# Supplementary material for: SRAP analysis of the genetic diversity of wild castor (Ricinus communis L.) in South China
Source: PLoS One. 2019 Jul 11;14(7):e0219667. doi: 10.1371/journal.pone.0219667 (PMC6622549; doi:10.1371/journal.pone.0219667)
Supplement: S1 Table — (XLSX) [file pone.0219667.s001.xlsx]

## Sheet: Marker Data
Accession
Hainan		m1e3	m1e3	m1e3	m1e9	m1e9	m1e9	m1e9	m1e9	m2e2	m2e2	m2e4	m2e4	m2e4	m2e4	m2e4	m2e4	m2e5	m2e5	m2e6	m2e6	m2e6	m2e6	m2e6	m2e7	m2e7	m2e13	m2e13	m3e7	m3e9	m3e9	m3e9	m4e1	m4e1	m5e7	m5e7	m5e7	m5e7	m6e4	m6e4	m6e4	m6e5	m6e5	m6e6	m6e6	m9e1	m9e1	m9e8	m9e8
HN-DF1		0	1	0	1	0	1	0	1	0	1	1	1	1	0	1	1	1	0	0	0	0	1	0	1	1	0	0	1	0	0	1	0	0	0	0	0	0	0	0	0	0	0	1	1	0	0	0	0
HN-DF2		0	1	0	0	0	0	1	1	0	1	0	0	1	1	1	0	1	1	1	1	1	1	1	1	0	0	0	1	0	1	1	1	0	0	1	0	1	0	0	1	0	0	1	0	1	1	0	0
HN-DF3		0	1	0	0	0	0	0	1	0	1	0	0	1	1	1	0	1	1	1	1	1	1	1	0	1	0	0	1	0	0	1	1	0	0	1	0	1	1	1	0	0	0	1	1	1	1	0	0
HN-DF4		0	1	0	0	0	0	0	0	0	1	0	0	0	0	1	0	0	0	1	1	1	1	1	1	0	0	0	0	0	1	1	1	0	0	0	0	0	0	0	1	0	0	1	0	0	1	0	0
HN-DF6		0	1	0	0	0	0	0	1	0	1	0	0	1	0	0	0	1	1	1	1	1	1	1	1	1	0	0	1	0	0	1	1	0	0	1	1	1	1	1	1	0	0	1	1	0	1	0	0
HN-DF7		0	1	0	0	0	1	0	0	1	1	0	0	0	0	0	0	1	1	0	0	0	1	0	0	0	0	0	0	0	1	1	0	0	0	0	0	0	0	0	0	0	0	1	0	0	0	0	0
HN-DF8		0	0	0	0	0	0	0	0	0	1	0	0	0	0	1	0	1	0	1	1	1	1	0	1	1	0	0	0	0	0	0	1	0	0	0	0	1	0	0	1	0	0	1	0	0	0	0	0
HN-HK9		0	1	0	0	0	1	0	0	1	1	0	0	0	0	0	0	1	1	0	0	0	0	0	1	1	0	0	1	0	0	0	0	0	0	0	0	0	0	0	0	0	0	1	0	0	0	0	0
HN-HK1011		0	1	0	0	0	1	0	1	0	0	1	1	0	0	1	0	1	1	0	0	0	1	0	0	1	0	0	1	1	1	1	0	0	0	0	0	0	0	0	0	0	0	1	1	0	0	0	0
HN-HK11		1	0	0	0	0	0	0	1	0	1	0	0	1	0	0	0	1	1	1	1	1	1	1	0	0	0	0	1	0	0	1	1	0	0	1	1	1	1	1	0	0	0	1	1	1	1	0	0
HN-HK12		1	0	0	0	0	0	0	1	0	1	0	0	1	1	0	1	1	1	1	1	1	1	1	0	0	0	0	1	0	1	1	1	0	0	1	1	1	1	1	0	0	0	1	1	1	1	0	0
HN-HK14		0	0	0	0	0	0	0	0	0	1	0	0	1	1	1	0	1	0	1	1	1	1	1	1	0	0	0	0	0	1	1	1	0	0	0	0	0	0	0	1	0	0	1	0	0	0	0	0
HN-HK15		0	0	0	1	0	0	0	0	0	1	0	0	1	1	1	0	1	0	1	1	1	1	1	1	0	0	0	0	0	1	1	1	0	0	0	0	0	0	0	1	0	0	1	0	0	1	0	0
HN-HK16		1	1	0	0	0	1	0	1	1	1	1	1	1	0	1	1	0	0	0	0	0	1	0	1	1	0	0	1	1	0	0	0	0	0	0	0	0	0	1	0	0	0	0	0	0	0	0	0
HN-HK17		0	0	0	0	0	0	0	0	0	1	0	0	0	0	1	0	1	0	1	1	1	1	1	1	0	0	0	0	0	1	1	1	0	0	0	0	0	0	0	1	0	0	1	0	0	0	0	0
HN-HK17a		1	0	0	0	0	0	0	1	0	1	0	0	0	0	0	0	1	1	1	1	1	1	1	0	1	0	0	1	0	0	1	1	0	0	0	0	0	1	1	0	0	0	1	1	1	1	0	0
HN-HK18		0	0	0	0	0	0	0	1	0	1	0	0	0	0	0	0	1	1	1	1	1	1	1	0	1	0	0	1	0	1	1	1	0	0	1	0	1	1	1	0	0	0	0	0	1	1	0	0
HN-HK19		0	0	0	0	0	0	0	1	0	1	0	0	1	1	0	0	1	1	1	1	1	1	1	0	0	0	0	1	0	0	1	1	0	0	1	0	1	1	1	1	0	0	1	1	0	1	0	0
HN-HK2021		0	0	0	0	0	1	0	0	0	1	0	0	0	0	0	0	1	0	0	0	0	1	0	1	1	0	0	0	0	0	0	0	0	0	0	0	0	0	0	0	0	0	1	0	0	0	0	0
HN-HK21		0	1	0	0	0	1	0	0	1	0	0	0	0	0	0	0	0	0	0	0	0	1	0	1	0	0	0	0	0	0	0	0	0	0	0	0	0	0	0	0	0	0	1	0	0	0	0	0
HN-HK22		0	0	0	0	0	0	0	0	0	1	0	0	1	0	0	0	1	0	1	1	1	1	1	0	1	0	0	0	0	0	1	1	0	0	1	0	0	0	0	1	0	0	1	0	0	0	0	0
HN-HK23		0	0	0	0	0	1	0	1	1	1	0	0	1	0	1	1	0	0	0	0	0	1	0	1	1	0	0	1	1	1	1	0	0	0	0	0	0	0	1	0	0	0	1	1	0	0	0	0
HN-HK24		0	0	0	0	0	0	0	0	0	1	0	0	1	1	1	0	1	0	1	1	1	1	1	1	0	0	0	0	0	0	1	1	0	0	0	0	0	0	0	0	0	0	1	0	0	1	0	0
HN-SY26		0	0	0	0	0	0	1	0	0	1	0	0	1	1	1	0	1	0	1	1	1	1	1	1	0	0	0	0	0	1	1	1	0	0	0	1	0	0	0	1	0	0	1	0	0	0	0	0
HN-SY2931		0	1	0	0	0	1	0	0	1	0	0	0	0	0	0	0	0	0	0	0	0	1	0	1	1	0	0	0	0	0	1	0	0	0	0	0	0	0	0	0	0	0	1	0	0	0	0	0
HN-SY30		0	0	0	0	0	0	0	0	0	0	0	0	1	1	1	0	1	0	1	1	1	1	1	1	1	0	0	0	0	1	1	1	0	0	0	0	0	0	0	1	0	0	1	0	0	0	1	0
HN-SY31		0	0	0	0	0	0	0	0	0	0	0	0	1	1	1	0	1	0	1	1	1	1	1	1	1	0	0	0	0	1	1	1	0	0	0	0	0	0	0	1	0	0	1	0	0	1	1	0
HN-SY32		0	0	0	0	0	0	0	1	0	1	0	0	1	1	0	0	1	1	1	1	1	1	0	0	1	0	0	1	0	0	1	1	0	0	1	1	1	1	1	1	0	0	1	1	1	1	1	0
HN-SY33		0	0	0	1	0	0	1	1	0	1	0	0	1	0	0	0	1	0	1	1	1	1	0	1	0	0	0	0	0	0	0	1	0	0	0	0	0	0	0	0	0	0	1	1	1	0	0	0
HN-SY34		0	0	0	0	0	0	0	0	0	1	0	0	1	1	1	0	1	0	1	1	1	1	1	1	0	0	0	0	0	1	1	1	0	0	0	0	0	1	0	1	0	0	1	0	0	1	0	0
HN-SY35		0	0	0	0	0	0	0	0	0	1	0	0	0	0	0	0	0	0	1	1	0	1	0	0	0	0	0	0	0	0	0	1	0	0	0	0	0	0	0	0	0	0	0	0	0	0	1	0
HN-SY36		0	0	0	0	0	0	0	0	1	1	0	0	0	0	1	0	0	0	0	0	0	1	0	1	0	0	0	0	0	1	0	0	0	0	0	0	0	0	0	0	0	0	1	0	0	0	0	0
HN-SY37		0	0	0	0	0	0	0	0	0	1	0	0	0	0	0	0	1	0	1	1	0	1	0	1	0	0	0	0	0	1	1	1	0	0	0	0	0	0	0	0	0	0	1	0	0	1	0	0
HN-SY38		0	0	0	0	0	0	0	0	0	1	0	0	1	1	0	0	1	0	1	1	0	1	1	1	1	0	0	0	0	1	1	1	0	0	0	0	0	0	0	0	0	0	1	0	1	1	0	0
HN-SY3941		0	0	0	0	0	0	0	1	0	1	0	0	1	1	1	1	1	0	1	1	1	1	1	1	0	1	0	0	0	1	1	1	0	0	1	0	1	0	0	0	0	0	1	0	1	1	0	0
HN-SY40		0	0	0	0	0	0	0	1	0	1	0	0	0	1	0	1	1	1	1	1	1	1	1	1	0	1	0	0	1	1	1	1	0	0	1	0	1	0	1	0	0	0	1	1	1	1	0	0
HN-SY41		0	0	0	0	0	0	0	0	1	1	1	1	1	0	1	1	-1	-1	0	0	0	1	0	1	0	0	0	0	0	0	0	0	0	0	0	0	0	0	1	0	0	0	1	1	0	0	0	0
HN-HS43		0	0	0	0	0	0	0	1	0	1	0	0	1	1	1	1	0	0	1	1	1	1	1	1	0	1	0	1	0	1	1	1	0	0	1	0	1	0	0	1	0	0	1	0	0	1	0	0
HN-HS44		0	0	0	0	0	0	1	1	0	1	0	0	1	0	1	1	1	0	1	1	1	1	1	1	0	0	0	1	0	1	1	1	0	0	1	0	1	0	0	1	0	0	1	0	0	1	0	0
HN-HS45		0	0	0	0	0	0	1	1	0	1	0	0	1	1	1	1	1	0	1	1	1	1	1	1	1	0	0	1	0	1	1	1	0	0	1	0	1	0	1	1	0	0	1	0	1	1	0	0
HN-HS46		0	0	0	0	0	0	0	1	0	1	0	0	0	0	0	1	1	1	1	1	1	1	1	1	1	0	0	0	0	1	1	1	0	0	1	0	1	0	1	1	0	0	1	0	0	1	0	0
HN-HS47		0	0	0	1	0	0	0	1	0	1	0	0	0	0	0	1	1	0	1	1	1	1	1	1	0	0	0	0	0	1	1	1	0	0	1	0	0	0	1	0	0	0	1	1	1	0	0	0
HN-HS4851		1	0	0	0	0	0	0	1	0	1	0	0	0	0	0	1	0	1	1	0	0	1	1	0	0	0	0	1	0	0	0	0	0	0	1	0	0	1	1	0	0	0	1	1	1	1	0	0
HN-HS49		1	0	0	1	0	0	0	1	0	1	0	0	0	0	0	1	0	0	1	1	1	1	1	1	0	0	0	0	0	1	1	1	0	0	1	0	1	1	1	0	0	0	1	0	1	1	0	0
HN-HS50		0	0	0	0	0	0	1	1	0	1	0	0	0	0	1	1	1	0	1	1	1	1	1	1	1	0	0	0	0	1	1	1	0	0	0	0	0	0	0	1	0	0	1	0	0	0	0	0
HN-HS51		0	0	0	0	0	0	0	0	0	1	0	0	0	0	0	0	0	0	1	1	1	1	0	0	1	0	0	0	0	0	0	0	0	0	0	0	0	0	0	0	0	0	0	0	0	1	0	0
HN-HS52		0	0	0	1	0	0	0	0	0	1	0	0	0	0	0	0	0	0	1	1	0	1	1	0	0	0	0	0	0	1	1	1	0	0	0	0	0	0	0	0	0	0	1	0	0	1	0	0
HN-HS53		0	0	0	1	0	0	0	0	0	1	0	0	1	0	0	0	1	0	1	1	1	1	1	1	1	0	0	0	0	0	1	1	0	0	0	0	1	0	0	1	0	0	1	0	0	1	0	0
HN-LV54		0	0	0	0	0	0	1	1	0	1	0	0	1	0	0	1	1	0	1	1	1	1	1	1	1	0	0	0	0	0	1	1	0	0	1	0	1	0	1	1	0	0	1	0	0	1	0	0
HN-LV55		0	0	0	0	0	0	0	0	0	1	0	0	0	0	1	0	1	0	1	1	1	1	1	1	0	0	0	0	0	1	1	1	0	0	0	0	0	0	0	1	0	0	0	0	0	0	0	0
HN-LV56		0	0	0	0	0	0	0	0	0	0	0	0	0	0	0	0	0	0	1	0	0	1	1	0	0	0	0	0	0	0	0	0	0	0	0	0	0	0	0	0	0	0	0	0	0	0	0	0
HN-LV57		0	0	0	0	0	0	0	0	0	1	0	0	0	0	0	0	0	0	0	0	0	0	0	1	0	0	0	0	0	1	0	0	0	0	0	0	0	0	0	0	0	0	0	0	0	0	0	0
HN-LV5861		0	0	0	0	0	1	1	0	0	1	0	0	0	0	0	0	0	0	0	0	0	1	0	1	1	0	0	0	0	0	1	0	0	0	0	0	0	0	0	0	0	0	1	0	0	0	0	0
HN-LV59		0	1	0	0	0	1	1	0	0	1	0	0	0	0	0	0	0	0	0	0	0	1	0	1	0	0	0	0	1	0	1	0	0	0	0	0	0	0	0	0	0	0	1	0	0	0	0	0
HN-LV60		0	1	0	0	0	1	1	0	0	1	0	0	0	0	0	0	0	0	0	0	0	1	0	1	0	0	0	0	1	1	1	0	0	0	0	0	0	0	0	0	0	0	0	0	0	0	0	0
HN-LC61		0	0	0	0	0	0	1	1	0	0	0	0	0	0	0	0	0	0	1	1	1	1	1	1	0	0	0	0	0	0	0	0	0	0	0	0	0	0	0	0	0	0	1	0	0	0	0	0
HN-LC62		0	0	0	0	0	0	1	0	0	0	0	0	0	1	1	0	1	0	1	1	1	1	1	1	0	0	0	0	0	0	1	0	0	0	0	0	1	0	0	0	0	0	1	0	0	0	0	0
HN-LC63		0	0	0	0	0	0	0	1	0	1	0	0	1	0	0	1	1	1	1	1	1	1	1	1	1	0	0	1	0	1	1	1	0	0	1	0	1	1	1	0	0	0	1	1	0	1	0	0
HN-DF64		0	0	0	0	0	0	1	1	0	1	0	0	0	0	0	0	1	0	1	1	1	1	1	0	0	0	0	0	0	0	1	1	0	0	0	0	1	0	0	1	0	0	1	0	0	0	0	0
HN-SY65		0	0	0	0	0	0	0	1	0	1	0	0	1	0	1	1	1	0	1	1	1	1	1	1	1	0	0	0	0	0	0	1	0	0	1	0	1	0	0	1	0	0	1	0	0	1	0	0
Guangxi		m1e3	m1e3	m1e3	m1e9	m1e9	m1e9	m1e9	m1e9	m2e2	m2e2	m2e4	m2e4	m2e4	m2e4	m2e4	m2e4	m2e5	m2e5	m2e6	m2e6	m2e6	m2e6	m2e6	m2e7	m2e7	m2e13	m2e13	m3e7	m3e9	m3e9	m3e9	m4e1	m4e1	m5e7	m5e7	m5e7	m5e7	m6e4	m6e4	m6e4	m6e5	m6e5	m6e6	m6e6	m9e1	m9e1	m9e8	m9e8
GX1		1	1	0	1	0	1	0	1	1	1	0	0	1	0	1	1	0	0	0	0	0	1	1	1	0	0	1	1	1	0	1	0	0	0	0	0	0	0	1	0	0	0	1	1	0	0	0	0
GX3		0	1	0	1	0	1	0	1	1	1	0	0	1	0	1	1	0	0	0	0	0	1	0	1	0	0	1	1	1	1	1	0	0	0	0	0	0	0	1	0	0	0	1	1	0	0	0	0
GX6		0	1	0	1	0	1	0	1	1	1	0	0	1	0	1	1	0	0	0	0	0	1	0	1	0	0	1	1	1	1	1	0	0	0	0	0	0	0	1	0	0	0	1	1	0	0	0	0
GX8		0	0	0	0	0	1	1	0	0	1	0	0	0	0	0	0	0	0	0	0	0	1	0	1	0	0	0	1	1	1	1	0	0	0	0	0	0	0	0	0	0	0	1	0	0	0	0	0
GX12		0	0	0	1	0	0	0	1	0	1	0	0	1	1	1	1	1	1	1	1	1	1	1	0	1	0	0	1	0	1	1	1	0	0	1	0	0	0	1	1	0	0	1	0	0	1	0	0
GX13		0	0	0	0	0	0	0	0	0	0	0	0	0	0	0	0	0	0	1	0	0	0	0	0	1	0	0	0	0	0	0	0	0	0	0	0	0	0	0	0	0	0	0	0	0	0	0	0
GX1481		0	0	0	0	0	0	1	1	0	1	0	0	1	0	1	1	1	0	0	1	0	1	1	0	0	0	0	0	0	0	0	1	0	0	1	0	1	0	0	0	0	0	1	0	0	1	0	0
GX15		0	0	0	0	0	0	0	1	0	1	0	0	1	1	1	1	1	1	1	1	1	1	0	1	0	0	0	1	0	0	0	0	0	1	1	0	0	0	1	1	0	0	1	1	0	0	0	0
GX16		1	1	0	1	0	1	0	1	1	1	1	1	1	0	1	0	0	0	0	0	0	1	0	1	1	0	0	1	1	0	1	0	0	0	0	0	0	0	1	0	0	0	1	1	0	0	0	0
GX17		0	0	0	1	0	0	0	0	0	1	0	0	1	1	0	1	1	1	1	1	1	1	0	1	0	0	0	1	0	0	0	0	0	1	0	0	0	0	0	1	0	0	1	1	0	0	0	0
GX18		0	0	0	0	0	0	0	0	0	1	0	0	0	0	0	0	0	0	0	0	0	1	0	1	1	0	0	0	0	0	0	0	0	0	0	0	0	0	0	0	0	0	0	0	0	0	0	0
GX20		0	0	0	0	0	0	0	0	0	1	0	0	1	1	0	0	1	0	0	0	0	0	0	1	0	0	0	1	0	0	0	0	0	1	0	0	0	0	0	1	0	0	1	0	0	1	0	0
GX21		0	0	0	1	0	0	1	0	0	0	0	0	1	1	1	0	1	0	1	1	1	1	0	1	1	0	0	0	0	0	0	0	0	0	0	0	0	0	0	1	0	0	1	0	0	1	0	0
GX22		0	0	0	0	0	1	0	0	1	1	0	0	1	0	1	1	0	0	0	0	0	1	1	1	0	0	0	1	1	0	0	0	0	0	0	0	0	0	1	0	0	0	1	1	0	0	0	0
GX23		0	0	0	0	0	0	0	1	0	1	0	0	0	0	0	0	0	0	1	1	0	1	0	0	0	0	0	0	0	0	0	0	0	0	0	0	0	0	1	0	0	0	1	1	0	0	0	0
GX2491		0	0	0	1	0	0	1	1	0	1	0	0	1	1	0	1	0	1	1	1	1	1	0	1	0	0	0	1	0	0	0	0	0	1	1	0	0	1	1	0	0	0	1	1	0	0	0	0
GX24a		0	0	0	1	0	0	0	0	0	1	0	0	0	0	0	0	0	0	1	1	1	1	0	1	1	0	0	1	0	0	0	0	0	0	0	0	0	0	0	1	0	0	1	0	0	1	0	0
GX25		0	0	0	1	0	0	0	1	0	1	0	0	1	1	0	1	1	1	1	1	1	1	0	1	0	0	0	1	0	0	0	0	0	1	1	0	0	0	0	0	0	0	1	1	1	1	0	0
GX26		0	0	0	1	0	0	0	1	0	1	0	0	1	1	1	1	1	0	1	1	1	1	1	1	1	0	0	0	0	0	0	0	0	0	0	0	0	0	1	1	0	0	1	0	0	0	0	0
GX26a		0	0	0	0	0	0	0	0	0	1	0	0	0	0	0	0	0	0	0	0	0	0	0	0	1	0	0	0	0	0	0	0	0	0	0	0	0	0	0	0	0	0	0	0	0	0	0	0
GX28		0	0	0	0	0	0	0	0	0	0	0	0	0	0	0	0	0	0	0	0	0	0	0	0	0	0	0	0	0	0	0	0	0	0	0	0	0	0	0	0	0	0	0	0	0	0	0	0
GX29		0	0	0	0	0	0	1	1	0	1	0	0	0	1	0	1	1	1	1	1	1	1	0	1	0	0	0	1	0	0	0	0	0	1	1	0	0	1	1	0	0	0	1	1	0	1	0	0
GX30		0	0	0	0	0	0	1	1	0	1	0	0	1	1	0	1	1	1	1	1	1	1	0	1	0	0	0	1	0	0	0	0	0	1	0	0	0	1	1	0	0	0	1	1	1	1	0	0
GX31		0	0	0	0	0	0	0	0	0	1	0	0	0	0	0	0	0	0	0	0	0	1	0	1	1	0	0	0	0	0	0	0	0	0	0	0	0	0	0	0	0	0	0	0	0	0	0	0
GX32		0	0	0	0	0	0	0	0	0	1	0	0	0	0	0	1	1	1	1	1	1	1	1	1	0	0	0	0	0	0	0	1	0	0	0	0	0	0	1	1	0	0	1	1	1	1	0	0
GX33		0	1	1	0	0	0	0	1	0	1	0	0	1	1	0	1	0	1	1	1	1	1	1	1	1	0	0	1	0	0	0	0	0	1	0	0	0	1	1	1	0	0	1	1	1	1	0	0
GX34101		0	0	0	0	0	1	0	0	1	1	0	0	1	0	1	1	0	0	0	0	0	1	0	1	0	0	0	0	0	0	0	0	0	0	0	0	0	0	1	0	0	0	1	1	0	0	0	0
GX35		0	0	0	0	0	0	1	1	0	0	0	0	1	1	0	1	0	1	1	1	0	1	0	1	1	0	0	1	0	0	0	0	0	1	1	0	0	1	1	0	0	0	0	0	1	0	0	0
GX36		0	0	0	0	1	1	0	1	0	0	0	0	1	0	1	1	0	0	0	0	0	1	0	1	1	0	0	1	1	0	1	0	0	0	0	0	0	0	0	0	0	0	0	1	0	0	0	0
GX37		0	0	0	0	0	0	1	1	0	0	0	0	1	1	1	1	1	1	1	1	1	1	0	1	1	0	0	1	0	0	0	0	0	1	0	0	0	1	1	1	0	0	1	0	1	1	0	0
GX38		0	0	0	1	0	0	0	1	0	0	0	0	1	1	1	1	1	1	1	1	1	1	1	1	1	0	0	1	0	0	0	0	0	1	1	0	0	1	1	1	0	0	1	0	1	1	0	0
GX39		0	0	0	1	0	0	0	1	0	1	0	0	1	1	1	1	1	1	1	1	0	1	1	1	1	0	0	1	0	0	0	0	0	1	1	0	0	0	0	0	0	0	1	1	0	0	0	0
GX40		0	0	0	0	0	0	1	1	0	1	0	0	1	1	0	1	1	1	1	1	0	1	0	1	1	0	0	1	0	0	0	0	0	1	1	0	0	1	1	0	0	0	1	1	1	1	0	0
GX41		0	0	0	0	1	1	0	1	1	1	0	0	0	0	1	0	0	0	0	0	0	0	0	1	0	0	0	1	1	0	1	0	0	0	0	0	0	0	1	0	0	0	1	1	0	0	0	0
GX42		0	0	0	0	0	0	0	0	0	0	0	0	1	0	1	0	1	0	1	1	0	1	1	1	0	0	0	0	0	0	0	1	0	0	0	0	0	0	0	1	0	0	1	0	1	0	0	0
GX43		0	0	0	1	0	0	0	1	0	0	0	0	1	1	0	1	1	1	1	1	0	1	1	1	1	0	0	1	0	0	0	1	0	1	0	0	0	0	0	0	0	0	1	0	0	0	0	0
GX44		0	0	0	1	1	1	0	1	0	0	0	0	0	0	1	0	0	0	0	0	0	1	0	1	1	0	0	0	0	0	1	0	0	0	0	0	0	0	0	0	0	0	1	1	0	0	0	0
GX45		0	0	0	0	0	0	0	0	0	0	0	0	1	1	0	1	1	0	0	0	0	0	0	1	1	0	0	0	0	0	0	0	0	0	0	0	0	0	0	0	0	0	1	1	0	0	0	0
GX46		0	0	0	1	0	0	0	0	0	0	0	0	1	1	1	1	1	0	1	1	1	1	0	1	1	0	0	0	0	1	1	0	0	1	0	0	0	0	1	0	0	0	1	0	0	1	0	0
GX47		0	1	0	1	0	0	0	0	0	1	0	0	1	0	1	0	1	0	1	1	1	1	1	1	0	0	0	1	0	0	1	0	0	0	0	0	0	0	0	1	0	0	1	0	0	1	0	0
GX48		1	1	0	1	0	0	0	1	0	1	0	0	1	1	0	1	1	1	1	1	1	1	1	1	0	0	0	1	0	0	1	1	0	0	1	0	0	1	1	0	0	0	1	1	0	1	0	0
GX49		0	0	0	1	0	0	0	1	0	1	0	0	1	1	0	1	1	1	1	1	1	1	1	1	0	0	0	0	0	0	1	0	0	0	1	0	0	0	0	1	0	0	1	0	1	1	0	0
GX50		1	0	0	0	0	0	0	1	0	1	0	0	0	1	1	1	1	1	1	1	1	1	1	1	1	0	0	1	0	0	1	0	0	0	1	0	0	1	1	0	0	0	1	1	1	1	0	0
GX51		0	0	0	1	0	0	1	1	0	1	0	0	1	1	1	0	1	0	1	1	1	1	1	1	1	0	0	1	0	0	1	0	0	0	0	0	0	0	0	1	0	0	1	1	1	0	0	0
GX52		0	0	0	0	0	0	1	0	0	1	0	0	1	1	0	1	1	1	1	1	1	1	1	1	0	0	0	1	0	0	0	0	0	0	1	0	0	1	1	1	0	0	1	0	0	0	0	0
GX53121		0	0	0	0	0	1	0	1	0	0	0	0	1	1	1	1	1	0	1	1	1	1	1	1	0	0	0	1	0	0	0	0	0	0	1	0	0	0	0	0	0	0	1	0	0	0	0	0
GX54		0	0	0	0	1	1	0	1	1	1	0	0	1	0	1	1	0	0	0	0	0	1	0	1	0	0	0	1	1	1	0	0	0	0	0	0	0	0	0	0	0	0	1	1	0	0	0	0
GX55		1	0	0	0	0	0	0	1	0	1	0	0	0	1	1	1	1	1	0	0	0	1	0	1	0	0	0	1	0	0	0	0	0	0	1	0	0	1	1	0	0	0	1	1	0	1	0	0
GX56		1	0	0	0	0	0	0	1	0	1	0	0	1	1	0	1	1	1	1	1	1	1	0	1	0	0	0	1	0	0	0	0	0	0	1	0	0	1	1	0	0	0	1	0	1	0	0	0
GX57		0	0	0	0	0	1	0	0	1	1	0	0	0	0	0	0	0	0	0	0	0	1	0	1	1	0	1	1	1	1	0	0	0	0	0	0	0	0	0	0	0	0	1	0	0	0	0	0
GX58		0	0	0	0	1	0	1	1	0	1	0	0	1	1	1	1	1	1	1	1	1	1	0	1	1	0	0	1	0	0	0	0	0	0	1	0	0	1	1	0	0	0	1	0	0	0	0	0
GX59		1	0	0	1	0	0	0	1	0	1	0	0	1	1	1	1	1	1	1	1	1	1	0	1	1	0	0	0	0	1	1	0	0	0	1	0	0	1	1	0	0	0	1	0	0	1	0	0
GX60		0	0	0	0	0	0	0	1	0	1	0	0	1	1	1	1	1	1	1	1	1	1	0	1	1	0	0	0	0	1	1	0	0	0	1	0	0	1	1	1	0	0	1	1	0	0	0	0
GX61		1	0	0	0	0	0	0	0	0	1	0	0	1	1	1	1	1	0	1	1	1	1	1	1	0	0	0	1	0	0	0	0	0	0	0	0	0	0	0	1	0	0	1	0	1	1	0	0
GX62131		1	0	0	0	0	0	0	1	0	1	0	0	1	1	1	1	1	1	1	1	1	1	1	1	0	0	0	0	0	0	1	0	0	0	1	0	0	1	1	1	0	0	1	1	0	1	0	0
GX63		0	0	0	1	0	1	0	0	1	1	0	0	0	0	0	0	0	0	0	0	0	1	0	1	1	0	0	1	1	1	0	0	0	0	0	0	0	0	0	0	0	0	1	0	0	0	0	0
GX64		0	0	0	0	0	0	0	1	0	1	0	0	1	1	1	1	1	1	1	1	1	1	1	1	1	0	0	0	0	0	0	0	0	0	1	0	0	1	1	0	0	0	1	1	1	0	0	0
GX65		0	0	0	1	0	0	0	0	0	1	0	0	1	1	1	0	1	0	1	1	1	1	1	1	1	0	0	0	0	0	1	0	0	0	0	0	0	0	0	1	0	0	1	0	0	0	0	0
GX66		1	0	0	0	0	0	0	0	0	1	0	0	1	1	1	0	1	0	1	1	1	1	1	1	0	0	0	0	0	0	0	0	0	0	0	0	0	0	0	1	0	0	1	0	0	0	0	0
GX67		1	0	0	0	0	0	0	1	0	0	0	0	1	1	1	1	1	1	1	1	1	1	1	1	0	0	0	1	0	0	0	0	0	0	1	0	0	1	1	1	0	0	1	1	0	0	0	0
GX68		1	1	0	0	0	1	1	1	0	0	0	0	0	0	0	1	0	0	0	0	0	1	0	1	0	0	1	1	1	0	1	0	0	0	0	0	0	0	0	0	0	0	1	1	0	0	0	0
GX69		0	0	0	1	0	1	0	1	1	1	0	0	0	0	1	1	0	0	0	0	0	1	0	1	0	0	1	1	1	0	1	0	0	0	0	0	0	0	0	0	0	0	1	1	0	0	0	0
GX70		1	1	0	0	0	0	0	1	0	0	0	0	1	1	1	1	1	1	0	0	0	1	1	1	1	0	0	-1	0	1	1	0	0	0	1	0	0	1	1	1	0	0	1	1	0	0	0	0
GX71		0	0	0	0	1	1	0	1	0	1	0	0	1	0	1	1	0	0	0	0	0	1	0	1	0	0	1	1	1	0	1	0	0	0	0	0	0	0	0	0	0	0	1	1	0	0	0	0
GX72		1	0	0	0	0	0	0	1	0	1	0	0	0	1	0	1	1	1	1	1	1	1	1	1	0	0	0	-1	0	0	0	0	0	0	0	0	0	1	1	0	0	0	0	0	1	0	0	0
GX73		1	1	0	0	0	0	0	1	0	0	0	0	1	1	1	1	1	1	1	1	1	1	1	1	0	0	0	-1	0	0	0	0	0	0	0	0	0	0	1	1	0	0	1	0	1	0	0	0
GX74		1	1	0	0	0	0	0	1	0	1	0	0	1	1	0	1	1	1	1	1	1	1	1	1	0	0	0	-1	0	0	1	1	0	0	0	0	0	0	1	1	0	0	1	1	0	0	0	0
GX75		0	0	0	0	1	1	1	1	1	1	0	0	1	0	1	1	0	0	0	0	0	1	0	1	0	0	0	1	1	1	1	0	0	0	0	0	0	0	0	0	0	0	1	1	0	0	0	0
GX76		1	1	0	0	0	0	0	0	0	1	0	0	1	1	1	1	1	1	0	0	0	0	0	1	1	0	0	-1	0	0	1	0	0	0	1	0	0	0	0	0	0	0	1	1	0	0	0	0
GX77		0	0	0	0	1	1	0	0	1	1	0	0	1	0	1	1	0	0	0	0	0	0	0	1	1	0	0	1	1	1	1	0	0	0	0	0	0	0	0	0	0	0	1	1	0	0	0	0
GX78		0	0	0	0	0	0	0	1	1	1	0	0	0	1	1	0	1	0	0	0	0	0	0	1	1	0	0	-1	0	0	0	1	0	0	0	0	0	0	0	0	0	0	1	0	0	1	0	1
GX113		-1	-1	-1	0	0	0	1	1	-1	-1	0	0	1	0	1	0	1	1	0	0	1	0	1	-1	1	-1	-1	0	0	0	1	0	1	1	0	0	1	0	0	1	0	1	1	1	0	0	-1	-1
GX114		-1	-1	-1	-1	0	1	1	1	-1	-1	1	1	0	1	1	0	1	1	0	0	1	0	1	-1	-1	-1	-1	1	0	0	0	1	1	0	1	0	1	0	0	0	0	1	1	1	1	0	-1	-1
GX115		-1	-1	-1	-1	0	0	1	1	-1	-1	1	1	0	0	1	0	0	1	0	0	1	0	0	-1	-1	-1	-1	0	0	0	0	0	1	1	1	0	1	1	1	1	0	0	1	1	1	1	-1	-1
GX116		-1	-1	-1	-1	0	0	0	0	-1	-1	0	0	1	0	1	0	1	1	0	0	0	0	0	-1	-1	-1	-1	1	0	0	0	0	1	0	1	1	1	1	1	1	0	1	1	1	1	1	-1	-1
GX117		-1	-1	-1	-1	0	0	0	0	-1	-1	0	0	0	0	0	0	1	1	0	0	0	0	0	-1	-1	-1	-1	0	0	0	0	0	1	1	1	1	1	1	1	1	0	1	0	1	0	1	-1	-1
GX118		-1	-1	-1	-1	0	1	1	1	-1	-1	1	1	0	1	1	0	1	1	1	1	1	1	1	-1	-1	-1	-1	1	0	0	0	0	0	1	0	1	1	1	0	1	0	1	0	0	1	1	-1	-1
GX119		-1	-1	-1	-1	0	1	1	1	-1	-1	1	1	1	0	1	0	1	1	1	0	1	0	0	-1	-1	-1	-1	0	0	0	1	1	0	0	0	0	0	0	0	0	0	1	0	1	1	0	-1	-1
GX120		-1	-1	-1	-1	0	0	0	0	-1	-1	1	1	1	1	1	0	0	0	0	0	1	0	0	-1	-1	-1	-1	0	0	0	0	1	1	0	0	0	0	0	1	0	0	0	0	1	1	1	-1	-1
GX121		-1	-1	-1	-1	1	0	1	1	-1	-1	1	1	0	1	1	0	1	1	0	0	0	0	0	-1	-1	-1	-1	1	0	0	1	1	1	0	0	1	1	1	1	1	1	1	1	1	1	1	-1	-1
GX122		-1	-1	-1	-1	1	1	1	1	-1	-1	1	1	0	0	1	0	1	1	1	1	1	0	1	-1	-1	-1	-1	1	0	0	1	1	1	1	0	1	1	1	1	1	0	0	1	1	1	1	-1	-1
GX123		-1	-1	-1	-1	0	0	1	0	-1	-1	1	1	0	1	1	0	1	1	0	0	1	0	0	-1	-1	-1	-1	0	0	0	0	1	0	1	1	1	1	1	0	1	1	0	1	1	0	0	-1	-1
GX124		-1	-1	-1	-1	1	0	1	0	-1	-1	1	1	0	1	1	0	1	1	1	0	1	0	0	-1	-1	-1	-1	0	0	0	0	1	0	0	0	1	1	0	0	0	0	1	1	1	0	0	-1	-1
GX125		-1	-1	-1	-1	1	0	1	0	-1	-1	1	1	0	1	1	0	1	1	0	0	0	0	0	-1	-1	-1	-1	1	0	0	0	1	1	0	0	0	0	1	1	1	0	1	0	0	1	1	-1	-1
GX126		-1	-1	-1	-1	1	1	1	1	-1	-1	0	0	0	0	0	0	1	1	1	0	1	0	0	-1	-1	-1	-1	0	0	0	1	0	1	0	1	0	1	1	1	1	1	1	0	1	0	0	-1	-1
GX127		-1	-1	-1	-1	1	1	1	1	-1	-1	1	1	0	1	1	0	1	1	1	0	1	0	1	-1	-1	-1	-1	0	0	0	0	0	1	0	0	1	1	0	1	1	0	1	0	1	0	1	-1	-1
GX128		-1	-1	-1	-1	1	1	1	1	-1	-1	0	0	0	0	0	0	1	1	1	1	1	0	1	-1	-1	-1	-1	1	0	0	0	0	1	1	1	1	1	1	1	1	0	1	0	1	0	1	-1	-1
GX129		-1	-1	-1	-1	0	1	1	1	-1	-1	0	0	0	0	0	0	1	1	1	0	1	0	1	-1	-1	-1	-1	1	0	0	0	0	1	1	0	1	1	1	1	1	1	0	0	1	0	1	-1	-1
GX130		-1	-1	-1	-1	0	1	1	1	-1	-1	1	1	0	1	1	0	1	1	0	0	0	0	0	-1	-1	-1	-1	0	0	0	0	0	1	1	1	1	1	1	1	1	1	0	0	1	0	0	-1	-1
GX131		-1	-1	-1	-1	1	1	1	1	-1	-1	1	1	0	1	1	0	1	1	0	1	1	0	1	-1	-1	-1	-1	1	0	0	0	1	0	1	0	1	1	1	1	1	1	0	0	1	1	1	-1	-1
GX132		-1	-1	-1	-1	1	0	1	0	-1	-1	1	1	0	0	1	0	1	1	1	0	1	1	1	-1	-1	-1	-1	0	0	0	1	1	1	0	1	1	1	1	1	1	0	0	0	0	0	0	-1	-1
GX133		-1	-1	-1	-1	1	1	1	1	-1	-1	1	1	1	1	1	0	1	1	1	1	1	1	1	-1	-1	-1	-1	1	0	0	0	1	1	1	0	1	1	1	1	1	1	0	0	1	1	1	-1	-1
GX134		-1	-1	-1	-1	1	1	1	1	-1	-1	1	1	0	1	1	0	0	1	1	0	1	0	1	-1	-1	-1	-1	1	0	0	0	1	0	0	0	0	0	1	1	0	0	0	0	0	0	0	-1	-1
GX135		-1	-1	-1	-1	1	0	0	0	-1	-1	0	0	0	0	0	0	1	1	0	0	1	0	1	-1	-1	-1	-1	0	0	0	0	1	0	1	0	1	1	1	1	1	1	0	1	1	1	0	-1	-1
GX136		-1	-1	-1	-1	0	0	0	1	-1	-1	1	1	0	1	1	0	1	1	1	0	1	0	1	-1	-1	-1	-1	1	0	0	1	1	1	1	0	1	1	1	1	1	0	0	1	1	1	0	-1	-1
GX137		-1	-1	-1	-1	0	1	1	0	-1	-1	1	1	0	1	1	0	1	0	1	0	1	0	1	-1	-1	-1	-1	1	0	0	1	0	0	1	0	1	1	0	1	1	1	0	1	1	0	0	-1	-1
GX138		-1	-1	-1	-1	0	0	0	0	-1	-1	0	0	0	0	0	0	1	0	0	0	1	0	1	-1	-1	-1	-1	0	0	0	1	0	0	1	1	1	1	0	1	1	1	0	1	1	0	0	-1	-1
GX139		-1	-1	-1	-1	0	0	0	0	-1	-1	0	0	0	1	1	0	0	0	0	0	1	0	0	-1	-1	-1	-1	0	0	0	1	0	0	1	0	0	0	0	0	1	1	0	1	1	0	0	-1	-1
GX140		-1	-1	-1	-1	1	1	1	1	-1	-1	1	1	0	1	1	0	1	0	1	0	1	0	1	-1	-1	-1	-1	0	0	0	0	0	0	1	0	0	1	1	0	1	1	1	0	1	0	1	-1	-1
GX141		-1	-1	-1	-1	1	1	1	1	-1	-1	1	1	0	1	1	0	1	0	1	1	1	0	1	-1	-1	-1	-1	1	0	0	1	0	0	1	1	1	1	1	1	1	1	1	1	1	1	1	-1	-1
GX142		-1	-1	-1	-1	1	1	1	1	-1	-1	1	1	0	1	1	0	1	1	1	1	1	0	1	-1	-1	-1	-1	1	0	1	1	0	0	0	1	1	1	1	0	1	1	1	1	1	1	1	-1	-1
GX143		-1	-1	-1	-1	0	1	1	1	-1	-1	1	1	0	1	0	0	1	0	1	0	1	0	0	-1	-1	-1	-1	0	0	0	1	0	0	0	1	1	1	1	1	1	1	1	0	1	1	1	-1	-1
GX144		-1	-1	-1	-1	0	1	1	1	-1	-1	1	1	0	1	0	0	1	0	1	0	1	0	0	-1	-1	-1	-1	1	0	0	1	0	0	1	1	0	1	1	0	1	1	1	1	1	0	0	-1	-1
GX145		-1	-1	-1	-1	1	1	1	1	-1	-1	1	1	0	1	1	0	1	0	1	0	1	0	0	-1	-1	-1	-1	1	0	0	1	0	0	1	1	1	1	1	1	1	1	1	1	0	0	1	-1	-1
GX146		-1	-1	-1	-1	0	0	1	0	-1	-1	1	1	0	1	0	0	0	0	1	0	1	0	0	-1	-1	-1	-1	0	0	0	0	0	0	1	1	0	1	0	0	1	0	0	0	0	0	0	-1	-1
GX147		-1	-1	-1	-1	0	1	1	0	-1	-1	1	1	0	1	1	0	1	0	1	0	1	0	1	-1	-1	-1	-1	1	0	0	0	0	0	1	0	1	1	0	0	1	1	0	1	1	0	0	-1	-1
GX148		-1	-1	-1	-1	1	0	1	0	-1	-1	1	1	0	1	1	0	1	0	1	0	1	0	1	-1	-1	-1	-1	1	0	0	1	0	0	1	0	1	1	0	0	0	1	0	1	1	1	1	-1	-1
GX149		-1	-1	-1	-1	0	0	0	0	-1	-1	1	1	0	1	1	0	0	0	1	0	1	0	1	-1	-1	-1	-1	1	0	0	1	0	0	1	0	0	0	0	1	1	1	1	0	1	1	1	-1	-1
GX150		-1	-1	-1	-1	0	0	0	0	-1	-1	1	1	0	1	0	0	1	0	0	0	0	0	0	-1	-1	-1	-1	1	0	0	0	0	0	1	1	0	1	1	0	1	0	0	1	1	1	1	-1	-1
GX151		-1	-1	-1	-1	1	1	1	1	-1	-1	1	1	0	1	1	0	1	0	0	0	1	0	1	-1	-1	-1	-1	1	0	0	0	0	0	0	0	1	1	1	1	1	1	1	1	1	1	0	-1	-1
GX152		-1	-1	-1	-1	1	1	1	1	-1	-1	1	1	0	1	1	0	1	0	1	0	1	0	0	-1	-1	-1	-1	1	1	0	0	0	0	0	1	1	0	1	1	1	1	1	1	1	1	0	-1	-1
GX153		-1	-1	-1	-1	1	1	1	1	-1	-1	1	1	0	1	1	0	1	0	1	0	1	0	1	-1	-1	-1	-1	1	1	0	1	0	0	1	0	1	1	1	1	1	1	1	1	1	0	0	-1	-1
GX154		-1	-1	-1	-1	0	0	0	0	-1	-1	1	1	0	1	1	0	1	0	1	0	1	0	1	-1	-1	-1	-1	0	1	0	1	0	0	0	1	1	0	0	0	1	1	1	1	0	0	1	-1	-1
GX155		-1	-1	-1	-1	0	0	0	0	-1	-1	1	1	1	1	1	1	1	0	1	0	1	0	1	-1	-1	-1	-1	0	1	0	1	0	0	1	0	1	1	0	1	1	1	0	0	1	1	1	-1	-1
GX156		-1	-1	-1	-1	1	1	1	1	-1	-1	0	0	1	1	0	1	1	0	1	0	1	0	1	-1	-1	-1	-1	1	1	0	0	0	0	1	0	1	1	1	1	1	1	0	1	1	1	1	-1	-1
GX157		-1	-1	-1	-1	0	1	1	1	-1	-1	0	0	0	1	0	0	1	0	1	0	1	0	1	-1	-1	-1	-1	1	0	0	0	0	0	1	0	1	1	1	0	1	1	1	0	0	1	1	-1	-1
GX158		-1	-1	-1	-1	1	1	1	1	-1	-1	1	1	0	1	1	0	1	0	1	0	1	0	1	-1	-1	-1	-1	0	1	0	1	0	0	1	0	1	1	1	1	1	1	1	1	1	1	1	-1	-1
GX159		-1	-1	-1	-1	0	1	1	0	-1	-1	1	1	0	1	1	0	1	0	1	0	1	0	1	-1	-1	-1	-1	1	0	0	0	0	0	0	0	1	1	0	0	1	1	1	1	1	0	0	-1	-1
GX160		-1	-1	-1	-1	0	0	1	1	-1	-1	0	0	0	1	0	0	1	0	0	0	0	0	0	-1	-1	-1	-1	1	1	0	1	0	0	0	0	1	1	0	0	1	1	1	0	1	0	0	-1	-1
GX161		-1	-1	-1	-1	1	1	1	1	-1	-1	0	0	0	1	1	0	0	0	1	0	1	0	1	-1	-1	-1	-1	0	1	0	0	0	1	1	0	1	1	0	0	1	0	0	1	1	0	1	-1	-1
GX162		-1	-1	-1	-1	1	1	0	1	-1	-1	0	0	0	0	0	0	1	0	1	0	1	0	1	-1	-1	-1	-1	0	0	0	0	0	1	1	0	1	1	1	1	1	1	1	1	1	1	1	-1	-1
GX163		-1	-1	-1	-1	1	0	1	0	-1	-1	0	0	1	0	0	1	1	0	0	1	1	1	1	-1	-1	-1	-1	1	1	0	0	0	1	0	0	1	1	1	1	1	0	0	0	1	1	1	-1	-1
GX164		-1	-1	-1	-1	0	0	0	0	-1	-1	0	0	0	1	1	0	1	0	0	0	1	1	1	-1	-1	-1	-1	1	1	0	1	0	1	0	1	0	0	1	1	1	1	1	1	1	1	1	-1	-1
GX165		-1	-1	-1	-1	0	0	0	0	-1	-1	0	0	0	0	0	0	1	0	1	0	1	1	1	-1	-1	-1	-1	1	0	0	0	0	1	0	1	0	1	1	1	1	1	1	1	1	0	0	-1	-1
GX166		-1	-1	-1	-1	0	1	1	1	-1	-1	0	0	0	0	0	0	1	0	1	0	1	1	1	-1	-1	-1	-1	1	1	0	1	0	1	0	0	0	1	1	1	1	1	1	0	0	0	1	-1	-1
GX167		-1	-1	-1	-1	1	1	1	1	-1	-1	0	0	0	0	0	0	1	0	1	0	1	1	1	-1	-1	-1	-1	0	0	0	0	1	1	0	0	1	1	1	1	1	1	1	1	1	1	1	-1	-1
GX168		-1	-1	-1	-1	1	1	1	1	-1	-1	0	0	0	0	0	0	0	0	1	0	1	1	1	-1	-1	-1	-1	1	0	0	0	1	1	1	0	1	0	1	1	1	1	1	1	1	0	0	-1	-1
GX169		-1	-1	-1	-1	1	1	1	1	-1	-1	0	0	1	0	0	1	1	0	1	0	1	0	1	-1	-1	-1	-1	1	0	0	1	1	1	0	0	1	1	1	1	1	1	1	1	1	1	1	-1	-1
GX170		-1	-1	-1	-1	1	1	1	1	-1	-1	0	0	0	0	0	0	1	0	1	0	1	0	1	-1	-1	-1	-1	1	1	0	0	1	0	1	0	1	1	1	1	1	1	1	1	1	0	0	-1	-1
GX171		-1	-1	-1	-1	1	1	1	1	-1	-1	0	0	0	0	0	0	0	0	1	0	1	0	1	-1	-1	-1	-1	1	1	0	1	1	0	0	0	0	1	1	1	1	1	0	1	1	1	1	-1	-1
GX172		-1	-1	-1	-1	-1	-1	-1	-1	-1	-1	-1	-1	-1	-1	-1	-1	-1	-1	-1	-1	-1	-1	-1	-1	-1	-1	-1	-1	-1	-1	-1	-1	-1	-1	-1	-1	-1	-1	-1	-1	-1	-1	-1	-1	-1	-1	-1	-1
GX173		-1	-1	-1	-1	1	1	0	0	-1	-1	0	0	0	0	0	0	1	0	1	0	1	0	1	-1	-1	-1	-1	1	0	0	1	1	0	1	1	0	0	1	0	0	1	1	1	1	0	0	-1	-1
GX174		-1	-1	-1	-1	0	0	0	0	-1	-1	0	0	0	0	0	0	0	0	1	0	1	0	1	-1	-1	-1	-1	0	1	0	1	0	1	0	0	1	1	1	1	1	1	1	1	0	0	0	-1	-1
GX175		-1	-1	-1	-1	1	1	1	1	-1	-1	1	1	0	1	1	0	1	0	1	1	1	0	1	-1	-1	-1	-1	1	1	0	1	0	1	0	0	1	1	1	1	1	1	1	1	1	0	1	-1	-1
GX176		-1	-1	-1	-1	1	0	1	0	-1	-1	1	1	1	0	0	1	1	0	0	0	0	0	0	-1	-1	-1	-1	1	1	0	1	0	1	0	0	1	1	1	1	1	1	1	1	1	1	1	-1	-1
GX177		-1	-1	-1	-1	1	1	1	1	-1	-1	1	1	0	1	1	0	1	0	1	1	1	0	1	-1	-1	-1	-1	1	1	0	0	0	1	1	1	1	1	1	1	1	1	1	1	0	1	1	-1	-1
GX178		-1	-1	-1	-1	1	1	1	1	-1	-1	0	0	1	0	0	1	1	0	1	1	1	0	1	-1	-1	-1	-1	1	1	0	1	0	1	1	0	1	1	1	1	1	1	0	0	1	1	1	-1	-1
GX179		-1	-1	-1	-1	1	1	1	1	-1	-1	0	0	0	1	1	0	1	0	1	1	1	0	1	-1	-1	-1	-1	1	1	0	1	0	1	1	0	1	1	1	1	1	1	0	1	1	0	1	-1	-1
GX180		-1	-1	-1	-1	0	0	1	0	-1	-1	0	0	1	0	0	1	1	0	1	1	1	0	1	-1	-1	-1	-1	1	0	0	0	1	0	0	0	1	1	1	1	1	1	1	1	1	1	1	-1	-1
GX181		-1	-1	-1	-1	1	1	1	1	-1	-1	0	0	0	1	1	0	1	0	0	0	1	0	0	-1	-1	-1	-1	1	0	0	0	1	0	1	1	0	1	1	1	1	1	1	1	1	1	1	-1	-1
GX182		-1	-1	-1	-1	0	1	1	1	-1	-1	0	0	0	0	0	0	1	0	0	0	1	0	0	-1	-1	-1	-1	0	1	0	1	1	0	1	0	1	1	1	1	1	0	1	0	1	1	0	-1	-1
GX183		-1	-1	-1	-1	1	1	1	1	-1	-1	0	0	0	0	0	0	1	0	1	1	1	0	1	-1	-1	-1	-1	0	0	0	0	1	0	1	0	1	1	0	1	0	1	0	1	1	0	1	-1	-1
GX184		-1	-1	-1	-1	1	1	1	1	-1	-1	0	0	0	0	0	0	0	0	0	1	1	0	1	-1	-1	-1	-1	1	0	0	1	1	0	0	0	1	1	1	1	1	0	0	1	1	1	1	-1	-1
GX185		-1	-1	-1	-1	0	1	0	0	-1	-1	0	0	0	0	0	0	0	0	0	0	0	0	0	-1	-1	-1	-1	0	1	0	1	1	0	0	0	1	1	0	1	1	0	1	1	1	1	1	-1	-1
GX187		-1	-1	-1	-1	0	0	1	0	-1	-1	0	0	1	0	1	1	0	0	0	0	0	0	0	-1	-1	-1	-1	1	1	0	0	0	1	1	0	0	0	1	1	1	0	0	0	0	0	0	-1	-1
GX188		-1	-1	-1	-1	1	1	1	1	-1	-1	1	1	0	1	1	0	1	0	1	0	1	1	1	-1	-1	-1	-1	1	1	0	1	0	1	1	0	1	1	1	0	1	0	0	1	1	1	1	-1	-1
GX189		-1	-1	-1	-1	1	1	1	1	-1	-1	1	1	0	0	1	0	1	0	1	1	1	0	1	-1	-1	-1	-1	1	1	1	1	0	1	1	0	1	1	1	1	1	1	0	0	0	0	0	-1	-1
GX190		-1	-1	-1	-1	0	1	1	1	-1	-1	0	0	1	0	1	1	1	0	1	1	1	0	1	-1	-1	-1	-1	0	1	0	1	0	1	1	0	0	0	1	1	1	1	1	1	1	0	1	-1	-1
GX186		-1	-1	-1	-1	1	0	1	0	-1	-1	0	0	0	0	0	0	0	0	1	0	1	0	0	-1	-1	-1	-1	0	0	0	0	0	1	0	0	0	1	0	0	1	1	0	0	0	0	0	-1	-1
GX191		-1	-1	-1	-1	1	1	1	1	-1	-1	1	1	0	1	1	0	0	0	0	1	1	0	1	-1	-1	-1	-1	1	1	0	0	0	1	0	0	1	1	1	1	1	0	1	1	1	1	1	-1	-1
GX192		-1	-1	-1	-1	1	1	1	1	-1	-1	1	1	1	0	1	1	1	0	0	0	1	0	1	-1	-1	-1	-1	1	1	0	1	1	0	1	0	1	0	1	1	1	0	1	1	1	1	1	-1	-1
GX193		-1	-1	-1	-1	1	1	1	1	-1	-1	1	1	0	1	1	1	1	0	0	0	1	0	1	-1	-1	-1	-1	1	1	0	0	1	0	1	1	1	1	1	0	1	0	0	1	1	0	0	-1	-1
GX194		-1	-1	-1	-1	1	1	1	1	-1	-1	1	1	0	1	1	0	1	0	0	0	1	0	1	-1	-1	-1	-1	1	1	0	0	1	0	1	0	1	1	1	1	1	0	0	1	1	1	1	-1	-1
GX195		-1	-1	-1	-1	0	0	1	0	-1	-1	1	1	0	0	1	0	0	0	0	0	1	0	0	-1	-1	-1	-1	0	0	0	0	1	0	1	1	0	0	0	0	0	0	1	1	1	0	0	-1	-1
GX196		-1	-1	-1	-1	1	1	1	1	-1	-1	1	1	0	1	1	0	1	0	0	0	1	0	1	-1	-1	-1	-1	1	0	0	0	1	0	1	1	0	0	1	0	1	0	0	1	1	1	1	-1	-1
GX197		-1	-1	-1	-1	0	1	1	0	-1	-1	1	1	0	1	1	0	1	0	0	0	1	0	1	-1	-1	-1	-1	0	1	0	0	1	0	1	1	0	0	1	1	1	0	1	1	1	1	1	-1	-1
GX198		-1	-1	-1	-1	0	1	1	1	-1	-1	1	1	0	1	1	0	0	0	0	0	1	0	0	-1	-1	-1	-1	1	1	0	1	0	1	1	1	1	1	1	1	1	0	0	1	1	1	1	-1	-1
GX199		-1	-1	-1	-1	1	0	1	0	-1	-1	0	0	0	0	0	0	0	0	0	0	1	0	0	-1	-1	-1	-1	1	1	0	1	0	1	1	1	1	1	1	0	1	0	0	1	1	0	0	-1	-1
GX200		-1	-1	-1	-1	1	0	1	0	-1	-1	1	1	0	1	1	0	1	0	0	0	1	0	0	-1	-1	-1	-1	1	1	0	0	0	1	1	1	0	0	1	1	1	0	0	0	0	1	1	-1	-1
GX201		-1	-1	-1	-1	0	0	0	0	-1	-1	0	0	0	0	0	0	0	0	0	0	1	0	0	-1	-1	-1	-1	1	0	0	0	0	1	1	1	0	0	0	0	0	1	0	1	1	0	0	-1	-1
GX202		-1	-1	-1	-1	1	0	1	0	-1	-1	0	0	0	0	0	0	1	0	1	0	1	0	1	-1	-1	-1	-1	1	1	0	0	0	1	1	1	0	0	1	0	1	0	0	0	0	0	0	-1	-1
GX203		-1	-1	-1	-1	1	1	1	1	-1	-1	1	1	0	1	1	0	1	0	0	0	1	0	0	-1	-1	-1	-1	1	1	0	1	0	1	1	1	0	0	1	0	1	0	1	0	0	1	1	-1	-1
GX204		-1	-1	-1	-1	1	1	1	1	-1	-1	1	1	0	1	1	0	1	0	0	0	1	0	0	-1	-1	-1	-1	1	1	0	1	1	0	1	1	0	1	1	1	1	0	1	1	1	1	1	-1	-1
GX205		-1	-1	-1	-1	1	1	1	1	-1	-1	1	1	0	0	1	0	1	0	1	1	1	1	1	-1	-1	-1	-1	1	1	0	1	1	0	1	1	1	0	0	1	1	0	1	1	1	1	0	-1	-1
GX206		-1	-1	-1	-1	0	1	1	1	-1	-1	1	1	1	1	1	1	1	0	0	0	1	0	0	-1	-1	-1	-1	1	0	0	1	1	0	0	1	1	0	1	1	1	0	1	1	1	1	1	-1	-1
GX207		-1	-1	-1	-1	1	1	1	1	-1	-1	1	1	0	1	1	0	1	0	1	1	1	1	1	-1	-1	-1	-1	0	0	0	0	1	0	1	0	1	1	0	1	1	0	1	1	1	1	0	-1	-1
GX208		-1	-1	-1	-1	0	1	1	1	-1	-1	0	0	0	0	0	0	0	0	0	0	1	0	0	-1	-1	-1	-1	0	1	0	1	1	0	1	0	0	1	0	0	1	1	1	1	1	0	0	-1	-1
GX209		-1	-1	-1	-1	0	1	1	1	-1	-1	1	1	0	1	1	0	1	0	1	1	1	0	1	-1	-1	-1	-1	1	1	0	1	1	0	0	0	0	0	1	0	1	0	1	1	1	1	0	-1	-1
West Guangdong		m1e3	m1e3	m1e3	m1e9	m1e9	m1e9	m1e9	m1e9	m2e2	m2e2	m2e4	m2e4	m2e4	m2e4	m2e4	m2e4	m2e5	m2e5	m2e6	m2e6	m2e6	m2e6	m2e6	m2e7	m2e7	m2e13	m2e13	m3e7	m3e9	m3e9	m3e9	m4e1	m4e1	m5e7	m5e7	m5e7	m5e7	m6e4	m6e4	m6e4	m6e5	m6e5	m6e6	m6e6	m9e1	m9e1	m9e8	m9e8
DHD1		0	0	0	0	1	1	1	1	0	1	0	0	0	0	0	0	0	0	0	0	0	1	0	1	0	0	1	1	1	0	0	0	0	0	0	0	0	0	0	0	0	0	0	0	0	0	0	0
DHD5		0	0	0	0	1	1	0	0	0	1	0	0	0	0	1	0	0	0	0	0	0	1	0	1	0	0	0	1	1	1	1	0	0	0	0	0	0	0	0	0	0	0	0	0	0	0	0	0
DHD6		1	1	0	0	0	0	0	1	0	0	0	0	1	1	1	0	1	1	1	1	1	1	1	1	1	0	0	-1	0	0	0	1	0	0	1	0	1	0	0	0	0	0	1	0	0	1	0	1
DHD7		0	0	0	0	1	1	0	0	1	1	0	0	0	0	1	0	0	0	0	0	0	1	0	1	0	0	1	-1	1	1	1	0	0	0	0	0	0	0	0	0	0	0	1	0	0	0	0	0
DHD9		0	0	0	0	1	1	0	0	0	1	0	0	0	0	0	0	0	0	0	0	0	1	0	1	0	0	0	1	1	1	1	0	0	0	0	0	0	0	1	0	0	0	1	1	0	0	1	0
DHD10		0	0	0	0	0	1	0	0	0	1	0	0	0	0	0	0	1	1	0	0	0	1	0	1	0	0	1	1	1	1	1	0	0	0	0	0	0	0	1	0	0	0	1	0	0	0	0	0
DHD11		0	0	0	0	0	0	0	1	0	0	0	0	0	1	1	0	1	0	1	1	1	1	1	1	0	0	0	0	0	0	0	1	0	0	1	0	1	0	0	0	0	0	1	0	0	1	0	1
DHD14161		0	0	0	0	1	1	0	0	0	0	0	0	0	0	0	0	1	1	0	0	0	1	0	1	0	0	0	0	1	1	1	0	0	0	0	0	0	0	0	0	0	0	1	0	0	0	0	0
DHD17		1	1	0	0	0	0	0	1	1	0	0	0	1	1	1	0	1	0	1	1	1	1	1	1	0	0	0	-1	0	0	0	1	0	0	1	0	1	0	0	0	0	0	1	0	0	1	0	1
DHD18		0	0	0	0	1	1	0	0	0	0	0	0	0	0	0	0	1	1	0	0	0	1	0	1	0	0	1	0	0	1	0	0	0	0	0	0	0	0	1	0	0	0	1	0	0	0	0	0
DHD20		0	0	0	1	1	1	0	0	0	0	0	0	0	0	0	0	0	0	0	0	0	1	0	1	1	0	1	0	1	0	1	0	0	0	0	0	0	0	0	0	0	0	1	0	0	0	0	0
DHD23		0	1	0	1	0	0	0	1	1	0	0	0	1	1	1	0	1	0	1	1	1	1	1	1	1	0	0	-1	0	0	0	1	0	0	1	0	1	0	0	0	0	0	1	0	0	1	0	1
DHD24		1	1	0	0	0	0	1	1	0	0	0	0	0	0	0	0	1	0	1	1	1	1	1	1	0	0	0	-1	0	0	0	1	0	0	1	0	1	0	0	0	0	0	1	0	0	1	1	1
DHD28		0	1	0	0	0	0	1	0	0	0	0	0	0	0	1	0	1	0	1	1	1	1	1	1	0	0	0	-1	0	0	0	1	0	0	1	0	1	0	0	0	0	0	1	0	0	1	0	1
DHD29		0	1	0	0	0	0	1	0	0	0	0	0	0	0	1	0	1	0	1	1	1	1	1	1	0	0	0	-1	0	0	0	1	0	0	1	0	1	0	0	0	0	0	1	0	0	1	0	1
DHD31		0	0	0	0	1	1	0	0	0	0	0	0	0	0	0	0	1	1	0	0	0	1	0	1	0	0	0	0	0	1	1	0	0	0	0	0	0	0	0	0	0	0	1	0	0	0	0	0
DHD36		0	1	0	0	0	0	1	1	1	0	0	0	0	0	0	0	1	0	1	1	1	1	1	1	0	0	0	-1	0	0	0	1	0	0	1	0	1	0	0	0	0	0	1	0	0	1	0	1
DHD37181		0	0	0	1	0	0	0	1	1	1	0	0	0	0	0	0	1	0	1	1	1	1	1	1	0	0	0	-1	0	0	0	1	0	0	0	0	0	0	0	0	0	0	1	0	0	1	0	1
DHD40		0	1	0	1	0	0	1	0	0	0	0	0	0	0	0	0	1	0	0	0	0	0	0	1	0	0	0	-1	0	0	0	1	0	0	1	0	1	0	0	0	0	0	1	0	0	0	0	1
DHD41		0	0	0	0	0	0	0	1	1	1	0	0	0	1	0	0	1	0	1	1	1	1	1	1	1	0	0	-1	0	0	0	1	0	0	1	0	1	0	0	0	0	0	1	0	0	1	0	1
DHD43		0	0	0	0	1	1	0	0	1	1	0	0	0	0	1	0	0	0	0	0	0	1	0	1	1	0	0	0	0	0	0	0	0	0	0	0	0	0	1	0	0	0	1	0	0	0	0	0
DHD45		1	1	0	0	0	0	0	1	1	1	0	0	0	1	1	0	1	1	1	1	1	1	1	1	1	0	0	-1	0	0	0	1	1	0	0	0	1	0	0	0	0	0	1	0	0	1	0	0
DHD46		0	1	0	1	0	0	0	0	1	1	0	0	0	0	0	0	1	1	1	1	1	1	1	1	1	0	0	-1	0	0	0	1	0	0	1	0	1	0	0	0	0	0	1	0	0	1	0	1
DHD47		0	0	0	0	0	1	1	1	1	1	0	0	0	0	1	1	0	0	0	0	0	1	0	1	0	0	0	1	0	1	1	0	0	0	0	0	0	0	0	0	0	0	1	1	0	0	0	0
DHD66		0	0	0	1	0	0	0	1	1	1	0	0	0	1	1	0	1	0	1	1	1	1	1	1	0	0	0	-1	0	0	0	1	0	0	1	0	1	0	1	0	0	0	1	0	0	1	0	1
DHD67		0	0	0	1	0	0	0	1	0	1	0	0	0	0	0	0	1	1	1	1	1	1	1	1	1	0	0	-1	0	0	0	1	0	0	1	0	1	0	1	0	0	0	1	0	0	0	0	1
DHD70191		0	0	0	0	0	0	0	1	1	1	0	0	0	1	0	0	1	0	1	1	1	1	1	1	0	0	0	-1	0	0	0	1	0	0	1	0	1	0	0	0	0	0	1	0	0	0	0	1
MM1		0	0	0	1	0	0	0	0	1	1	0	0	0	0	0	0	1	0	1	1	1	1	1	1	0	0	0	-1	0	0	0	1	0	0	1	0	1	0	0	0	0	0	1	0	0	1	0	0
MM2		0	0	0	0	0	0	0	1	1	1	0	0	0	1	0	0	1	0	1	1	1	1	1	1	1	0	0	-1	0	0	0	1	0	0	1	0	1	0	0	0	0	0	1	0	0	1	0	1
MM3		0	0	0	1	0	0	0	1	1	1	0	0	0	1	0	0	1	0	1	1	1	1	0	1	1	0	0	-1	0	0	0	1	0	0	1	0	1	0	0	0	0	0	1	0	0	1	0	0
MM7		0	0	0	1	0	0	0	0	1	1	0	0	0	0	0	0	1	0	1	1	1	1	0	1	1	0	0	-1	-1	-1	-1	-1	-1	-1	-1	-1	-1	-1	-1	-1	-1	-1	-1	-1	-1	-1	-1	-1
MM9		0	0	0	1	0	0	0	1	1	1	0	0	0	1	0	0	1	0	1	1	1	1	1	1	0	0	0	-1	0	0	0	1	0	0	1	0	1	0	0	0	0	0	1	0	0	1	0	1
MM12		0	0	0	1	0	0	0	1	1	1	0	0	0	0	0	0	1	1	0	0	0	0	0	1	0	0	0	-1	0	0	0	1	0	0	1	0	1	0	0	0	0	0	1	1	0	1	0	0
MM13201		0	0	0	1	1	0	0	1	1	1	0	0	0	0	0	0	1	0	1	1	1	1	1	1	0	0	0	-1	0	0	0	1	0	0	1	0	1	0	0	0	0	0	1	0	0	1	0	0
MM14		0	0	0	1	1	1	1	0	1	1	0	0	1	0	1	1	0	0	1	0	1	1	1	1	0	0	0	1	1	0	1	0	0	0	0	0	0	0	0	0	0	0	1	1	0	0	0	0
MM15		1	1	0	0	0	0	0	0	1	1	0	0	0	0	0	0	1	0	1	1	1	1	1	1	0	0	0	-1	0	0	0	1	0	0	1	0	1	0	0	0	0	0	1	0	0	1	0	0
MM17		0	0	0	0	1	0	0	1	1	1	0	0	0	1	0	0	1	1	1	1	0	1	1	1	0	0	0	-1	0	0	0	1	0	0	0	0	0	0	0	0	0	0	1	1	0	1	0	0
MM23		0	0	0	0	0	0	1	0	1	1	0	0	0	0	0	0	1	1	1	1	0	1	1	1	1	0	0	-1	0	0	0	1	0	0	1	0	1	0	0	0	0	0	1	0	0	1	0	0
MM25		0	0	0	0	1	1	0	0	1	1	0	0	1	0	1	0	0	0	1	0	1	1	1	1	0	0	0	0	0	1	0	0	0	0	0	0	0	0	0	0	0	0	0	0	0	0	0	0
MM29		0	0	0	0	0	1	0	0	1	1	0	0	0	0	0	0	1	0	0	0	1	1	1	1	0	0	0	1	0	0	0	0	0	0	0	0	0	0	0	0	0	0	1	0	0	0	0	0
MM40		0	1	0	0	0	0	0	0	0	0	0	0	0	0	0	0	0	0	1	1	0	1	0	0	0	0	0	-1	0	0	0	1	0	0	0	0	0	0	0	0	0	0	1	1	0	1	0	0
MM42		0	1	0	1	1	0	1	1	1	1	0	0	0	0	0	0	1	1	1	0	0	1	1	1	1	0	0	-1	0	0	0	1	0	0	0	0	0	0	0	0	0	0	1	0	0	1	0	0
MM48		0	1	0	1	0	0	0	1	1	0	0	0	0	0	0	0	0	0	1	1	0	1	0	1	1	0	0	-1	0	0	0	1	0	0	0	0	0	0	0	0	0	0	1	1	0	1	0	0
MM57		0	1	0	1	0	0	0	1	-1	-1	0	0	0	0	0	0	1	0	1	1	1	1	1	1	1	0	0	-1	0	0	0	1	0	0	1	0	1	0	0	0	0	0	1	1	0	1	0	0
MM58		0	1	0	1	0	0	1	1	-1	-1	0	0	0	0	0	0	1	0	1	1	1	1	1	1	1	0	0	-1	0	0	0	1	0	0	1	0	1	0	0	0	0	0	1	0	0	1	0	0
MM61		0	0	0	0	0	1	0	0	1	1	0	0	0	0	0	0	0	0	0	0	1	1	1	1	1	0	0	1	0	0	1	0	0	0	0	0	0	0	0	0	0	0	1	0	0	0	0	0
MM65		0	1	0	0	0	0	0	0	1	1	0	0	0	0	0	0	1	0	1	1	1	1	0	1	0	0	0	-1	0	0	0	1	0	0	1	0	1	0	0	0	0	0	1	0	0	1	0	0
MM71		1	1	1	0	0	0	0	0	0	0	0	0	0	0	0	0	1	0	1	1	1	1	1	1	0	0	0	-1	0	0	0	1	0	0	1	0	1	0	1	0	0	0	1	0	0	1	0	0
HZ1		0	1	0	1	0	0	0	0	1	1	0	0	0	0	0	0	1	0	1	1	1	1	0	1	0	0	0	-1	0	0	0	1	0	0	1	0	1	0	0	0	0	0	1	0	0	0	0	0
CK		0	1	0	1	0	0	1	1	1	1	0	0	0	0	0	0	1	0	1	1	1	1	1	1	1	0	0	-1	0	0	0	1	0	0	1	0	1	0	0	0	0	0	1	0	0	1	0	0
ZJ5		0	0	0	1	0	1	0	0	1	1	0	0	0	0	0	0	1	0	0	0	1	1	1	1	1	0	0	1	0	0	1	0	0	0	0	0	0	0	0	0	0	0	1	1	0	0	0	0
ZJ14		0	1	0	0	0	0	0	1	0	0	0	0	0	0	0	0	1	0	1	1	1	1	1	1	1	0	0	-1	0	0	0	1	0	0	1	0	1	0	0	0	0	0	1	1	0	1	0	0
ZJ33		0	1	0	0	0	0	0	0	0	0	0	0	0	0	0	0	1	0	1	1	0	1	1	1	0	0	0	-1	0	0	0	1	0	0	1	0	1	0	0	0	0	0	1	0	0	1	0	0
ZJ34		0	1	0	0	0	0	0	0	1	0	0	0	0	0	0	0	1	0	1	1	1	1	1	1	0	0	0	-1	0	0	0	1	0	0	1	0	1	0	0	0	0	0	1	0	0	1	0	0
ZJ35		0	0	0	0	0	1	0	0	1	0	0	0	0	0	1	0	0	0	0	0	1	1	1	1	0	0	0	1	1	0	1	0	0	0	0	0	0	0	0	0	0	0	1	0	0	0	0	0
ZJ40		0	0	0	0	1	1	1	0	1	0	0	0	0	0	1	0	1	1	0	0	1	1	0	1	1	0	0	1	1	1	1	0	0	0	0	0	0	0	0	0	0	0	1	0	0	0	0	0
ZJ43		0	1	0	1	0	0	0	1	0	0	0	0	0	0	0	0	1	0	1	1	0	1	1	1	1	0	0	-1	1	0	0	1	0	0	1	0	0	0	0	0	0	0	1	0	0	1	0	0
ZJ45		0	1	0	1	0	0	0	1	0	0	0	0	0	0	0	0	1	0	1	1	0	1	1	1	1	0	0	-1	0	0	0	1	0	0	0	0	0	0	0	0	0	0	1	0	0	1	0	0
ZJ50		1	1	1	0	0	0	1	1	1	1	0	0	0	1	1	0	1	0	0	1	0	1	1	1	1	0	0	-1	0	0	0	1	0	0	1	0	1	0	0	0	0	0	1	1	0	0	0	0
ZJ51		0	1	0	1	0	0	0	0	1	0	0	0	0	0	0	0	1	1	0	0	0	0	1	1	0	0	0	-1	0	0	0	1	0	0	0	0	0	0	0	0	0	0	1	0	0	1	0	0
ZJ64		0	0	0	0	1	1	0	1	1	0	0	0	0	0	0	0	0	0	0	0	1	1	1	1	0	0	0	0	0	0	1	0	0	0	0	0	0	0	0	0	0	0	1	0	0	0	0	0
ZJ65		0	1	0	0	0	0	0	0	0	0	0	0	0	0	0	0	1	0	0	0	0	1	0	1	0	0	0	-1	0	0	0	1	0	0	0	0	0	0	0	0	0	0	1	0	0	1	0	0
ZJ66		0	1	0	1	0	1	0	0	1	1	0	0	0	0	1	1	0	0	0	0	1	1	1	1	1	0	0	1	0	1	1	0	0	0	0	0	0	0	0	0	0	0	1	0	0	0	0	0
ZJ67		0	0	0	0	0	0	0	0	1	1	0	0	0	1	0	0	1	0	0	0	0	0	0	1	0	0	0	-1	0	0	0	1	0	0	1	0	1	0	0	0	0	0	1	0	0	1	0	0
ZJ71		0	0	0	1	0	0	0	0	1	1	0	0	0	0	0	0	1	0	0	0	0	0	0	1	0	0	0	-1	0	0	0	1	0	0	1	0	1	0	0	0	0	0	0	0	0	1	0	0
ZJ73		0	0	0	0	0	0	0	0	0	0	0	0	0	0	0	0	1	0	0	0	0	0	0	1	0	0	0	-1	0	0	0	1	0	0	1	0	1	0	0	0	0	0	1	1	0	1	0	0
ZJ74		0	0	0	0	0	0	0	0	0	0	0	0	0	0	0	0	1	0	1	0	0	1	0	1	0	0	0	-1	0	0	0	1	0	0	1	0	0	0	0	0	0	0	1	1	0	1	0	0
ZJ76251		0	0	0	0	0	0	0	0	0	0	0	0	0	0	0	0	1	0	1	1	1	1	0	1	0	0	0	-1	0	0	0	1	0	0	1	0	1	0	0	0	0	0	1	0	0	1	0	0
ZJ78		1	0	0	0	0	0	0	1	1	1	0	0	0	1	0	0	1	0	1	0	0	1	1	1	0	0	0	-1	0	0	0	1	0	0	1	0	1	0	0	0	0	0	1	1	0	1	0	0
ZJ79		0	0	0	0	0	0	0	0	1	1	0	0	0	0	0	0	1	0	1	0	0	1	1	1	0	0	0	-1	0	0	0	1	0	0	1	0	1	0	0	0	0	0	1	1	0	1	0	0
ZJ80		0	1	0	0	0	0	0	0	0	0	0	0	0	0	0	0	1	0	0	1	1	1	0	1	0	0	0	-1	0	0	0	1	0	0	0	0	1	0	0	0	0	0	1	1	0	1	0	0
ZJ81		0	0	0	0	0	0	0	0	0	0	0	0	0	0	0	0	0	0	0	0	0	0	0	1	0	0	0	-1	0	0	0	0	0	0	0	0	1	0	0	0	0	0	1	0	0	0	0	0
ZJ83		0	1	0	0	0	0	0	0	1	1	0	0	0	0	0	0	1	0	0	0	0	0	0	1	0	0	0	-1	0	0	0	1	0	0	1	0	1	0	0	0	0	0	1	0	0	1	0	0
ZJ94		0	0	0	0	0	1	0	0	1	1	0	0	0	0	1	1	0	0	0	0	1	1	1	1	0	0	0	1	0	0	1	0	0	0	0	0	0	0	0	0	0	0	1	0	0	0	0	0
ZJ95		0	1	0	1	0	0	0	0	1	1	0	0	0	0	0	0	1	0	0	0	0	1	0	1	1	0	0	-1	0	0	0	1	0	0	1	0	1	0	0	0	0	0	1	0	0	1	0	0
LZ2		0	1	0	0	1	1	0	0	1	1	0	0	0	0	1	1	0	0	0	0	1	1	1	1	0	0	0	1	1	0	1	0	0	0	0	0	0	0	0	0	0	0	1	0	0	0	0	0
LZ4		1	1	0	1	0	1	0	1	1	1	1	1	0	1	1	1	1	0	1	1	1	1	0	1	1	0	0	-1	0	0	0	1	0	0	1	0	1	0	1	0	1	0	1	1	0	1	0	0
LZ6		-1	-1	-1	0	-1	-1	-1	-1	-1	-1	-1	-1	-1	-1	-1	-1	-1	-1	-1	-1	-1	-1	-1	-1	0	-1	-1	-1	-1	-1	-1	-1	-1	-1	-1	-1	-1	-1	-1	-1	-1	-1	-1	-1	-1	-1	-1	-1
LZ7		0	1	0	1	1	1	0	1	1	1	0	0	0	0	1	1	0	0	0	0	1	1	0	1	1	0	0	1	1	0	1	0	0	0	0	0	0	1	1	0	0	0	1	0	0	0	0	0
LZ8		0	1	0	0	1	1	0	0	1	1	0	0	0	0	1	1	0	0	0	0	1	1	1	1	0	0	0	1	1	0	1	0	0	0	0	0	0	0	1	0	0	0	1	1	0	0	0	0
LZ9		0	1	0	0	1	1	0	0	1	1	0	0	0	0	1	1	0	0	0	0	1	1	1	1	0	0	0	1	1	0	1	0	0	0	0	0	0	0	0	0	0	0	1	0	0	0	0	0
LZ10		1	1	0	0	0	1	1	1	1	1	1	1	0	1	1	1	1	0	0	0	0	0	0	1	0	0	0	-1	0	0	0	1	1	0	1	0	1	0	0	0	1	0	1	1	0	1	0	0
LZ11		1	1	0	0	0	1	0	1	1	1	0	0	0	1	1	0	1	0	0	0	0	0	0	1	0	0	0	-1	0	0	0	1	1	0	1	0	1	0	0	0	1	0	1	1	0	1	0	0
LZ14		0	0	0	0	1	1	0	1	1	1	0	0	0	0	1	1	1	0	0	0	1	1	0	1	0	0	0	0	1	0	0	0	0	0	0	0	0	1	0	0	0	0	0	1	0	0	0	0
LZ17271		0	0	0	0	1	1	0	0	0	1	0	0	0	0	0	0	1	0	0	0	1	1	1	1	0	0	0	1	0	1	0	0	0	0	0	0	0	0	1	0	0	0	1	0	0	0	0	0
LZ20		1	1	1	0	0	1	0	1	1	1	0	0	0	1	1	0	1	0	0	0	0	0	0	1	0	0	0	-1	0	0	0	1	0	0	0	0	0	0	0	0	0	0	1	1	0	1	0	0
LZ22		1	1	1	0	0	1	0	1	1	0	0	0	0	1	0	0	1	0	0	1	1	1	0	1	0	0	0	-1	0	0	0	1	0	0	0	0	0	0	0	0	1	0	1	1	0	1	0	0
LZ23		0	0	0	0	1	1	0	1	1	1	0	0	0	0	1	1	0	0	0	0	1	1	1	1	1	0	0	1	1	0	1	0	0	0	0	0	0	0	0	0	0	0	1	1	0	0	0	0
LZ25		1	1	1	0	0	1	0	1	1	1	0	0	0	1	1	1	1	0	0	0	0	0	0	1	1	0	0	-1	0	0	0	1	0	0	1	0	1	0	0	0	1	0	1	1	0	1	0	0
LZ26		1	1	1	0	0	0	0	0	1	1	0	0	0	0	1	1	0	0	0	0	1	1	1	1	0	0	0	1	1	0	0	0	0	0	0	0	0	0	1	0	0	0	1	0	0	0	0	0
LZ27		1	1	1	0	0	1	0	1	1	0	0	0	0	1	1	0	1	0	0	0	0	0	0	1	0	0	0	-1	0	0	0	1	0	0	0	0	1	0	0	0	1	0	1	1	0	1	0	0
LZ28		1	1	1	0	0	1	1	1	1	1	0	0	0	1	1	1	1	0	1	1	1	1	0	1	0	0	0	-1	0	0	0	1	1	0	0	0	1	0	0	0	0	0	1	1	0	1	0	0
LZ29		1	1	0	0	1	1	1	0	1	1	0	0	0	0	1	1	0	0	0	0	0	0	0	1	0	0	0	1	1	1	1	0	0	0	0	0	0	1	0	0	0	0	1	1	0	0	0	0
LZ33		1	1	1	0	0	1	1	1	0	0	0	0	0	1	1	0	1	0	0	0	0	0	0	1	0	0	0	-1	0	0	0	1	0	0	0	0	1	0	1	0	0	0	1	1	0	1	0	0
LZ35		1	0	0	0	0	1	1	1	0	0	0	0	0	1	1	1	0	0	1	1	1	1	1	1	0	0	0	-1	0	0	0	1	0	0	0	0	1	0	1	0	1	0	1	1	0	0	0	0
LZ36		1	1	0	0	1	1	0	1	1	1	0	0	0	0	1	1	0	0	0	0	1	1	0	1	0	0	0	1	1	0	0	0	0	0	0	0	0	1	1	0	0	0	1	1	0	0	0	0
LZ37		1	0	0	0	0	0	0	1	1	0	0	0	0	1	1	1	1	0	1	0	0	1	1	1	0	0	0	-1	0	0	0	1	0	0	0	0	1	0	0	0	0	0	1	1	0	1	0	0
LZ40		1	1	0	0	1	1	0	1	1	1	0	0	0	0	1	1	0	0	0	0	1	1	1	1	0	0	0	1	1	0	0	0	0	0	0	0	0	0	1	0	0	0	1	1	0	0	0	0
LZ41		1	0	0	0	1	1	1	0	1	1	0	0	0	0	1	1	0	0	0	0	1	1	0	1	0	0	0	1	1	1	1	0	0	0	0	0	0	0	0	0	0	0	1	0	0	0	0	0
LZ44		1	1	1	0	1	1	0	1	1	1	0	0	1	0	1	1	0	0	0	0	1	1	0	1	0	0	0	0	1	0	1	0	0	0	0	0	0	1	1	0	0	0	1	1	0	0	0	0
LZ50		0	1	0	0	1	1	0	0	1	1	0	0	0	0	0	0	0	0	0	0	1	1	1	1	0	0	0	1	0	1	1	0	0	0	0	0	0	0	1	0	0	0	1	0	0	0	0	0
LZ53		0	0	0	0	0	1	1	1	1	1	0	0	0	1	1	1	1	0	0	0	0	0	0	1	0	0	0	-1	0	0	0	1	0	0	1	0	1	0	0	0	0	0	1	1	0	1	0	0
HA1		0	0	0	0	1	1	0	0	1	1	0	0	0	0	0	0	0	0	0	0	1	1	0	1	0	0	0	0	0	0	0	0	0	0	0	0	0	0	0	0	0	0	1	1	0	0	0	0
HA2		0	0	0	0	1	1	0	0	0	1	0	0	1	0	0	0	1	0	0	0	1	1	0	1	0	0	0	0	0	0	0	0	0	0	0	0	0	0	0	0	0	0	1	1	0	0	0	0
MZ-TP1		0	0	0	0	0	0	0	0	0	0	0	0	0	0	0	0	1	0	0	0	0	1	1	1	1	0	0	-1	0	0	0	1	0	0	1	0	1	0	0	0	0	0	1	1	0	1	0	0
MZ-TP2		0	0	0	0	0	1	0	0	0	1	0	0	0	0	1	0	0	0	0	0	1	1	1	1	0	0	0	0	0	0	1	0	0	0	0	0	0	1	0	0	0	0	1	0	0	0	0	0
MZ-TP3		0	0	0	0	0	0	0	0	0	0	0	0	0	0	0	0	0	0	0	1	0	0	0	1	0	0	0	-1	0	0	0	0	0	0	1	0	1	0	0	0	0	0	1	0	0	1	0	0
NZ2		1	1	1	0	0	0	1	1	1	1	0	0	0	1	1	1	1	0	0	0	0	0	0	0	0	0	0	-1	0	0	0	1	0	0	1	0	1	0	0	0	0	1	1	1	0	1	0	0
NZ3		0	0	0	0	1	1	0	1	1	1	0	0	0	0	1	1	1	0	0	0	1	1	1	0	0	0	0	1	1	0	1	0	0	0	0	0	0	1	0	0	0	0	1	0	0	0	0	0
NZ6		0	1	0	0	0	0	0	1	1	1	0	0	0	1	1	0	1	0	1	1	1	1	1	1	0	0	0	-1	0	0	0	1	0	0	1	0	1	0	1	0	0	1	1	1	0	1	0	0
NZ8		0	1	0	0	1	1	0	0	0	1	0	0	0	0	0	0	1	0	0	0	1	1	1	1	0	0	0	1	1	1	1	0	0	0	0	0	0	0	0	0	0	0	1	0	0	0	0	0
NZ9		1	1	1	0	0	0	0	0	1	1	0	0	0	1	0	0	1	0	0	1	1	1	0	1	1	0	0	-1	0	0	0	1	0	0	0	0	0	0	0	0	0	0	1	1	0	1	0	0
NZ10		1	1	1	0	0	0	0	1	1	0	0	0	0	1	0	0	1	0	1	0	0	1	1	1	0	0	0	-1	0	0	0	1	0	0	1	0	1	0	0	0	0	0	1	0	0	1	0	0
NZ12		1	1	1	0	0	0	0	1	1	1	0	0	0	1	1	0	1	0	1	1	1	1	1	1	1	0	0	-1	0	0	0	1	0	0	1	0	1	0	0	0	0	0	1	0	0	1	0	0
NZ13		0	1	0	0	1	1	0	1	1	1	0	0	0	0	1	1	1	1	0	0	1	1	1	1	1	0	0	1	1	0	0	0	0	0	0	0	0	0	0	0	0	0	1	1	0	0	0	0
NZ15		1	1	1	0	0	0	0	1	1	1	0	0	0	1	1	0	1	0	0	1	1	1	1	1	0	0	0	-1	0	0	0	1	0	0	1	0	1	0	0	0	0	0	1	1	0	1	0	0
NZ16311		0	1	0	0	1	1	0	1	1	1	0	0	0	0	0	1	0	0	0	0	1	1	1	1	0	0	0	1	1	1	1	0	0	0	0	0	0	0	1	0	0	0	1	1	0	0	0	0
NZ18		0	1	0	0	1	1	0	1	1	1	0	0	0	0	1	1	0	0	0	0	1	1	1	1	0	0	0	1	1	1	1	0	0	0	0	0	0	1	0	0	0	0	1	1	0	0	0	0
NZ19		1	1	1	0	0	0	0	1	0	0	0	0	0	1	0	0	1	0	1	1	1	1	1	1	0	0	0	-1	0	0	0	1	1	0	1	0	1	0	0	0	0	0	1	1	0	0	0	0
NZ20		0	1	0	0	0	0	0	0	1	1	0	0	0	0	0	0	1	0	1	1	1	1	0	1	1	0	0	-1	0	0	0	1	0	0	1	0	0	0	0	0	0	0	1	0	0	1	0	0
NZ21		1	1	1	0	0	0	0	1	1	1	0	0	0	1	0	0	1	0	0	1	0	1	1	1	1	0	0	-1	0	0	0	1	0	0	1	0	1	0	1	0	0	0	1	1	0	1	0	0
YJ1		0	1	0	0	0	0	0	0	1	1	0	0	0	1	0	0	1	0	0	0	0	0	0	1	1	0	0	-1	0	0	0	1	0	0	1	0	1	0	0	0	0	0	1	1	0	1	0	0
YJ2		0	1	1	0	1	1	0	1	1	1	0	0	1	0	1	1	0	0	0	0	1	1	1	1	1	0	0	1	1	1	1	0	0	0	0	0	0	1	0	0	0	0	1	1	0	0	0	0
YJ3		0	0	0	0	0	0	0	0	1	0	0	0	0	0	0	0	1	0	0	0	0	0	0	1	0	0	0	-1	0	0	0	1	0	0	1	0	1	0	0	0	0	0	1	0	0	1	0	0
YJ4		1	1	1	0	0	0	0	1	1	1	0	0	0	1	1	0	1	0	1	1	0	1	1	1	1	0	0	-1	0	0	0	1	1	0	1	0	1	0	0	0	0	0	1	1	0	1	0	0
YJ5		0	1	0	0	1	1	0	0	1	1	0	0	0	0	0	0	0	0	0	0	1	1	1	1	0	0	0	1	1	1	1	0	0	0	0	0	0	1	0	0	0	0	1	0	0	0	0	0
YJ6321		1	1	0	0	1	1	0	1	1	1	0	0	0	0	0	0	0	0	0	0	1	1	1	1	1	0	0	1	0	1	1	0	0	0	0	0	0	0	0	0	0	0	1	0	0	0	0	0
XW1		1	1	0	0	0	0	1	0	1	0	0	0	0	0	0	0	1	0	0	0	0	0	0	1	1	0	0	-1	0	0	0	1	0	0	1	0	1	0	0	0	0	0	1	0	0	1	0	0
XW2		1	1	0	0	1	1	0	0	0	1	0	0	0	0	0	0	0	0	0	0	1	1	1	1	0	0	0	0	0	1	1	0	0	0	0	0	0	0	0	0	0	0	1	0	0	0	0	0
XW3		0	0	0	0	0	0	1	1	1	1	0	0	0	1	0	0	1	0	0	0	0	0	0	1	0	0	0	-1	0	0	0	1	0	0	1	0	1	0	0	0	0	0	1	0	0	1	0	0
XW4		0	0	0	0	0	0	1	1	1	1	0	0	0	1	0	0	1	0	0	0	0	0	0	1	1	0	0	-1	0	0	0	1	0	0	1	0	1	0	0	0	0	0	1	1	0	1	0	0
XW5		1	1	0	0	1	1	0	0	1	1	0	0	0	0	0	0	0	0	0	0	1	1	1	1	0	0	0	0	1	1	1	0	0	0	0	0	0	1	0	0	0	0	1	0	0	0	0	0
XW6		0	0	0	0	0	0	1	1	1	0	0	0	0	0	0	0	1	0	1	1	1	1	1	0	0	0	0	-1	0	0	0	1	0	0	1	0	1	0	0	0	0	0	1	0	0	1	0	0
XW7		0	0	0	1	1	1	0	0	1	1	-1	-1	-1	-1	-1	-1	0	0	0	0	1	1	0	1	0	0	0	0	0	0	0	0	0	0	0	0	0	1	0	0	0	0	1	0	0	0	0	0
XW8331		0	0	0	1	1	1	0	0	1	1	0	0	0	0	1	1	0	0	0	0	1	1	0	1	1	0	0	0	1	1	0	0	0	0	0	0	0	0	0	0	0	0	1	0	0	0	0	0
WC1		0	0	0	1	1	1	1	0	1	1	0	0	0	0	1	1	0	0	0	0	1	1	1	1	1	0	0	0	0	0	0	0	0	0	0	0	0	0	0	0	0	0	1	0	0	0	0	0
WC2		0	0	0	0	0	0	0	1	1	1	0	0	0	1	0	0	1	0	1	1	0	1	1	1	1	0	0	-1	0	0	0	1	0	0	1	0	1	0	0	0	0	0	1	1	0	1	0	0
WC3		1	1	0	0	0	0	1	1	1	0	0	0	0	1	0	0	1	0	1	1	0	1	1	1	1	0	0	-1	0	0	0	1	0	0	1	0	1	0	0	0	0	0	1	1	0	1	0	0
WC4		0	0	0	1	1	1	0	1	1	1	0	0	1	0	1	1	0	0	0	0	1	1	1	1	0	0	0	0	1	0	1	0	0	0	0	0	0	0	1	0	0	0	1	1	0	0	0	0
WC5		0	1	0	0	0	0	0	0	1	1	0	0	0	1	0	0	1	0	1	1	0	1	1	1	1	0	0	-1	0	0	0	1	0	0	1	0	1	0	0	0	0	0	1	0	0	1	0	0
WC6		0	1	0	0	1	1	0	1	1	1	0	0	0	0	1	1	1	0	0	0	1	1	1	1	1	0	0	1	1	0	0	0	0	0	0	0	0	1	1	0	0	0	1	1	0	0	0	0
LJ1		0	1	0	1	1	1	0	0	1	1	0	0	0	0	0	0	1	0	0	0	1	1	1	1	1	0	0	1	0	0	0	0	0	0	0	0	0	1	1	0	0	0	1	0	0	0	0	0
ouc4		0	1	0	0	0	0	1	1	1	1	0	0	0	1	0	0	1	0	1	1	0	1	1	1	0	0	0	-1	0	0	0	1	0	0	1	0	0	0	0	0	0	0	1	0	0	1	0	0
ouc14		0	0	0	1	0	0	1	1	1	1	0	0	0	1	0	0	1	0	0	0	0	1	1	1	1	0	0	-1	0	0	0	1	0	0	1	0	1	0	0	0	0	0	1	0	0	1	0	0
ouc27341		0	1	0	0	1	1	0	1	1	1	0	0	1	0	1	1	1	0	0	0	1	1	1	1	0	0	0	1	41	1	1	0	0	0	0	0	0	0	0	0	0	0	1	1	0	0	0	0
ouc39		1	1	0	0	1	1	1	1	1	1	0	0	1	0	1	1	0	0	0	0	1	1	1	1	0	0	0	1	1	1	0	0	0	0	0	0	0	0	0	0	0	0	1	1	0	0	0	0
QY2		0	0	0	1	1	1	0	1	1	1	0	0	0	0	1	1	1	0	0	0	1	1	1	1	1	0	0	1	1	1	1	0	0	0	0	0	0	0	0	0	0	0	1	0	0	0	0	0
HY1		0	0	0	0	0	0	0	0	1	1	0	0	0	0	1	1	0	0	0	0	0	1	0	1	1	0	0	0	0	0	0	0	1	0	0	0	0	1	0	0	0	0	1	1	0	0	0	0
YC1		0	0	0	1	1	1	1	1	1	1	0	0	1	0	1	1	1	0	0	0	1	1	0	1	1	0	0	1	1	0	1	0	0	0	0	0	0	1	0	0	0	0	1	1	0	0	0	0
YC2351		0	0	0	1	1	1	1	0	1	1	0	0	0	0	1	0	0	0	0	0	0	1	0	1	1	0	0	1	0	1	1	0	0	0	0	0	0	1	0	0	0	0	1	0	0	0	0	0
ZJ1		-1	-1	-1	0	1	1	1	1	1	1	1	1	1	1	1	1	0	0	1	1	1	1	1	0	0	-1	-1	1	1	1	1	1	0	1	1	1	1	0	0	0	0	0	1	1	1	1	1	0
ZJ2		-1	-1	-1	0	1	1	1	1	1	1	1	1	1	1	1	0	0	0	1	1	1	1	1	1	1	-1	-1	1	1	1	1	1	0	1	0	0	1	1	1	0	0	0	0	0	1	1	1	1
ZJ4		-1	-1	-1	1	1	1	1	1	1	0	0	0	1	1	1	0	0	0	1	1	1	1	1	0	0	-1	-1	1	1	1	1	1	0	1	1	1	1	1	1	0	1	0	1	1	1	1	1	1
ZJ6		-1	-1	-1	0	1	1	1	1	1	1	1	1	1	1	1	1	0	0	1	1	1	1	1	1	0	-1	-1	1	1	1	1	1	1	1	1	1	1	1	1	0	1	1	1	1	1	1	1	0
ZJ7		-1	-1	-1	0	1	1	1	1	1	0	1	1	1	1	1	1	1	1	1	1	1	1	1	1	0	-1	-1	1	1	1	1	1	1	1	1	1	1	1	1	0	1	1	0	1	1	1	1	1
ZJ8		-1	-1	-1	0	1	1	1	1	1	1	1	1	1	1	1	1	1	0	1	1	1	1	1	1	0	-1	-1	1	1	1	1	1	1	1	1	1	1	1	1	0	1	1	0	1	1	1	1	1
ZJ9		-1	-1	-1	-1	1	1	1	1	1	0	1	1	1	1	1	1	1	1	1	1	1	1	1	1	-1	-1	-1	1	1	1	1	1	1	1	1	1	1	1	1	0	1	0	0	1	1	1	1	1
ZJ10		-1	-1	-1	-1	1	1	1	1	1	1	1	1	1	1	1	1	1	1	1	1	1	1	1	0	-1	-1	-1	1	1	1	1	1	1	1	1	1	1	1	1	0	0	0	0	1	1	1	1	1
ZJ11		-1	-1	-1	-1	1	1	1	1	1	1	1	1	1	1	0	1	1	0	1	1	1	1	1	1	-1	-1	-1	1	1	1	1	1	1	1	1	1	1	1	1	0	1	0	1	1	1	1	1	1
ZJ12		-1	-1	-1	-1	1	1	1	1	1	1	1	1	1	1	0	1	1	1	1	1	1	1	1	0	-1	-1	-1	1	1	1	1	1	1	1	1	1	1	1	1	0	1	1	1	1	1	1	1	1
ZJ13		-1	-1	-1	-1	0	0	0	0	1	0	1	1	1	1	1	1	1	1	1	1	1	1	1	1	-1	-1	-1	1	1	1	1	1	1	1	1	1	1	0	0	0	1	1	1	1	0	0	1	1
ZJ15		-1	-1	-1	-1	1	1	1	1	1	1	1	1	1	1	1	1	1	1	1	1	1	1	1	0	-1	-1	-1	0	1	1	1	1	1	1	1	1	1	0	0	1	0	0	1	1	0	0	1	0
ZJ16		-1	-1	-1	-1	1	1	1	1	1	1	0	0	0	1	0	1	0	0	1	1	1	1	1	0	-1	-1	-1	0	1	1	1	1	0	1	0	1	1	0	0	0	0	0	1	1	1	0	1	1
ZJ17		-1	-1	-1	-1	1	1	1	1	1	1	0	0	1	1	0	0	1	0	1	1	1	1	1	1	-1	-1	-1	1	1	1	1	1	1	1	1	1	1	0	0	0	1	0	0	1	1	0	1	1
ZJ18		-1	-1	-1	-1	1	1	1	1	1	0	1	1	1	1	1	1	1	1	1	1	1	1	1	1	-1	-1	-1	1	1	1	1	1	1	1	1	1	1	0	1	0	1	0	0	1	1	1	1	1
ZJ20		-1	-1	-1	-1	1	1	1	1	1	1	1	1	1	1	1	1	1	1	1	1	1	1	1	0	-1	-1	-1	1	1	1	1	1	1	1	1	1	1	1	1	0	1	0	0	1	1	1	1	1
ZJ21		-1	-1	-1	-1	1	1	1	1	1	1	1	1	1	1	1	1	1	0	1	1	1	1	1	1	-1	-1	-1	1	1	1	1	1	0	1	1	1	1	1	1	0	1	0	0	1	1	1	1	1
ZJ22		-1	-1	-1	-1	1	1	1	1	1	1	1	1	1	1	1	1	1	0	1	1	1	1	1	1	-1	-1	-1	1	0	0	1	1	0	1	1	1	1	1	1	0	1	0	1	1	1	1	1	1
ZJ23		-1	-1	-1	-1	1	1	1	1	1	0	1	1	1	1	0	1	1	1	1	1	1	1	1	0	-1	-1	-1	1	1	1	1	1	1	1	1	1	1	1	1	0	1	0	1	1	1	1	1	1
ZJ25		-1	-1	-1	-1	1	1	1	1	1	1	1	1	1	1	0	1	1	0	1	1	1	1	1	1	-1	-1	-1	1	1	1	1	1	0	1	1	1	1	0	0	0	1	1	1	1	1	1	1	1
ZJ26		-1	-1	-1	-1	1	1	1	1	1	0	1	1	1	1	1	1	1	1	1	1	1	1	1	1	-1	-1	-1	1	1	0	1	1	1	1	1	1	1	1	1	1	1	0	1	1	1	1	1	1
ZJ28		-1	-1	-1	-1	0	0	0	0	1	0	1	1	1	1	1	1	1	0	1	1	1	1	1	1	-1	-1	-1	1	1	1	1	1	1	1	1	1	1	1	1	0	1	1	1	1	1	1	1	1
ZJ29		-1	-1	-1	-1	1	1	1	1	1	1	1	1	1	1	1	1	1	1	1	1	1	1	1	1	-1	-1	-1	0	1	1	1	1	1	1	1	1	1	1	1	1	0	0	1	1	1	1	1	1
ZJ31		-1	-1	-1	-1	1	1	1	1	1	0	1	1	1	1	1	1	1	1	1	1	1	1	1	1	-1	-1	-1	1	1	1	1	1	1	1	1	1	1	0	0	0	0	0	1	1	1	0	1	1
ZJ32		-1	-1	-1	-1	0	0	0	0	1	1	1	1	1	1	1	1	0	0	1	1	1	1	1	0	-1	-1	-1	1	1	1	1	1	0	1	1	1	1	1	1	0	1	0	1	1	1	1	1	1
ZJ36		-1	-1	-1	-1	1	1	1	1	1	1	1	1	1	1	0	1	1	1	0	1	0	1	1	0	-1	-1	-1	1	1	1	1	1	0	1	1	1	1	1	1	0	0	0	1	1	1	1	1	1
ZJ37		-1	-1	-1	-1	0	1	1	1	1	1	1	1	1	1	1	1	1	1	0	1	0	1	0	0	-1	-1	-1	1	1	1	1	1	1	1	1	1	1	1	1	0	1	0	0	1	1	1	1	1
ZJ39		-1	-1	-1	-1	1	1	1	1	1	0	1	1	1	1	0	1	1	0	1	1	1	1	1	1	-1	-1	-1	1	0	1	1	1	1	1	1	1	1	0	1	0	1	0	0	1	1	1	1	1
ZJ41		-1	-1	-1	-1	0	1	1	1	1	1	1	1	1	1	1	1	1	1	0	1	1	1	1	1	-1	-1	-1	1	1	1	1	1	1	1	1	1	1	1	1	0	1	0	1	1	1	1	1	1
ZJ42		-1	-1	-1	-1	1	1	1	1	1	1	1	1	1	1	0	1	1	1	0	1	1	1	0	1	-1	-1	-1	1	0	1	1	1	1	1	1	1	1	0	1	0	1	0	1	1	1	1	1	1
ZJ44		-1	-1	-1	-1	1	1	1	1	1	0	1	1	1	1	1	1	1	1	0	1	0	1	0	1	-1	-1	-1	1	1	1	1	1	1	1	1	1	1	1	1	0	1	0	1	1	1	1	1	1
ZJ46		-1	-1	-1	-1	0	0	0	0	1	1	0	0	1	1	1	1	1	1	1	1	0	1	0	1	-1	-1	-1	1	1	1	1	1	1	1	1	1	1	1	0	0	1	1	1	1	1	1	1	1
ZJ48		-1	-1	-1	-1	0	1	1	1	1	1	1	1	1	1	1	1	1	1	0	1	0	1	0	1	-1	-1	-1	1	0	1	1	1	1	1	1	1	1	0	1	0	1	0	1	1	1	1	1	1
ZJ49		-1	-1	-1	-1	0	1	1	1	1	1	1	1	1	1	1	1	1	1	1	1	1	1	0	1	-1	-1	-1	1	0	1	1	1	0	1	1	1	1	0	0	0	1	0	1	1	1	1	1	1
ZJ53		-1	-1	-1	-1	0	1	1	1	1	1	1	1	1	1	1	1	1	1	0	1	0	1	0	1	-1	-1	-1	0	0	1	1	1	1	1	1	1	1	0	0	0	1	0	0	1	1	1	1	1
ZJ54		-1	-1	-1	-1	1	1	1	1	1	1	1	1	1	1	1	1	1	1	0	1	0	0	0	0	-1	-1	-1	0	0	1	1	1	1	1	1	1	1	0	0	0	1	0	0	1	0	0	1	1
ZJ52		-1	-1	-1	-1	0	1	1	1	1	1	1	1	1	1	1	1	0	0	1	1	1	1	1	0	-1	-1	-1	0	1	1	1	1	1	1	1	1	1	0	0	0	0	0	0	1	1	1	1	1
ZJ55		-1	-1	-1	-1	0	1	1	1	1	1	1	1	1	1	1	1	0	0	1	1	1	1	1	0	-1	-1	-1	1	1	0	1	1	0	1	1	1	1	0	0	0	1	0	0	1	1	1	1	1
ZJ56		-1	-1	-1	-1	0	0	0	0	1	1	1	1	1	1	1	1	1	0	1	1	1	1	1	1	-1	-1	-1	1	1	1	1	1	0	1	1	1	1	0	1	0	0	0	0	1	1	1	1	1
ZJ57		-1	-1	-1	-1	1	1	1	1	1	1	1	1	1	1	1	1	1	1	1	1	1	1	1	1	-1	-1	-1	1	1	1	1	1	1	1	1	1	1	1	1	0	1	1	0	1	1	1	1	1
ZJ59		-1	-1	-1	-1	0	1	1	1	1	1	1	1	1	1	1	1	1	0	1	1	1	1	1	0	-1	-1	-1	1	0	1	1	1	1	1	0	1	1	1	1	1	1	0	0	1	1	1	1	1
ZJ61		-1	-1	-1	-1	1	1	1	1	1	0	1	1	1	1	1	1	1	1	1	1	1	1	1	1	-1	-1	-1	1	1	1	1	1	1	0	1	0	0	1	1	0	1	0	0	1	1	1	1	1
ZJ62		-1	-1	-1	-1	1	1	1	1	1	1	1	1	1	1	1	1	1	0	1	1	1	1	1	1	-1	-1	-1	1	1	1	1	1	1	1	1	1	1	1	1	1	1	0	0	1	1	1	1	1
ZJ63		-1	-1	-1	-1	1	1	1	1	1	1	1	1	1	1	1	1	1	1	0	1	1	1	1	1	-1	-1	-1	1	1	1	1	1	1	1	1	1	1	1	1	0	1	1	1	1	1	1	1	1
ZJ72		-1	-1	-1	-1	1	1	1	1	1	1	1	1	1	1	1	1	1	1	0	1	0	0	0	1	-1	-1	-1	1	1	1	1	1	1	1	1	1	1	1	1	0	1	0	1	1	1	1	1	1
ZJ68		-1	-1	-1	-1	1	1	1	1	1	1	1	1	1	1	1	1	1	1	0	1	1	1	1	1	-1	-1	-1	1	1	1	1	1	1	1	1	1	1	0	0	0	1	0	1	1	1	1	1	1
ZJ69		-1	-1	-1	-1	1	1	1	1	1	1	1	1	1	0	0	1	1	0	0	1	0	1	1	1	-1	-1	-1	0	1	1	1	1	0	1	0	1	1	0	1	1	1	1	1	1	1	1	1	0
ZJ70		-1	-1	-1	-1	1	1	1	1	1	0	1	1	1	1	1	1	1	1	0	1	0	1	1	1	-1	-1	-1	0	1	1	1	1	1	1	1	1	1	0	1	1	1	0	1	1	1	1	1	1
ZJ75		-1	-1	-1	-1	1	1	1	1	1	1	1	1	1	1	1	1	0	0	0	1	1	1	0	1	-1	-1	-1	1	1	1	1	1	1	1	1	1	1	0	1	0	1	0	0	1	1	1	1	1
ZJ77		-1	-1	-1	-1	0	0	0	0	1	1	1	1	1	0	1	1	1	0	1	1	1	1	1	0	-1	-1	-1	1	1	1	1	1	0	1	1	1	1	1	1	0	0	0	1	1	1	1	1	1
ZJ82		-1	-1	-1	-1	1	1	1	1	1	1	1	1	1	1	1	1	1	1	1	1	1	1	1	1	-1	-1	-1	1	0	1	1	1	0	1	1	1	1	0	1	0	1	1	0	1	1	1	1	1
ZJ87		-1	-1	-1	-1	1	1	1	1	1	1	1	1	1	1	1	1	1	1	1	1	1	1	1	0	-1	-1	-1	1	1	1	1	1	0	1	0	1	1	1	1	1	1	1	0	1	1	1	1	1
ZJ88		-1	-1	-1	-1	1	1	1	1	1	1	1	1	1	1	1	1	1	1	1	1	1	1	1	0	-1	-1	-1	1	1	1	1	1	0	1	1	1	1	1	1	1	1	1	1	1	1	1	1	1
ZJ89		-1	-1	-1	-1	1	1	1	1	1	1	1	1	1	1	1	1	0	0	1	1	1	1	1	1	-1	-1	-1	1	1	1	1	1	0	1	1	1	1	1	1	0	1	1	1	1	1	1	1	1
ZJ90		-1	-1	-1	-1	1	1	1	1	1	1	1	1	1	1	0	0	1	1	1	1	1	1	1	0	-1	-1	-1	1	1	1	1	1	0	1	1	1	1	0	1	0	1	0	1	1	1	1	1	1
ZJ91		-1	-1	-1	-1	1	1	1	1	1	1	1	1	1	1	0	0	1	0	1	1	1	1	1	0	-1	-1	-1	0	0	1	1	1	0	1	0	1	1	0	0	0	1	1	1	1	1	1	0	0
ZJ92		-1	-1	-1	-1	0	1	1	1	1	1	1	1	1	1	1	0	1	0	0	1	1	1	1	0	-1	-1	-1	0	0	0	1	1	0	1	0	1	1	1	1	0	1	0	1	1	1	0	1	1
ZJ93		-1	-1	-1	-1	1	1	1	1	1	0	1	1	1	1	1	1	1	0	0	1	1	1	1	1	-1	-1	-1	1	1	1	1	1	1	1	1	1	1	0	0	0	1	0	1	1	1	0	1	1
ZJ96		-1	-1	-1	-1	1	1	1	1	1	0	1	1	1	1	1	1	1	0	0	1	1	1	0	1	-1	-1	-1	0	0	1	1	1	0	1	1	1	1	0	0	0	0	0	1	1	1	1	1	0
ZJ97		-1	-1	-1	-1	1	1	1	1	1	1	0	0	1	0	1	1	0	0	0	1	1	1	1	0	-1	-1	-1	1	1	1	1	1	0	1	0	1	1	0	0	1	0	0	1	1	1	1	0	0
OUC10		-1	-1	-1	-1	1	1	1	1	1	0	1	1	1	1	1	1	1	1	0	1	1	1	1	1	-1	-1	-1	1	1	1	1	1	1	0	1	1	1	0	1	0	1	1	1	1	1	1	1	1
OUC13		-1	-1	-1	-1	1	1	1	1	1	0	1	1	1	1	1	1	1	1	1	1	1	1	1	1	-1	-1	-1	1	1	1	1	1	0	1	1	1	1	0	1	1	1	1	1	1	1	1	1	0
OUC20		-1	-1	-1	-1	1	1	1	1	1	0	1	1	1	1	1	1	1	1	1	1	1	1	1	1	-1	-1	-1	1	1	1	1	1	1	1	1	1	1	0	1	0	1	1	0	1	1	1	1	1
OUC32		-1	-1	-1	-1	1	1	1	1	1	1	0	0	1	0	1	1	1	0	1	1	1	1	1	0	-1	-1	-1	0	1	1	1	1	0	1	1	1	1	0	1	0	1	0	1	1	1	1	1	1
OUC33		-1	-1	-1	-1	1	1	1	1	1	1	1	1	1	1	1	1	1	1	1	1	1	1	1	1	-1	-1	-1	1	1	1	1	1	1	1	1	1	1	0	1	0	1	1	1	1	1	1	1	1
OUC45		-1	-1	-1	-1	1	1	1	1	1	1	1	1	1	1	1	1	1	1	1	1	1	1	1	1	-1	-1	-1	1	1	1	1	1	1	1	1	1	1	0	1	0	1	1	1	1	1	1	1	1
OUC49		-1	-1	-1	-1	1	1	1	1	1	1	1	1	1	1	1	1	1	1	1	1	1	1	1	0	-1	-1	-1	1	1	1	1	1	0	1	1	1	1	0	1	0	1	1	1	1	1	1	1	1
OUC53		-1	-1	-1	-1	1	1	1	1	1	0	1	1	1	1	0	0	1	0	1	1	1	1	1	0	-1	-1	-1	0	0	0	1	1	0	1	0	1	1	0	0	0	1	1	1	1	1	1	1	1
OUC55		-1	-1	-1	-1	1	1	1	1	1	1	1	1	1	1	1	1	1	1	1	1	1	1	1	1	-1	-1	-1	1	1	1	1	1	1	1	1	1	1	1	1	1	1	1	1	1	1	1	1	1
OUC57		-1	-1	-1	-1	1	1	1	1	1	1	1	1	1	1	1	1	1	1	1	1	1	1	1	1	-1	-1	-1	1	1	1	1	1	1	1	1	1	1	0	1	0	1	1	0	1	0	0	1	1
OUC60		-1	-1	-1	-1	1	1	1	1	1	1	1	1	1	1	1	1	1	0	1	1	1	1	1	1	-1	-1	-1	0	1	1	1	1	0	1	1	1	1	0	1	0	1	1	1	1	1	1	1	1
OUC64		-1	-1	-1	-1	1	1	1	1	1	0	1	1	1	1	1	1	0	0	1	1	1	1	1	1	-1	-1	-1	1	1	1	1	1	1	1	1	1	0	1	1	1	0	0	0	1	1	1	1	1
OUC65		-1	-1	-1	-1	1	1	1	1	1	0	1	1	1	1	1	1	1	1	1	1	1	1	1	1	-1	-1	-1	1	1	1	1	1	1	1	1	1	1	0	1	1	0	0	0	1	1	1	1	1
OUC73		-1	-1	-1	-1	1	1	1	1	1	0	1	1	1	1	1	1	0	0	1	1	1	1	1	0	-1	-1	-1	1	1	1	1	1	1	1	1	1	1	0	1	1	0	0	1	1	1	1	1	1
OUC135		-1	-1	-1	-1	1	1	1	1	1	0	1	1	1	1	1	1	1	1	1	1	1	1	1	1	-1	-1	-1	1	1	1	1	1	1	1	1	1	1	0	1	0	1	1	0	1	1	1	1	1
LZ1		-1	-1	-1	-1	1	1	1	1	1	1	1	1	1	1	1	1	1	1	1	1	1	1	1	0	-1	-1	-1	1	1	1	1	1	1	1	1	1	1	1	1	1	1	0	0	1	1	1	1	1
LZ5		-1	-1	-1	-1	0	0	0	0	1	1	1	1	1	1	1	1	0	0	1	1	1	1	1	1	-1	-1	-1	0	1	1	1	0	0	1	1	1	1	1	1	0	0	0	0	0	0	0	0	0
LZ13		-1	-1	-1	-1	1	1	1	1	1	1	1	1	1	1	1	1	1	1	1	1	1	1	1	1	-1	-1	-1	1	1	1	1	1	1	0	1	1	1	1	1	0	1	0	0	1	1	1	1	1
LZ15		-1	-1	-1	-1	1	1	1	1	1	1	1	1	1	1	1	1	1	0	1	1	1	1	1	1	-1	-1	-1	1	1	1	1	1	1	1	1	1	1	0	1	1	1	1	0	1	1	1	1	1
LZ16		-1	-1	-1	-1	1	1	1	1	1	1	1	1	1	1	1	1	1	1	1	1	1	1	1	0	-1	-1	-1	0	1	1	1	1	1	1	0	1	1	0	0	0	0	0	1	1	1	1	1	1
LZ18		-1	-1	-1	-1	1	1	1	1	1	0	0	0	1	1	1	0	1	1	1	1	1	1	1	0	-1	-1	-1	0	0	1	1	1	0	1	0	1	1	0	0	0	1	0	1	1	0	0	1	1
LZ19		-1	-1	-1	-1	0	1	1	1	1	0	1	1	1	1	1	1	1	0	1	1	1	1	1	0	-1	-1	-1	0	0	1	1	1	0	1	0	1	1	0	0	1	0	0	1	1	0	0	1	0
LZ24		-1	-1	-1	-1	1	1	1	1	1	1	1	1	1	1	1	1	1	1	1	1	1	1	1	0	-1	-1	-1	0	0	1	1	1	0	1	0	1	1	0	0	1	0	0	1	1	1	1	1	1
LZ31		-1	-1	-1	-1	1	1	1	1	1	1	1	1	1	1	1	1	1	1	1	1	1	1	1	1	-1	-1	-1	0	1	1	1	1	0	1	0	1	1	0	0	1	0	0	1	1	1	1	1	1
LZ39		-1	-1	-1	-1	1	1	1	1	1	1	1	1	1	1	1	1	1	0	1	1	1	1	1	0	-1	-1	-1	0	1	1	1	1	0	1	0	1	1	0	0	1	0	0	0	1	1	1	1	1
LZ42		-1	-1	-1	-1	1	1	1	1	1	1	1	1	1	1	1	1	1	0	1	1	1	1	1	0	-1	-1	-1	0	0	0	1	1	1	1	0	1	1	0	0	1	0	0	1	1	1	1	1	1
LZ43		-1	-1	-1	-1	1	1	1	1	1	1	1	1	1	1	1	1	1	1	1	1	1	1	1	1	-1	-1	-1	1	0	1	1	1	1	1	1	1	1	0	1	0	0	0	0	1	1	1	1	1
LZ45		-1	-1	-1	-1	0	0	1	0	1	0	1	1	1	0	1	0	1	1	1	1	1	1	1	0	-1	-1	-1	1	0	1	1	1	0	1	1	1	1	1	1	0	0	0	1	1	0	0	1	1
LZ46		-1	-1	-1	-1	1	1	1	1	1	0	1	1	1	1	1	1	1	1	1	1	1	1	1	0	-1	-1	-1	1	1	1	1	1	1	1	1	1	1	0	1	1	1	1	1	1	1	1	1	1
LZ48		-1	-1	-1	-1	1	1	1	1	1	1	1	1	1	1	1	1	1	1	1	1	1	1	1	1	-1	-1	-1	0	1	1	1	1	1	1	1	1	1	1	1	0	1	0	1	1	1	1	1	1
LZ49		-1	-1	-1	-1	1	1	1	1	1	1	1	1	1	1	1	1	0	0	1	1	1	1	1	0	-1	-1	-1	0	0	1	1	1	0	1	1	1	1	0	1	0	1	0	1	1	1	1	1	1
LZ51		-1	-1	-1	-1	1	1	1	1	1	1	1	1	1	1	1	1	1	1	1	1	1	1	1	0	-1	-1	-1	1	1	1	1	1	1	1	1	1	1	1	1	0	1	0	1	1	1	1	1	1
LZ52		-1	-1	-1	-1	1	1	1	1	1	1	1	1	1	1	1	1	1	1	1	1	1	1	1	1	-1	-1	-1	1	1	1	1	1	1	1	1	1	1	1	1	0	1	0	1	1	1	1	1	1
LZ54		-1	-1	-1	-1	1	1	1	1	1	1	1	1	1	1	1	1	1	1	1	1	1	1	1	1	-1	-1	-1	1	1	1	1	1	1	1	1	1	1	1	1	0	1	1	1	1	1	1	1	1
LZ55		-1	-1	-1	-1	1	1	1	1	1	1	1	1	1	1	1	1	1	1	1	1	1	1	1	1	-1	-1	-1	0	1	1	1	1	0	1	1	1	1	0	0	0	1	0	1	1	1	1	1	1
[truncated: 39 more columns]

## Sheet: Arranged
Accession
Hainan		M1e3	m1e9	m2e2	m2e4	m2e5	m2e6	m2e7	m2e13	m3e7	m3e9	m4e1	m5e7	m6e4	m6e5	m6e6	m9e1	m9e8	m10e16	m15e5	m15e12	m17e2	m17e3	m10e17	m17e9	m17e11	m17e12	m18e10	m18e16	m19e1
HN-DF1		0/1/0	1/0/1/0/1	0/1	1/1/1/0/1/1	1/0	0/0/0/1/0	1/1	0/0	1	0/0	0/0	0/0/0/0	0/0/0	0/0	1/1	0/0	0/0	0/0	0/0	0/1/1	0/0/1/0	1/0	0/0/0/0/0/0	0/0/0/0/0	0/0/1	0/0/1/1/0	1/0	1/0	0/1/1
HN-DF2		0/1/0	0/0/0/1/1	0/1	0/0/1/1/1/0	1/1	1/1/1/1/1	1/0	0/0	1	0/0	1/0	0/1/0/1	0/0/1	0/0	1/0	1/1	0/0	0/0	0/0	0/1/1	1/0/0/1	0/0	1/1/1/0/0/0	1/0/1/0/0	0/0/0	0/0/0/0/0	1/1	0/1	0/0/0
HN-DF3		0/1/0	0/0/0/0/1	0/1	0/0/1/1/1/0	1/1	1/1/1/1/1	0/1	0/0	1	0/0	1/0	0/1/0/1	1/1/0	0/0	1/1	1/1	0/0	0/0	0/0	0/1/1	1/0/1/1	0/0	1/1/1/0/0/0	1/1/1/0/0	0/0/1	0/0/0/1/0	1/1	1/1	0/0/0
HN-DF4		0/1/0	0/0/0/0/0	0/1	0/0/0/0/1/0	0/0	1/1/1/1/1	1/0	0/0	0	0/0	1/0	0/0/0/0	0/0/1	0/0	1/0	0/1	0/0	0/0	0/0	0/1/0	1/0/1/1	0/0	0/0/1/0/0/0	1/0/1/0/0	0/0/1	0/0/0/1/0	0/1	0/1	0/0/0
HN-DF6		0/1/0	0/0/0/0/1	0/1	0/0/1/0/0/0	1/1	1/1/1/1/1	1/1	0/0	1	0/0	1/0	0/1/1/1	1/1/1	0/0	1/1	0/1	0/0	0/0	0/0	0/1/1	1/0/1/1	0/0	1/0/1/0/0/0	1/0/1/0/0	0/0/1	0/0/0/1/0	0/1	1/1	0/0/0
HN-DF7		0/1/0	0/0/1/0/0	1/1	0/0/0/0/0/0	1/1	0/0/0/1/0	0/0	0/0	0	0/0	0/0	0/0/0/0	0/0/0	0/0	1/0	0/0	0/0	0/0	0/0	0/1/1	0/0/1/0	1/0	0/0/0/0/0/0	0/0/0/0/0	0/0/1	0/0/0/0/0	0/0	0/0	0/0/0
HN-DF8		0/0/0	0/0/0/0/0	0/1	0/0/0/0/1/0	1/0	1/1/1/1/0	1/1	0/0	0	0/0	1/0	0/0/0/1	0/0/1	0/0	1/0	0/0	0/0	0/0	0/0	0/1/0	1/0/1/1	0/0	1/0/1/0/0/0	1/0/1/0/0	0/0/1	0/0/0/1/0	0/1	0/0	0/0/0
HN-HK9		0/1/0	0/0/1/0/0	1/1	0/0/0/0/0/0	1/1	0/0/0/0/0	1/1	0/0	1	0/0	0/0	0/0/0/0	0/0/0	0/0	1/0	0/0	0/0	0/0	0/0	0/1/1	0/0/0/0	1/0	0/0/0/0/0/0	0/0/0/0/0	0/0/1	0/0/1/1/1	1/0	0/0	0/1/1
HN-HK1011		0/1/0	0/0/1/0/1	0/0	1/1/0/0/1/0	1/1	0/0/0/1/0	0/1	0/0	1	0/0	0/0	0/0/0/0	0/0/0	0/0	1/1	0/0	0/0	0/0	0/0	0/1/1	0/0/1/0	1/0	0/1/0/0/0/1	0/0/0/0/0	0/0/1	0/0/1/1/0	1/0	0/0	0/1/1
HN-HK11		1/0/0	0/0/0/0/1	0/1	0/0/1/0/0/0	1/1	1/1/1/1/1	0/0	0/0	1	0/0	1/0	0/1/1/1	1/1/0	0/0	1/1	1/1	0/0	0/0	0/0	0/1/1	1/0/1/1	0/0	1/1/1/0/0/0	1/1/1/0/0	0/0/1	0/0/0/0/0	0/1	1/1	0/0/0
HN-HK12		1/0/0	0/0/0/0/1	0/1	0/0/1/1/0/1	1/1	1/1/1/1/1	0/0	0/0	1	0/0	1/0	0/1/1/1	1/1/0	0/0	1/1	1/1	0/0	0/0	0/0	0/1/1	1/0/1/1	1/0	1/0/1/0/0/0	1/1/1/0/0	0/0/1	0/0/0/1/0	1/1	1/1	0/0/0
HN-HK14		0/0/0	0/0/0/0/0	0/1	0/0/1/1/1/0	1/0	1/1/1/1/1	1/0	0/0	0	0/0	1/0	0/0/0/0	0/0/1	0/0	1/0	0/0	0/0	0/0	0/0	0/1/1	1/0/1/1	0/0	0/1/1/0/0/0	1/0/1/0/0	0/0/1	0/0/0/0/0	1/1	0/1	0/0/0
HN-HK15		0/0/0	1/0/0/0/0	0/1	0/0/1/1/1/0	1/0	1/1/1/1/1	1/0	0/0	0	0/0	1/0	0/0/0/0	0/0/1	0/0	1/0	0/1	0/0	0/0	0/1	1/1/0	1/0/1/1	0/0	0/0/1/0/0/0	1/0/1/0/0	0/0/1	0/0/0/0/0	0/1	0/1	0/0/0
HN-HK16		1/1/0	0/0/1/0/1	1/1	1/1/1/0/1/1	0/0	0/0/0/1/0	1/1	0/0	1	0/0	0/0	0/0/0/0	0/1/0	0/0	0/0	0/0	0/0	0/0	0/0	0/1/0	0/0/1/0	0/0	0/1/0/0/0/0	0/1/1/0/0	0/0/1	0/0/0/0/0	1/0	0/0	0/1/1
HN-HK17		0/0/0	0/0/0/0/0	0/1	0/0/0/0/1/0	1/0	1/1/1/1/1	1/0	0/0	0	0/0	1/0	0/0/0/0	0/0/1	0/0	1/0	0/0	0/0	0/0	1/0	0/1/0	1/0/1/1	0/0	0/0/1/0/0/1	1/0/1/0/0	0/0/1	0/0/0/1/0	0/1	0/0	0/0/0
HN-HK17a		1/0/0	0/0/0/0/1	0/1	0/0/0/0/0/0	1/1	1/1/1/1/1	0/1	0/0	1	0/0	1/0	0/0/0/0	1/1/0	0/0	1/1	1/1	0/0	0/0	0/0	0/1/1	1/0/1/1	0/0	1/0/1/0/0/0	1/1/1/0/0	0/0/1	0/0/0/0/0	0/0	1/1	0/0/0
HN-HK18		0/0/0	0/0/0/0/1	0/1	0/0/0/0/0/0	1/1	1/1/1/1/1	0/1	0/0	1	0/0	1/0	0/1/0/1	1/1/0	0/0	0/0	1/1	0/0	0/0	1/0	0/0/1	1/0/1/1	0/0	1/0/1/0/0/0	1/1/1/0/0	0/0/1	0/0/0/0/0	1/1	1/1	0/0/0
HN-HK19		0/0/0	0/0/0/0/1	0/1	0/0/1/1/0/0	1/1	1/1/1/1/1	0/0	0/0	1	0/0	1/0	0/1/0/1	1/1/1	0/0	1/1	0/1	0/0	0/0	0/0	1/1/1	1/0/1/1	0/0	1/0/1/0/0/0	1/1/1/0/0	0/0/1	0/0/0/1/0	1/1	1/1	0/0/0
HN-HK2021		0/0/0	0/0/1/0/0	0/1	0/0/0/0/0/0	1/0	0/0/0/1/0	1/1	0/0	0	0/0	0/0	0/0/0/0	0/0/0	0/0	1/0	0/0	0/0	0/0	1/0	0/1/1	0/0/0/0	1/0	0/0/0/0/0/0	0/1/1/0/0	0/0/1	0/0/0/1/1	0/0	0/0	0/1/1
HN-HK21		0/1/0	0/0/1/0/0	1/0	0/0/0/0/0/0	0/0	0/0/0/1/0	1/0	0/0	0	0/0	0/0	0/0/0/0	0/0/0	0/0	1/0	0/0	0/0	0/0	0/0	0/0/0	0/0/0/0	0/0	0/0/0/0/0/0	0/1/1/0/1	0/0/1	0/0/0/0/0	0/0	0/0	0/1/1
HN-HK22		0/0/0	0/0/0/0/0	0/1	0/0/1/0/0/0	1/0	1/1/1/1/1	0/1	0/0	0	0/0	1/0	0/1/0/0	0/0/1	0/0	1/0	0/0	0/0	0/0	1/0	0/0/0	1/0/1/1	0/0	0/0/1/0/0/0	1/0/1/0/0	0/0/1	0/0/0/0/0	0/0	0/1	0/0/0
HN-HK23		0/0/0	0/0/1/0/1	1/1	0/0/1/0/1/1	0/0	0/0/0/1/0	1/1	0/0	1	0/0	0/0	0/0/0/0	0/1/0	0/0	1/1	0/0	0/0	0/0	1/0	0/1/1	0/0/1/0	1/0	0/1/0/0/0/0	0/1/1/0/0	0/0/1	0/0/1/1/0	1/0	1/0	0/1/1
HN-HK24		0/0/0	0/0/0/0/0	0/1	0/0/1/1/1/0	1/0	1/1/1/1/1	1/0	0/0	0	0/0	1/0	0/0/0/0	0/0/0	0/0	1/0	0/1	0/0	0/0	0/0	0/0/0	1/0/1/1	0/0	1/1/1/0/0/0	1/0/1/0/0	0/0/1	0/0/0/0/0	1/1	0/1	0/0/0
HN-SY26		0/0/0	0/0/0/1/0	0/1	0/0/1/1/1/0	1/0	1/1/1/1/1	1/0	0/0	0	0/0	1/0	0/0/1/0	0/0/1	0/0	1/0	0/0	0/0	0/0	0/0	1/1/0	1/0/1/1	0/0	0/0/0/0/0/0	0/0/1/0/0	0/0/1	0/0/0/0/0	1/1	0/1	0/0/0
HN-SY2931		0/1/0	0/0/1/0/0	1/0	0/0/0/0/0/0	0/0	0/0/0/1/0	1/1	0/0	0	0/0	0/0	0/0/0/0	0/0/0	0/0	1/0	0/0	0/0	0/0	0/0	0/1/1	0/0/0/0	1/0	0/0/1/0/0/0	0/1/1/0/0	0/0/1	0/0/1/1/0	0/0	0/0	0/1/1
HN-SY30		0/0/0	0/0/0/0/0	0/0	0/0/1/1/1/0	1/0	1/1/1/1/1	1/1	0/0	0	0/0	1/0	0/0/0/0	0/0/1	0/0	1/0	0/0	1/0	0/0	1/0	0/0/0	1/0/1/1	1/0	0/1/1/0/0/0	0/0/1/0/0	0/0/1	0/0/0/0/0	1/1	0/1	0/0/0
HN-SY31		0/0/0	0/0/0/0/0	0/0	0/0/1/1/1/0	1/0	1/1/1/1/1	1/1	0/0	0	0/0	1/0	0/0/0/0	0/0/1	0/0	1/0	0/1	1/0	0/0	1/0	0/0/1	1/0/1/1	0/0	0/1/1/0/0/0	1/0/1/0/0	0/0/1	0/0/0/1/0	1/1	0/0	0/0/0
HN-SY32		0/0/0	0/0/0/0/1	0/1	0/0/1/1/0/0	1/1	1/1/1/1/0	0/1	0/0	1	0/0	1/0	0/1/1/1	1/1/1	0/0	1/1	1/1	1/0	0/0	1/0	0/1/1	1/0/1/1	0/0	1/0/0/0/0/0	1/0/1/0/0	0/0/1	0/0/0/0/0	1/1	0/1	0/0/0
HN-SY33		0/0/0	1/0/0/1/1	0/1	0/0/1/0/0/0	1/0	1/1/1/1/0	1/0	0/0	0	0/0	1/0	0/0/0/0	0/0/0	0/0	1/1	1/0	0/0	0/0	0/0	0/0/0	1/0/1/1	0/0	0/1/1/0/0/0	1/0/1/0/0	0/0/1	0/0/0/0/0	0/0	0/1	0/0/0
HN-SY34		0/0/0	0/0/0/0/0	0/1	0/0/1/1/1/0	1/0	1/1/1/1/1	1/0	0/0	0	0/0	1/0	0/0/0/0	1/0/1	0/0	1/0	0/1	0/0	0/0	0/0	0/1/0	1/0/1/1	0/0	1/1/1/0/0/0	1/0/1/0/0	0/0/1	0/0/0/1/0	0/1	0/0	0/0/0
HN-SY35		0/0/0	0/0/0/0/0	0/1	0/0/0/0/0/0	0/0	1/1/0/1/0	0/0	0/0	0	0/0	1/0	0/0/0/0	0/0/0	0/0	0/0	0/0	1/0	0/0	0/0	0/0/0	1/0/1/1	0/0	0/0/1/0/0/0	1/0/1/0/0	0/0/1	0/0/0/0/0	0/0	0/0	0/0/0
HN-SY36		0/0/0	0/0/0/0/0	1/1	0/0/0/0/1/0	0/0	0/0/0/1/0	1/0	0/0	0	0/0	0/0	0/0/0/0	0/0/0	0/0	1/0	0/0	0/0	0/0	0/0	0/1/0	0/0/0/0	1/0	0/1/0/0/0/0	0/1/1/0/0	0/0/1	0/0/0/1/0	0/0	0/0	0/1/1
HN-SY37		0/0/0	0/0/0/0/0	0/1	0/0/0/0/0/0	1/0	1/1/0/1/0	1/0	0/0	0	0/0	1/0	0/0/0/0	0/0/0	0/0	1/0	0/1	0/0	0/0	0/0	0/1/0	1/0/1/1	0/0	0/1/1/0/0/0	0/0/1/0/0	0/0/1	0/0/0/0/0	0/1	0/0	0/0/0
HN-SY38		0/0/0	0/0/0/0/0	0/1	0/0/1/1/0/0	1/0	1/1/0/1/1	1/1	0/0	0	0/0	1/0	0/0/0/0	0/0/0	0/0	1/0	1/1	0/0	0/0	0/0	0/1/0	1/0/1/1	0/0	0/0/1/0/0/0	0/0/1/0/0	0/0/1	0/0/0/1/0	0/1	0/0	0/0/0
HN-SY3941		0/0/0	0/0/0/0/1	0/1	0/0/1/1/1/1	1/0	1/1/1/1/1	1/0	1/0	0	1/0	1/0	0/1/0/1	0/0/0	0/0	1/0	1/1	0/0	0/0	0/0	0/0/0	1/0/1/1	0/0	0/0/0/0/0/0	1/0/1/0/0	0/0/1	0/0/0/1/0	1/1	0/0	0/0/0
HN-SY40		0/0/0	0/0/0/0/1	0/1	0/0/0/1/0/1	1/1	1/1/1/1/1	1/0	1/0	0	1/0	1/0	0/1/0/1	0/1/0	0/0	1/1	1/1	0/0	0/0	0/0	0/0/1	1/0/1/1	0/0	1/0/0/0/0/0	0/0/1/0/0	0/0/1	0/0/0/0/0	1/1	0/1	0/0/0
HN-SY41		0/0/0	0/0/0/0/0	1/1	1/1/1/0/1/1	?/?	0/0/0/1/0	1/0	0/0	0	0/0	0/0	0/0/0/0	0/1/0	0/0	1/1	0/0	0/0	0/0	0/0	0/1/1	0/0/1/0	1/0	0/1/0/0/0/0	0/1/1/0/0	0/0/0	0/0/1/1/0	1/0	1/0	0/1/1
HN-HS43		0/0/0	0/0/0/0/1	0/1	0/0/1/1/1/1	0/0	1/1/1/1/1	1/0	1/0	1	1/0	1/0	0/1/0/1	0/0/1	0/0	1/0	0/1	0/0	0/0	0/0	1/1/0	1/0/1/1	0/0	1/0/0/0/0/0	1/0/1/0/0	0/0/1	0/0/0/1/0	1/1	0/1	0/0/0
HN-HS44		0/0/0	0/0/0/1/1	0/1	0/0/1/0/1/1	1/0	1/1/1/1/1	1/0	0/0	1	0/0	1/0	0/1/0/1	0/0/1	0/0	1/0	0/1	0/0	0/0	0/0	1/1/0	1/0/1/1	0/0	0/0/0/0/0/0	0/0/1/0/0	0/0/1	0/0/0/1/0	0/1	0/1	0/0/0
HN-HS45		0/0/0	0/0/0/1/1	0/1	0/0/1/1/1/1	1/0	1/1/1/1/1	1/1	0/0	1	0/0	1/0	0/1/0/1	0/1/1	0/0	1/0	1/1	0/0	0/0	0/0	1/1/1	1/0/1/1	0/0	0/0/0/0/0/0	0/0/1/0/0	0/0/1	0/0/0/1/0	1/1	1/1	0/0/0
HN-HS46		0/0/0	0/0/0/0/1	0/1	0/0/0/0/0/1	1/1	1/1/1/1/1	1/1	0/0	0	0/0	1/0	0/1/0/1	0/1/1	0/0	1/0	0/1	0/0	0/0	1/0	0/0/0	1/0/1/1	0/0	1/0/0/0/0/0	1/0/1/0/0	0/0/1	0/0/0/1/0	1/1	1/1	0/0/0
HN-HS47		0/0/0	1/0/0/0/1	0/1	0/0/0/0/0/1	1/0	1/1/1/1/1	1/0	0/0	0	0/0	1/0	0/1/0/0	0/1/0	0/0	1/1	1/0	0/0	0/0	0/0	1/1/1	1/0/1/1	0/0	0/0/0/0/0/0	1/0/1/0/0	0/0/1	0/0/0/0/0	0/1	1/0	0/0/0
HN-HS4851		1/0/0	0/0/0/0/1	0/1	0/0/0/0/0/1	0/1	1/0/0/1/1	0/0	0/0	1	0/0	0/0	0/1/0/0	1/1/0	0/0	1/1	1/1	0/0	0/0	0/0	0/1/1	1/0/1/1	0/0	1/0/1/0/0/0	1/0/1/0/0	0/0/1	0/0/0/0/0	0/1	1/0	0/0/0
HN-HS49		1/0/0	1/0/0/0/1	0/1	0/0/0/0/0/1	0/0	1/1/1/1/1	1/0	0/0	0	0/0	1/0	0/1/0/1	1/1/0	0/0	1/0	1/1	0/0	0/0	0/0	1/1/1	1/0/1/1	0/0	1/0/0/0/0/0	1/0/1/0/0	0/0/1	0/0/0/1/0	1/1	0/1	0/0/0
HN-HS50		0/0/0	0/0/0/1/1	0/1	0/0/0/0/1/1	1/0	1/1/1/1/1	1/1	0/0	0	0/0	1/0	0/0/0/0	0/0/1	0/0	1/0	0/0	0/0	0/0	0/0	1/1/0	1/0/1/1	0/0	1/1/1/0/0/1	1/0/1/0/0	0/0/1	0/0/0/0/0	0/1	0/1	0/0/0
HN-HS51		0/0/0	0/0/0/0/0	0/1	0/0/0/0/0/0	0/0	1/1/1/1/0	0/1	0/0	0	0/0	0/0	0/0/0/0	0/0/0	0/0	0/0	0/1	0/0	0/0	0/0	0/0/0	0/0/1/1	0/0	0/0/0/0/0/0	1/0/1/0/0	0/0/1	0/0/0/0/0	0/0	0/0	0/0/0
HN-HS52		0/0/0	1/0/0/0/0	0/1	0/0/0/0/0/0	0/0	1/1/0/1/1	0/0	0/0	0	0/0	1/0	0/0/0/0	0/0/0	0/0	1/0	0/1	0/0	0/0	0/0	0/0/0	0/0/1/1	1/0	0/0/0/0/0/0	1/0/1/0/0	0/0/1	0/0/0/0/0	1/1	0/0	0/0/0
HN-HS53		0/0/0	1/0/0/0/0	0/1	0/0/1/0/0/0	1/0	1/1/1/1/1	1/1	0/0	0	0/0	1/0	0/0/0/1	0/0/1	0/0	1/0	0/1	0/0	0/0	0/0	1/1/1	1/0/1/1	0/0	0/0/0/0/0/0	1/0/1/0/0	0/0/1	0/0/0/1/0	0/1	0/0	0/0/0
HN-LV54		0/0/0	0/0/0/1/1	0/1	0/0/1/0/0/1	1/0	1/1/1/1/1	1/1	0/0	0	0/0	1/0	0/1/0/1	0/1/1	0/0	1/0	0/1	0/0	0/0	0/0	1/1/1	1/0/1/1	0/0	0/0/0/0/0/0	1/0/1/0/0	0/0/1	0/0/0/0/0	1/1	1/0	0/0/0
HN-LV55		0/0/0	0/0/0/0/0	0/1	0/0/0/0/1/0	1/0	1/1/1/1/1	1/0	0/0	0	0/0	1/0	0/0/0/0	0/0/1	0/0	0/0	0/0	0/0	0/0	0/0	1/1/0	1/0/1/1	1/0	0/0/1/0/0/0	1/0/1/0/0	0/0/1	0/0/0/0/0	0/1	0/0	0/0/0
HN-LV56		0/0/0	0/0/0/0/0	0/0	0/0/0/0/0/0	0/0	1/0/0/1/1	0/0	0/0	0	0/0	0/0	0/0/0/0	0/0/0	0/0	0/0	0/0	0/0	0/0	0/0	0/0/0	0/0/1/1	1/0	0/0/0/0/0/0	0/0/0/0/0	0/0/0	0/0/0/0/0	0/0	0/0	0/0/0
HN-LV57		0/0/0	0/0/0/0/0	0/1	0/0/0/0/0/0	0/0	0/0/0/0/0	1/0	0/0	0	0/0	0/0	0/0/0/0	0/0/0	0/0	0/0	0/0	0/0	0/0	0/0	0/1/0	0/0/0/0	0/0	1/0/0/0/0/0	0/1/0/0/0	0/0/0	0/0/0/0/0	0/0	0/0	0/0/0
HN-LV5861		0/0/0	0/0/1/1/0	0/1	0/0/0/0/0/0	0/0	0/0/0/1/0	1/1	0/0	0	0/0	0/0	0/0/0/0	0/0/0	0/0	1/0	0/0	0/0	0/0	0/0	0/1/0	0/0/0/0	1/0	0/0/0/0/0/0	0/1/1/0/0	0/0/1	0/0/0/0/0	0/0	0/0	0/0/1
HN-LV59		0/1/0	0/0/1/1/0	0/1	0/0/0/0/0/0	0/0	0/0/0/1/0	1/0	0/0	0	0/0	0/0	0/0/0/0	0/0/0	0/0	1/0	0/0	0/0	0/0	0/0	0/1/0	0/0/0/0	1/0	0/0/0/0/0/0	0/1/1/0/0	0/0/1	0/0/0/0/0	1/0	0/0	0/1/1
HN-LV60		0/1/0	0/0/1/1/0	0/1	0/0/0/0/0/0	0/0	0/0/0/1/0	1/0	0/0	0	0/0	0/0	0/0/0/0	0/0/0	0/0	0/0	0/0	0/0	0/0	0/0	0/0/0	0/0/0/0	1/0	0/0/0/0/0/0	0/1/1/0/0	0/0/0	0/0/0/0/0	0/0	0/0	0/0/0
HN-LC61		0/0/0	0/0/0/1/1	0/0	0/0/0/0/0/0	0/0	1/1/1/1/1	1/0	0/0	0	0/0	0/0	0/0/0/0	0/0/0	0/0	1/0	0/0	0/0	0/0	0/0	1/1/0	0/0/1/1	0/0	0/0/1/0/0/0	0/0/0/0/0	0/0/1	0/0/0/0/0	0/1	0/0	0/0/0
HN-LC62		0/0/0	0/0/0/1/0	0/0	0/0/0/1/1/0	1/0	1/1/1/1/1	1/0	0/0	0	0/0	0/0	0/0/0/1	0/0/0	0/0	1/0	0/0	0/0	0/0	0/0	1/1/0	0/0/1/1	0/0	0/0/1/0/0/1	0/0/1/0/0	0/0/1	0/0/0/0/0	1/1	0/0	0/0/0
HN-LC63		0/0/0	0/0/0/0/1	0/1	0/0/1/0/0/1	1/1	1/1/1/1/1	1/1	0/0	1	0/0	1/0	0/1/0/1	1/1/0	0/0	1/1	0/1	0/0	0/0	0/0	1/1/1	1/0/1/1	0/0	1/1/1/0/0/0	1/0/1/0/0	0/0/1	0/0/0/1/0	0/1	0/1	0/0/0
HN-DF64		0/0/0	0/0/0/1/1	0/1	0/0/0/0/0/0	1/0	1/1/1/1/1	0/0	0/0	0	0/0	1/0	0/0/0/1	0/0/1	0/0	1/0	0/0	0/0	0/0	0/0	1/1/1	1/0/1/1	0/0	0/0/0/0/0/0	0/0/1/0/0	0/0/1	0/0/0/0/0	1/1	0/0	0/0/0
HN-SY65		0/0/0	0/0/0/0/1	0/1	0/0/1/0/1/1	1/0	1/1/1/1/1	1/1	0/0	0	0/0	1/0	0/1/0/1	0/0/1	0/0	1/0	0/1	0/0	0/0	0/0	1/1/0	1/0/1/1	0/0	1/0/1/0/0/0	1/0/1/0/0	0/0/1	0/0/0/1/0	0/1	0/0	0/0/0
Guangxi		M1e3	m1e9	m2e2	m2e4	m2e5	m2e6	m2e7	m2e13	m3e7	m3e9	m4e1	m5e7	m6e4	m6e5	m6e6	m9e1	m9e8	m10e16	m15e5	m15e12	m17e2	m17e3	m10e17	m17e9	m17e11	m17e12	m18e10	m18e16	m19e1
GX1		1/1/0	1/0/1/0/1	1/1	0/0/1/0/1/1	0/0	0/0/0/1/1	1/0	0/1	1	0/1	0/0	0/0/0/0	0/1/0	0/0	1/1	0/0	0/0	0/0	0/0	0/0/0	0/0/0/0	1/0	0/1/0/0/0/0	0/0/0/0/0	0/0/1	0/0/1/1/0	1/0	1/0	0/1/1
GX3		0/1/0	1/0/1/0/1	1/1	0/0/1/0/1/1	0/0	0/0/0/1/0	1/0	0/1	1	0/1	0/0	0/0/0/0	0/1/0	0/0	1/1	0/0	0/0	0/0	0/1	0/0/0	0/0/0/0	1/0	0/1/1/0/0/0	0/0/0/0/0	0/0/1	0/0/0/1/0	1/0	0/0	0/1/1
GX6		0/1/0	1/0/1/0/1	1/1	0/0/1/0/1/1	0/0	0/0/0/1/0	1/0	0/1	1	0/1	0/0	0/0/0/0	0/1/0	0/0	1/1	0/0	0/0	0/0	0/0	0/0/0	0/0/0/0	1/0	0/1/0/0/0/0	0/0/0/0/0	0/0/1	0/0/1/1/0	1/0	0/0	0/1/1
GX8		0/0/0	0/0/1/1/0	0/1	0/0/0/0/0/0	0/0	0/0/0/1/0	1/0	0/0	1	0/0	0/0	0/0/0/0	0/0/0	0/0	1/0	0/0	0/0	0/0	0/0	0/1/0	0/0/0/0	1/0	0/0/0/0/0/0	0/0/0/0/0	0/0/1	0/0/0/0/0	0/0	0/0	0/1/1
GX12		0/0/0	1/0/0/0/1	0/1	0/0/1/1/1/1	1/1	1/1/1/1/1	0/1	0/0	1	0/0	1/0	0/1/0/0	0/1/1	0/0	1/0	0/1	0/0	0/0	1/1	1/1/1	1/0/1/1	0/0	1/1/0/0/0/1	1/0/1/0/0	0/0/1	0/0/0/0/0	1/1	0/0	0/0/0
GX13		0/0/0	0/0/0/0/0	0/0	0/0/0/0/0/0	0/0	1/0/0/0/0	0/1	0/0	0	0/0	0/0	0/0/0/0	0/0/0	0/0	0/0	0/0	0/0	0/0	0/1	0/0/0	0/0/0/0	0/0	0/0/0/0/0/0	0/0/0/0/0	0/0/0	0/0/0/0/0	0/0	0/0	0/0/0
GX1481		0/0/0	0/0/0/1/1	0/1	0/0/1/0/1/1	1/0	0/1/0/1/1	0/0	0/0	0	0/0	1/0	0/1/0/1	0/0/0	0/0	1/0	0/1	0/0	0/0	0/0	1/1/0	1/0/1/1	0/0	0/1/1/0/0/0	1/0/1/0/0	0/0/1	0/0/0/0/0	0/1	0/0	0/0/0
GX15		0/0/0	0/0/0/0/1	0/1	0/0/1/1/1/1	1/1	1/1/1/1/0	1/0	0/0	1	0/0	0/0	1/1/0/0	0/1/1	0/0	1/1	0/0	0/0	0/0	0/0	0/0/1	1/0/1/1	0/0	1/0/0/0/0/0	1/0/1/0/0	0/0/1	0/0/0/0/0	1/1	0/1	0/0/0
GX16		1/1/0	1/0/1/0/1	1/1	1/1/1/0/1/0	0/0	0/0/0/1/0	1/1	0/0	1	0/0	0/0	0/0/0/0	0/1/0	0/0	1/1	0/0	0/0	0/0	0/0	0/1/1	0/0/0/0	1/0	0/1/0/0/0/1	0/0/0/0/0	0/0/1	0/0/1/1/0	0/0	1/1	0/1/1
GX17		0/0/0	1/0/0/0/0	0/1	0/0/1/1/0/1	1/1	1/1/1/1/0	1/0	0/0	1	0/0	0/0	1/0/0/0	0/0/1	0/0	1/1	0/0	0/0	0/0	0/0	1/0/0	1/0/1/1	0/0	1/0/0/0/0/0	1/0/1/0/0	0/0/1	0/0/0/0/0	1/1	0/1	0/0/0
GX18		0/0/0	0/0/0/0/0	0/1	0/0/0/0/0/0	0/0	0/0/0/1/0	1/1	0/0	0	0/0	0/0	0/0/0/0	0/0/0	0/0	0/0	0/0	0/0	0/0	0/0	0/1/0	0/0/0/0	0/0	0/0/0/0/0/0	0/0/0/0/0	0/0/0	0/0/0/0/0	0/0	0/0	0/0/0
GX20		0/0/0	0/0/0/0/0	0/1	0/0/1/1/0/0	1/0	0/0/0/0/0	1/0	0/0	1	0/0	0/0	1/0/0/0	0/0/1	0/0	1/0	0/1	0/0	0/0	0/0	0/0/0	1/0/1/1	0/0	0/0/1/0/0/0	1/0/0/0/0	0/0/1	0/0/0/0/0	0/1	0/1	0/0/0
GX21		0/0/0	1/0/0/1/0	0/0	0/0/1/1/1/0	1/0	1/1/1/1/0	1/1	0/0	0	0/0	0/0	0/0/0/0	0/0/1	0/0	1/0	0/1	0/0	0/0	0/1	1/1/0	1/0/1/1	0/0	0/0/1/0/0/0	0/0/1/0/0	0/0/1	0/0/0/0/0	0/1	0/0	0/0/0
GX22		0/0/0	0/0/1/0/0	1/1	0/0/1/0/1/1	0/0	0/0/0/1/1	1/0	0/0	1	0/0	0/0	0/0/0/0	0/1/0	0/0	1/1	0/0	0/0	0/0	0/0	0/1/1	0/0/0/0	0/0	0/1/0/0/0/1	0/0/1/0/0	0/0/1	0/0/1/1/0	0/0	1/0	0/1/1
GX23		0/0/0	0/0/0/0/1	0/1	0/0/0/0/0/0	0/0	1/1/0/1/0	0/0	0/0	0	0/0	0/0	0/0/0/0	0/1/0	0/0	1/1	0/0	0/0	0/0	0/0	0/0/0	0/0/1/1	0/0	0/0/0/0/0/0	0/0/1/0/0	0/0/1	0/0/0/0/0	0/0	0/0	0/0/0
GX2491		0/0/0	1/0/0/1/1	0/1	0/0/1/1/0/1	0/1	1/1/1/1/0	1/0	0/0	1	0/0	0/0	1/1/0/0	1/1/0	0/0	1/1	0/0	0/0	0/0	1/1	1/1/1	0/0/1/1	0/0	1/1/1/0/1/0	1/0/1/0/0	0/0/1	0/0/0/0/0	0/1	1/1	0/0/0
GX24a		0/0/0	1/0/0/0/0	0/1	0/0/0/0/0/0	0/0	1/1/1/1/0	1/1	0/0	1	0/0	0/0	0/0/0/0	0/0/1	0/0	1/0	0/1	0/0	0/0	0/0	1/1/0	1/0/1/1	0/0	0/0/1/0/0/0	1/0/1/0/0	0/0/1	0/0/0/0/0	0/1	1/0	0/0/0
GX25		0/0/0	1/0/0/0/1	0/1	0/0/1/1/0/1	1/1	1/1/1/1/0	1/0	0/0	1	0/0	0/0	1/1/0/0	0/0/0	0/0	1/1	1/1	0/0	0/0	0/0	1/1/1	1/0/1/1	0/0	1/0/1/0/0/0	1/0/1/0/0	0/0/1	0/0/0/0/0	1/1	1/1	0/0/0
GX26		0/0/0	1/0/0/0/1	0/1	0/0/1/1/1/1	1/0	1/1/1/1/1	1/1	0/0	0	0/0	0/0	0/0/0/0	0/1/1	0/0	1/0	0/0	0/0	0/0	0/0	0/1/1	1/0/1/1	0/0	1/0/1/0/0/0	1/0/1/0/0	0/0/1	0/0/0/0/0	1/1	1/0	0/0/0
GX26a		0/0/0	0/0/0/0/0	0/1	0/0/0/0/0/0	0/0	0/0/0/0/0	0/1	0/0	0	0/0	0/0	0/0/0/0	0/0/0	0/0	0/0	0/0	0/0	0/0	0/0	0/0/0	0/0/0/0	0/0	0/0/0/0/0/0	0/0/0/0/0	0/0/0	0/0/0/0/0	0/0	0/0	0/0/0
GX28		0/0/0	0/0/0/0/0	0/0	0/0/0/0/0/0	0/0	0/0/0/0/0	0/0	0/0	0	0/0	0/0	0/0/0/0	0/0/0	0/0	0/0	0/0	0/0	0/0	0/0	0/0/0	0/0/0/0	0/0	0/0/0/0/0/0	0/0/0/0/0	0/0/0	0/0/0/0/0	0/0	0/0	0/0/0
GX29		0/0/0	0/0/0/1/1	0/1	0/0/0/1/0/1	1/1	1/1/1/1/0	1/0	0/0	1	0/0	0/0	1/1/0/0	1/1/0	0/0	1/1	0/1	0/0	0/0	0/0	0/0/1	1/0/1/1	0/0	1/0/1/0/0/0	0/0/1/0/0	0/0/1	0/0/0/0/0	1/1	1/1	0/0/0
GX30		0/0/0	0/0/0/1/1	0/1	0/0/1/1/0/1	1/1	1/1/1/1/0	1/0	0/0	1	0/0	0/0	1/0/0/0	1/1/0	0/0	1/1	1/1	0/0	0/0	0/0	0/0/1	1/0/1/1	0/0	0/0/1/0/0/0	1/0/1/0/0	0/0/1	0/0/0/0/0	0/0	1/1	0/0/0
GX31		0/0/0	0/0/0/0/0	0/1	0/0/0/0/0/0	0/0	0/0/0/1/0	1/1	0/0	0	0/0	0/0	0/0/0/0	0/0/0	0/0	0/0	0/0	0/0	0/0	0/0	0/1/0	0/0/0/0	0/0	0/0/0/0/0/0	0/0/0/0/0	0/0/0	0/0/0/0/0	0/0	0/0	0/0/0
GX32		0/0/0	0/0/0/0/0	0/1	0/0/0/0/0/1	1/1	1/1/1/1/1	1/0	0/0	0	0/0	1/0	0/0/0/0	0/1/1	0/0	1/1	1/1	0/0	0/0	0/0	0/1/1	1/0/1/1	0/0	1/1/0/0/0/0	0/0/1/0/0	0/0/1	0/0/0/0/0	0/1	0/0	0/0/0
GX33		0/1/1	0/0/0/0/1	0/1	0/0/1/1/0/1	0/1	1/1/1/1/1	1/1	0/0	1	0/0	0/0	1/0/0/0	1/1/1	0/0	1/1	1/1	0/0	0/0	0/0	0/0/1	1/0/1/1	0/0	1/0/1/0/0/0	1/0/1/0/0	0/0/1	0/0/0/0/0	0/1	1/1	0/0/0
GX34101		0/0/0	0/0/1/0/0	1/1	0/0/1/0/1/1	0/0	0/0/0/1/0	1/0	0/0	0	0/0	0/0	0/0/0/0	0/1/0	0/0	1/1	0/0	0/0	0/0	0/0	0/1/0	0/0/1/0	1/0	1/1/0/0/0/1	0/0/0/0/0	0/0/1	0/0/1/1/0	0/0	0/0	0/0/1
GX35		0/0/0	0/0/0/1/1	0/0	0/0/1/1/0/1	0/1	1/1/0/1/0	1/1	0/0	1	0/0	0/0	1/1/0/0	1/1/0	0/0	0/0	1/0	0/0	0/0	0/0	0/0/1	0/0/1/1	0/0	1/1/1/0/0/0	1/0/1/0/0	0/0/1	0/0/0/0/0	0/1	1/1	0/0/0
GX36		0/0/0	0/1/1/0/1	0/0	0/0/1/0/1/1	0/0	0/0/0/1/0	1/1	0/0	1	0/0	0/0	0/0/0/0	0/0/0	0/0	0/1	0/0	0/0	0/0	1/0	0/1/1	0/0/1/0	1/0	0/0/0/0/0/0	0/0/0/0/0	0/0/1	0/0/1/1/1	1/0	1/0	0/1/1
GX37		0/0/0	0/0/0/1/1	0/0	0/0/1/1/1/1	1/1	1/1/1/1/0	1/1	0/0	1	0/0	0/0	1/0/0/0	1/1/1	0/0	1/0	1/1	0/0	0/0	0/0	0/1/0	1/0/1/1	0/0	1/0/0/0/0/0	0/0/1/0/0	0/0/1	0/0/0/0/0	1/?	1/1	0/0/0
GX38		0/0/0	1/0/0/0/1	0/0	0/0/1/1/1/1	1/1	1/1/1/1/1	1/1	0/0	1	0/0	0/0	1/1/0/0	1/1/1	0/0	1/0	1/1	0/0	0/1	1/0	1/1/1	1/0/1/1	0/0	1/0/0/0/0/0	1/0/1/0/0	0/0/1	0/0/0/0/0	1/?	1/1	0/0/0
GX39		0/0/0	1/0/0/0/1	0/1	0/0/1/1/1/1	1/1	1/1/0/1/1	1/1	0/0	1	0/0	0/0	1/1/0/0	0/0/0	0/0	1/1	0/0	0/0	0/0	1/0	1/1/1	1/0/1/1	0/0	1/0/1/0/0/0	1/0/1/0/0	0/0/1	0/0/0/0/0	0/?	1/1	0/0/0
GX40		0/0/0	0/0/0/1/1	0/1	0/0/1/1/0/1	1/1	1/1/0/1/0	1/1	0/0	1	0/0	0/0	1/1/0/0	1/1/0	0/0	1/1	1/1	0/0	0/0	0/0	1/1/1	1/0/1/1	0/0	1/0/0/0/0/0	1/0/1/0/0	0/0/1	0/0/0/0/0	0/?	1/1	0/0/0
GX41		0/0/0	0/1/1/0/1	1/1	0/0/0/0/1/0	0/0	0/0/0/0/0	1/0	0/0	1	0/0	0/0	0/0/0/0	0/1/0	0/0	1/1	0/0	0/0	0/0	0/0	0/1/1	0/0/0/0	1/0	0/0/0/0/0/0	0/0/0/0/0	0/0/0	0/0/0/1/0	1/1	0/0	0/0/1
GX42		0/0/0	0/0/0/0/0	0/0	0/0/1/0/1/0	1/0	1/1/0/1/1	1/0	0/0	0	0/0	1/0	0/0/0/0	0/0/1	0/0	1/0	1/0	0/0	0/0	0/0	1/1/0	1/0/1/1	0/0	0/0/0/0/0/0	0/0/1/0/0	0/0/1	0/0/0/0/0	1/1	0/0	0/0/0
GX43		0/0/0	1/0/0/0/1	0/0	0/0/1/1/0/1	1/1	1/1/0/1/1	1/1	0/0	1	0/0	1/0	1/0/0/0	0/0/0	0/0	1/0	0/0	0/0	0/0	1/0	1/1/1	1/0/1/1	0/0	1/0/1/0/0/0	1/0/1/0/0	0/0/1	0/0/0/0/0	1/0	0/0	0/0/0
GX44		0/0/0	1/1/1/0/1	0/0	0/0/0/0/1/0	0/0	0/0/0/1/0	1/1	0/0	0	0/0	0/0	0/0/0/0	0/0/0	0/0	1/1	0/0	0/0	0/0	1/0	0/1/1	0/0/0/0	1/0	0/0/0/0/0/0	0/0/0/0/0	0/0/0	0/0/0/1/1	0/0	0/0	0/1/1
GX45		0/0/0	0/0/0/0/0	0/0	0/0/1/1/0/1	1/0	0/0/0/0/0	1/1	0/0	0	0/0	0/0	0/0/0/0	0/0/0	0/0	1/1	0/0	0/0	0/0	0/0	1/1/1	1/0/1/1	0/0	0/0/0/0/0/0	0/0/1/0/0	0/0/1	0/0/0/0/0	1/1	0/0	0/0/0
GX46		0/0/0	1/0/0/0/0	0/0	0/0/1/1/1/1	1/0	1/1/1/1/0	1/1	0/0	0	0/0	0/0	1/0/0/0	0/1/0	0/0	1/0	0/1	0/0	0/1	1/0	1/1/0	1/0/1/1	0/0	0/0/1/0/0/0	0/0/1/0/0	0/0/1	0/0/0/1/0	1/1	0/0	0/0/0
GX47		0/1/0	1/0/0/0/0	0/1	0/0/1/0/1/0	1/0	1/1/1/1/1	1/0	0/0	1	0/0	0/0	0/0/0/0	0/0/1	0/0	1/0	0/1	0/0	0/1	1/0	0/0/0	1/0/1/1	1/0	0/0/0/0/0/0	0/0/1/0/0	0/0/1	0/0/0/0/0	1/1	0/0	0/0/0
GX48		1/1/0	1/0/0/0/1	0/1	0/0/1/1/0/1	1/1	1/1/1/1/1	1/0	0/0	1	0/0	1/0	0/1/0/0	1/1/0	0/0	1/1	0/1	0/0	0/0	1/0	1/1/1	0/0/0/0	1/0	0/0/0/0/0/0	1/1/1/0/0	0/0/1	0/0/0/0/0	1/1	1/1	0/0/0
GX49		0/0/0	1/0/0/0/1	0/1	0/0/1/1/0/1	1/1	1/1/1/1/1	1/0	0/0	0	0/0	0/0	0/1/0/0	0/0/1	0/0	1/0	1/1	0/0	0/0	1/0	1/1/1	1/0/1/1	0/0	0/0/0/0/0/0	1/1/1/0/0	0/0/1	0/0/0/0/0	1/1	0/0	0/0/0
GX50		1/0/0	0/0/0/0/1	0/1	0/0/0/1/1/1	1/1	1/1/1/1/1	1/1	0/0	1	0/0	0/0	0/1/0/0	1/1/0	0/0	1/1	1/1	0/0	0/0	1/0	0/1/1	1/0/1/1	0/0	1/0/0/0/0/0	1/0/1/0/0	0/0/0	0/0/0/0/0	0/1	1/1	0/0/0
GX51		0/0/0	1/0/0/1/1	0/1	0/0/1/1/1/0	1/0	1/1/1/1/1	1/1	0/0	1	0/0	0/0	0/0/0/0	0/0/1	0/0	1/1	1/0	0/0	0/0	1/0	1/0/0	1/0/1/1	0/0	0/0/0/0/0/0	1/1/1/0/0	0/0/1	0/0/0/0/0	0/1	0/0	0/0/0
GX52		0/0/0	0/0/0/1/0	0/1	0/0/1/1/0/1	1/1	1/1/1/1/1	1/0	0/0	1	0/0	0/0	0/1/0/0	1/1/1	0/0	1/0	0/0	0/0	0/0	0/0	0/1/0	1/0/1/1	0/0	0/0/0/0/0/0	1/1/1/0/0	0/0/1	0/0/0/1/0	1/1	1/0	0/0/0
GX53121		0/0/0	0/0/1/0/1	0/0	0/0/1/1/1/1	1/0	1/1/1/1/1	1/0	0/0	1	0/0	0/0	0/1/0/0	0/0/0	0/0	1/0	0/0	0/0	0/0	1/0	1/1/0	0/0/0/0	0/0	0/0/0/0/0/0	1/1/1/0/0	0/0/1	0/0/0/1/0	0/1	0/0	0/0/0
GX54		0/0/0	0/1/1/0/1	1/1	0/0/1/0/1/1	0/0	0/0/0/1/0	1/0	0/0	1	0/0	0/0	0/0/0/0	0/0/0	0/0	1/1	0/0	0/0	0/0	0/0	0/1/1	0/0/1/0	1/0	0/0/0/0/0/0	0/0/1/0/1	0/0/1	0/0/1/1/1	1/0	0/0	0/1/1
GX55		1/0/0	0/0/0/0/1	0/1	0/0/0/1/1/1	1/1	0/0/0/1/0	1/0	0/0	1	0/0	0/0	0/1/0/0	1/1/0	0/0	1/1	0/1	0/0	0/0	0/0	1/0/1	1/0/1/1	0/0	1/0/0/0/0/0	1/0/1/0/0	0/0/1	0/0/0/0/0	0/0	1/1	0/0/0
GX56		1/0/0	0/0/0/0/1	0/1	0/0/1/1/0/1	1/1	1/1/1/1/0	1/0	0/0	1	0/0	0/0	0/1/0/0	1/1/0	0/0	1/0	1/0	0/0	0/0	0/0	0/1/1	1/0/1/1	0/0	1/0/1/0/0/0	1/0/1/0/0	0/0/1	0/0/0/0/0	1/1	1/0	0/0/0
GX57		0/0/0	0/0/1/0/0	1/1	0/0/0/0/0/0	0/0	0/0/0/1/0	1/1	0/1	1	0/1	0/0	0/0/0/0	0/0/0	0/0	1/0	0/0	0/0	0/0	1/0	0/1/0	0/0/0/0	1/0	0/0/0/0/0/0	0/0/1/0/1	0/0/1	1/1/1/0/1	1/0	0/0	0/1/1
GX58		0/0/0	0/1/0/1/1	0/1	0/0/1/1/1/1	1/1	1/1/1/1/0	1/1	0/0	1	0/0	0/0	0/1/0/0	1/1/0	0/0	1/0	0/0	0/0	0/1	1/0	0/0/1	1/0/1/1	0/0	0/0/0/0/0/0	1/0/1/0/0	0/0/1	0/0/0/0/0	0/1	1/1	0/0/0
GX59		1/0/0	1/0/0/0/1	0/1	0/0/1/1/1/1	1/1	1/1/1/1/0	1/1	0/0	0	0/0	0/0	0/1/0/0	1/1/0	0/0	1/0	0/1	0/0	0/0	1/0	0/0/1	1/0/1/1	0/0	0/0/1/0/0/0	1/1/1/0/0	0/0/1	0/0/0/0/0	0/0	1/0	0/0/0
GX60		0/0/0	0/0/0/0/1	0/1	0/0/1/1/1/1	1/1	1/1/1/1/0	1/1	0/0	0	0/0	0/0	0/1/0/0	1/1/1	0/0	1/1	0/0	0/0	0/0	0/0	0/1/1	1/0/1/1	0/0	0/0/1/0/0/0	0/0/1/0/0	0/0/1	0/0/0/1/0	1/1	1/1	0/0/0
GX61		1/0/0	0/0/0/0/0	0/1	0/0/1/1/1/1	1/0	1/1/1/1/1	1/0	0/0	1	0/0	0/0	0/0/0/0	0/0/1	0/0	1/0	1/1	0/0	0/0	0/0	0/1/0	1/0/0/1	0/0	0/0/1/0/0/0	1/0/1/0/0	0/0/1	0/0/0/1/0	1/1	0/0	0/0/0
GX62131		1/0/0	0/0/0/0/1	0/1	0/0/1/1/1/1	1/1	1/1/1/1/1	1/0	0/0	0	0/0	0/0	0/1/0/0	1/1/1	0/0	1/1	0/1	0/0	0/0	0/0	0/0/1	1/0/1/1	0/0	0/0/0/0/0/0	1/1/1/0/0	0/0/1	0/0/0/0/0	0/1	1/1	0/0/0
GX63		0/0/0	1/0/1/0/0	1/1	0/0/0/0/0/0	0/0	0/0/0/1/0	1/1	0/0	1	0/0	0/0	0/0/0/0	0/0/0	0/0	1/0	0/0	0/0	0/0	1/0	0/1/0	0/0/0/0	1/0	0/0/0/0/0/0	0/1/0/0/1	0/0/1	1/1/0/0/0	1/0	0/0	0/1/1
GX64		0/0/0	0/0/0/0/1	0/1	0/0/1/1/1/1	1/1	1/1/1/1/1	1/1	0/0	0	0/0	0/0	0/1/0/0	1/1/0	0/0	1/1	1/0	0/0	0/0	1/0	0/0/1	1/0/1/1	0/0	0/0/0/0/0/0	1/0/1/0/0	0/0/1	0/0/0/1/0	1/1	1/1	0/0/0
GX65		0/0/0	1/0/0/0/0	0/1	0/0/1/1/1/0	1/0	1/1/1/1/1	1/1	0/0	0	0/0	0/0	0/0/0/0	0/0/1	0/0	1/0	0/0	0/0	0/0	1/0	1/1/0	1/0/1/1	0/0	0/1/1/0/0/0	1/0/1/0/0	0/0/1	0/0/0/1/0	1/1	0/0	0/0/0
GX66		1/0/0	0/0/0/0/0	0/1	0/0/1/1/1/0	1/0	1/1/1/1/1	1/0	0/0	0	0/0	0/0	0/0/0/0	0/0/1	0/0	1/0	0/0	0/0	0/0	0/0	0/0/0	1/0/1/1	0/0	0/0/0/0/0/0	1/0/1/0/0	0/0/1	0/0/0/1/0	0/1	0/0	0/0/0
GX67		1/0/0	0/0/0/0/1	0/0	0/0/1/1/1/1	1/1	1/1/1/1/1	1/0	0/0	1	0/0	0/0	0/1/0/0	1/1/1	0/0	1/1	0/0	0/0	0/0	1/0	1/1/1	1/0/1/1	0/0	0/0/0/0/0/0	1/0/1/0/0	0/0/1	0/0/0/0/0	1/1	0/0	0/0/0
GX68		1/1/0	0/0/1/1/1	0/0	0/0/0/0/0/1	0/0	0/0/0/1/0	1/0	0/1	1	0/1	0/0	0/0/0/0	0/0/0	0/0	1/1	0/0	0/0	0/0	0/0	0/0/0	0/0/1/0	1/0	0/1/0/0/0/1	0/1/1/0/0	0/0/0	0/0/1/1/0	1/0	0/0	0/1/1
GX69		0/0/0	1/0/1/0/1	1/1	0/0/0/0/1/1	0/0	0/0/0/1/0	1/0	0/1	1	0/1	0/0	0/0/0/0	0/0/0	0/0	1/1	0/0	0/0	0/0	1/0	0/0/0	0/0/1/0	0/0	0/1/0/0/0/1	0/0/1/0/0	0/0/1	0/0/0/1/1	1/0	0/0	0/1/1
GX70		1/1/0	0/0/0/0/1	0/0	0/0/1/1/1/1	1/1	0/0/0/1/1	1/1	0/0	?	0/0	0/0	0/1/0/0	1/1/1	0/0	1/1	0/0	0/0	0/0	1/0	1/1/1	1/0/1/1	0/0	1/1/0/0/0/0	1/0/1/0/0	0/0/1	0/0/0/0/0	0/1	1/1	0/0/0
GX71		0/0/0	0/1/1/0/1	0/1	0/0/1/0/1/1	0/0	0/0/0/1/0	1/0	0/1	1	0/1	0/0	0/0/0/0	0/0/0	0/0	1/1	0/0	0/0	0/0	0/0	0/1/0	0/0/1/0	1/0	0/1/0/0/0/1	0/0/1/0/0	0/0/1	0/0/1/1/1	1/0	1/0	0/1/1
GX72		1/0/0	0/0/0/0/1	0/1	0/0/0/1/0/1	1/1	1/1/1/1/1	1/0	0/0	?	0/0	0/0	0/0/0/0	1/1/0	0/0	0/0	1/0	0/0	0/0	0/0	0/0/0	1/0/1/1	0/0	1/0/0/0/0/0	1/0/1/0/0	0/0/1	0/0/0/0/0	0/0	0/1	0/0/0
GX73		1/1/0	0/0/0/0/1	0/0	0/0/1/1/1/1	1/1	1/1/1/1/1	1/0	0/0	?	0/0	0/0	0/0/0/0	0/1/1	0/0	1/0	1/0	0/0	0/0	1/0	1/1/1	1/0/1/1	0/0	1/0/0/0/0/0	0/0/1/0/0	0/0/1	0/0/0/1/0	1/1	0/0	0/0/0
GX74		1/1/0	0/0/0/0/1	0/1	0/0/1/1/0/1	1/1	1/1/1/1/1	1/0	0/0	?	0/0	1/0	0/0/0/0	0/1/1	0/0	1/1	0/0	0/0	0/0	1/0	1/1/1	1/0/1/1	0/0	0/0/0/0/0/0	1/0/1/0/0	0/0/1	0/0/0/0/0	1/1	0/0	0/0/0
GX75		0/0/0	0/1/1/1/1	1/1	0/0/1/0/1/1	0/0	0/0/0/1/0	1/0	0/0	1	0/0	0/0	0/0/0/0	0/0/0	0/0	1/1	0/0	0/0	0/0	0/0	0/1/1	0/0/1/0	1/0	0/1/1/0/0/1	0/0/1/0/0	0/0/1	0/0/1/1/0	1/0	1/1	0/1/1
GX76		1/1/0	0/0/0/0/0	0/1	0/0/1/1/1/1	1/1	0/0/0/0/0	1/1	0/0	?	0/0	0/0	0/1/0/0	0/0/0	0/0	1/1	0/0	0/0	0/1	1/0	0/0/1	1/0/1/1	0/0	0/0/0/0/0/0	0/0/0/0/0	0/0/1	0/0/0/0/0	0/1	0/1	0/0/0
GX77		0/0/0	0/1/1/0/0	1/1	0/0/1/0/1/1	0/0	0/0/0/0/0	1/1	0/0	1	0/0	0/0	0/0/0/0	0/0/0	0/0	1/1	0/0	0/0	0/0	0/0	0/1/1	0/0/1/0	0/0	0/1/1/0/0/1	1/1/1/0/0	0/0/1	0/0/1/1/0	1/0	1/0	0/1/1
GX78		0/0/0	0/0/0/0/1	1/1	0/0/0/1/1/0	1/0	0/0/0/0/0	1/1	0/0	?	0/0	1/0	0/0/0/0	0/0/0	0/0	1/0	0/1	0/1	0/1	1/0	0/0/1	0/0/1/1	0/0	1/1/1/1/1/0	0/0/0/0/0	1/1/0	0/0/0/0/0	0/1	0/0	1/1/0
GX113		?/?/?	0/0/0/1/1	?/?	0/0/1/0/1/0	1/1	0/0/1/0/1	?/1	?/?	0	?/?	0/1	1/0/0/1	0/0/1	0/1	1/1	0/0	?/?	0/0	0/1	1/0/1	0/1/1/1	1/1	0/1/?/?/?/?	1/1/1/0/1	?/?/?	?/?/?/?/?	?/?	?/?	?/?/?
GX114		?/?/?	?/0/1/1/1	?/?	1/1/0/1/1/0	1/1	0/0/1/0/1	?/?	?/?	1	?/?	1/1	0/1/0/1	0/0/0	0/1	1/1	1/0	?/?	1/0	?/?	1/0/0	1/1/1/1	0/1	1/0/?/?/?/?	0/0/0/0/1	?/?/?	?/?/?/?/?	?/?	?/?	?/?/?
GX115		?/?/?	?/0/0/1/1	?/?	1/1/0/0/1/0	0/1	0/0/1/0/0	?/?	?/?	0	?/?	0/1	1/1/0/1	1/1/1	0/0	1/1	1/1	?/?	0/0	?/?	1/1/0	1/1/0/1	1/1	1/1/?/?/?/?	1/0/0/0/0	?/?/?	?/?/?/?/?	?/?	?/?	?/?/?
GX116		?/?/?	?/0/0/0/0	?/?	0/0/1/0/1/0	1/1	0/0/0/0/0	?/?	?/?	1	?/?	0/1	0/1/1/1	1/1/1	0/1	1/1	1/1	?/?	0/1	?/?	1/1/1	1/1/1/1	1/1	1/1/?/?/?/?	0/0/1/0/1	?/?/?	?/?/?/?/?	?/?	?/?	?/?/?
GX117		?/?/?	?/0/0/0/0	?/?	0/0/0/0/0/0	1/1	0/0/0/0/0	?/?	?/?	0	?/?	0/1	1/1/1/1	1/1/1	0/1	0/1	0/1	?/?	1/1	?/?	1/0/0	1/1/1/1	0/0	0/0/?/?/?/?	0/0/0/0/1	?/?/?	?/?/?/?/?	?/?	?/?	?/?/?
GX118		?/?/?	?/0/1/1/1	?/?	1/1/0/1/1/0	1/1	1/1/1/1/1	?/?	?/?	1	?/?	0/0	1/0/1/1	1/0/1	0/1	0/0	1/1	?/?	1/1	?/?	1/1/1	0/0/1/1	1/1	1/1/?/?/?/?	0/0/0/0/1	?/?/?	?/?/?/?/?	?/?	?/?	?/?/?
GX119		?/?/?	?/0/1/1/1	?/?	1/1/1/0/1/0	1/1	1/0/1/0/0	?/?	?/?	0	?/?	1/0	0/0/0/0	0/0/0	0/1	0/1	1/0	?/?	0/1	?/?	1/1/1	0/0/0/0	0/0	0/0/?/?/?/?	1/0/0/0/0	?/?/?	?/?/?/?/?	?/?	?/?	?/?/?
GX120		?/?/?	?/0/0/0/0	?/?	1/1/1/1/1/0	0/0	0/0/1/0/0	?/?	?/?	0	?/?	1/1	0/0/0/0	0/1/0	0/0	0/1	1/1	?/?	0/0	?/?	1/0/0	0/0/1/1	0/0	0/0/?/?/?/?	0/0/0/0/0	?/?/?	?/?/?/?/?	?/?	?/?	?/?/?
GX121		?/?/?	?/1/0/1/1	?/?	1/1/0/1/1/0	1/1	0/0/0/0/0	?/?	?/?	1	?/?	1/1	0/0/1/1	1/1/1	1/1	1/1	1/1	?/?	0/1	?/?	1/1/1	0/0/1/1	1/1	0/1/?/?/?/?	1/0/0/0/0	?/?/?	?/?/?/?/?	?/?	?/?	?/?/?
GX122		?/?/?	?/1/1/1/1	?/?	1/1/0/0/1/0	1/1	1/1/1/0/1	?/?	?/?	1	?/?	1/1	1/0/1/1	1/1/1	0/0	1/1	1/1	?/?	0/1	?/?	1/1/1	1/0/0/1	1/1	1/1/?/?/?/?	0/0/1/0/1	?/?/?	?/?/?/?/?	?/?	?/?	?/?/?
GX123		?/?/?	?/0/0/1/0	?/?	1/1/0/1/1/0	1/1	0/0/1/0/0	?/?	?/?	0	?/?	1/0	1/1/1/1	1/0/1	1/0	1/1	0/0	?/?	1/0	?/?	1/0/1	1/0/1/1	1/1	0/0/?/?/?/?	0/0/0/0/1	?/?/?	?/?/?/?/?	?/?	?/?	?/?/?
GX124		?/?/?	?/1/0/1/0	?/?	1/1/0/1/1/0	1/1	1/0/1/0/0	?/?	?/?	0	?/?	1/0	0/0/1/1	0/0/0	0/1	1/1	0/0	?/?	0/0	?/?	1/1/1	1/0/1/1	1/1	1/0/?/?/?/?	1/0/0/0/0	?/?/?	?/?/?/?/?	?/?	?/?	?/?/?
GX125		?/?/?	?/1/0/1/0	?/?	1/1/0/1/1/0	1/1	0/0/0/0/0	?/?	?/?	1	?/?	1/1	0/0/0/0	1/1/1	0/1	0/0	1/1	?/?	0/0	?/?	1/1/1	0/0/0/1	1/1	0/1/?/?/?/?	1/0/0/0/0	?/?/?	?/?/?/?/?	?/?	?/?	?/?/?
GX126		?/?/?	?/1/1/1/1	?/?	0/0/0/0/0/0	1/1	1/0/1/0/0	?/?	?/?	0	?/?	0/1	0/1/0/1	1/1/1	1/1	0/1	0/0	?/?	0/0	?/?	1/0/1	1/1/1/1	0/0	0/0/?/?/?/?	1/0/0/0/0	?/?/?	?/?/?/?/?	?/?	?/?	?/?/?
GX127		?/?/?	?/1/1/1/1	?/?	1/1/0/1/1/0	1/1	1/0/1/0/1	?/?	?/?	0	?/?	0/1	0/0/1/1	0/1/1	0/1	0/1	0/1	?/?	0/1	?/?	1/1/1	1/1/1/1	1/1	0/0/?/?/?/?	0/0/0/0/0	?/?/?	?/?/?/?/?	?/?	?/?	?/?/?
GX128		?/?/?	?/1/1/1/1	?/?	0/0/0/0/0/0	1/1	1/1/1/0/1	?/?	?/?	1	?/?	0/1	1/1/1/1	1/1/1	0/1	0/1	0/1	?/?	0/0	?/?	1/1/1	1/1/1/1	1/1	1/1/?/?/?/?	0/1/1/0/1	?/?/?	?/?/?/?/?	?/?	?/?	?/?/?
GX129		?/?/?	?/0/1/1/1	?/?	0/0/0/0/0/0	1/1	1/0/1/0/1	?/?	?/?	1	?/?	0/1	1/0/1/1	1/1/1	1/0	0/1	0/1	?/?	0/0	?/?	1/1/1	1/0/1/1	1/1	0/0/?/?/?/?	1/0/0/0/0	?/?/?	?/?/?/?/?	?/?	?/?	?/?/?
GX130		?/?/?	?/0/1/1/1	?/?	1/1/0/1/1/0	1/1	0/0/0/0/0	?/?	?/?	0	?/?	0/1	1/1/1/1	1/1/1	1/0	0/1	0/0	?/?	1/0	?/?	1/1/1	1/1/1/1	1/1	1/0/?/?/?/?	0/0/0/0/0	?/?/?	?/?/?/?/?	?/?	?/?	?/?/?
GX131		?/?/?	?/1/1/1/1	?/?	1/1/0/1/1/0	1/1	0/1/1/0/1	?/?	?/?	1	?/?	1/0	1/0/1/1	1/1/1	1/0	0/1	1/1	?/?	1/0	?/?	1/1/1	1/1/1/1	1/1	1/0/?/?/?/?	0/0/0/0/0	?/?/?	?/?/?/?/?	?/?	?/?	?/?/?
GX132		?/?/?	?/1/0/1/0	?/?	1/1/0/0/1/0	1/1	1/0/1/1/1	?/?	?/?	0	?/?	1/1	0/1/1/1	1/1/1	0/0	0/0	0/0	?/?	1/1	?/?	1/0/1	1/1/1/1	0/1	1/0/?/?/?/?	1/0/0/0/0	?/?/?	?/?/?/?/?	?/?	?/?	?/?/?
GX133		?/?/?	?/1/1/1/1	?/?	1/1/1/1/1/0	1/1	1/1/1/1/1	?/?	?/?	1	?/?	1/1	1/0/1/1	1/1/1	1/0	0/1	1/1	?/?	1/0	?/?	0/1/0	1/1/0/1	1/1	0/1/?/?/?/?	0/1/1/0/1	?/?/?	?/?/?/?/?	?/?	?/?	?/?/?
GX134		?/?/?	?/1/1/1/1	?/?	1/1/0/1/1/0	0/1	1/0/1/0/1	?/?	?/?	1	?/?	1/0	0/0/0/0	1/1/0	0/0	0/0	0/0	?/?	0/0	?/?	0/0/0	0/0/0/1	1/0	0/0/?/?/?/?	0/0/0/0/0	?/?/?	?/?/?/?/?	?/?	?/?	?/?/?
GX135		?/?/?	?/1/0/0/0	?/?	0/0/0/0/0/0	1/1	0/0/1/0/1	?/?	?/?	0	?/?	1/0	1/0/1/1	1/1/1	1/0	1/1	1/0	?/?	0/0	?/?	1/0/0	0/1/1/0	1/1	1/0/?/?/?/?	1/0/0/0/0	?/?/?	?/?/?/?/?	?/?	?/?	?/?/?
GX136		?/?/?	?/0/0/0/1	?/?	1/1/0/1/1/0	1/1	1/0/1/0/1	?/?	?/?	1	?/?	1/1	1/0/1/1	1/1/1	0/0	1/1	1/0	?/?	0/0	?/?	1/0/0	0/1/1/1	1/1	0/1/?/?/?/?	0/0/1/0/1	?/?/?	?/?/?/?/?	?/?	?/?	?/?/?
GX137		?/?/?	?/0/1/1/0	?/?	1/1/0/1/1/0	1/0	1/0/1/0/1	?/?	?/?	1	?/?	0/0	1/0/1/1	0/1/1	1/0	1/1	0/0	?/?	0/0	?/?	1/1/1	0/0/1/1	1/1	0/0/?/?/?/?	1/0/0/0/0	?/?/?	?/?/?/?/?	?/?	?/?	?/?/?
GX138		?/?/?	?/0/0/0/0	?/?	0/0/0/0/0/0	1/0	0/0/1/0/1	?/?	?/?	0	?/?	0/0	1/1/1/1	0/1/1	1/0	1/1	0/0	?/?	0/0	?/?	1/1/1	0/0/0/0	1/0	1/1/?/?/?/?	1/0/0/0/0	?/?/?	?/?/?/?/?	?/?	?/?	?/?/?
GX139		?/?/?	?/0/0/0/0	?/?	0/0/0/1/1/0	0/0	0/0/1/0/0	?/?	?/?	0	?/?	0/0	1/0/0/0	0/0/1	1/0	1/1	0/0	?/?	0/0	?/?	1/0/1	1/1/0/1	1/1	0/0/?/?/?/?	1/0/0/0/0	?/?/?	?/?/?/?/?	?/?	?/?	?/?/?
GX140		?/?/?	?/1/1/1/1	?/?	1/1/0/1/1/0	1/0	1/0/1/0/1	?/?	?/?	0	?/?	0/0	1/0/0/1	1/0/1	1/1	0/1	0/1	?/?	0/0	?/?	1/0/0	1/1/1/1	1/1	0/1/?/?/?/?	1/0/0/0/0	?/?/?	?/?/?/?/?	?/?	?/?	?/?/?
GX141		?/?/?	?/1/1/1/1	?/?	1/1/0/1/1/0	1/0	1/1/1/0/1	?/?	?/?	1	?/?	0/0	1/1/1/1	1/1/1	1/1	1/1	1/1	?/?	0/0	?/?	1/1/1	1/1/1/1	1/1	1/1/?/?/?/?	1/0/0/0/0	?/?/?	?/?/?/?/?	?/?	?/?	?/?/?
GX142		?/?/?	?/1/1/1/1	?/?	1/1/0/1/1/0	1/1	1/1/1/0/1	?/?	?/?	1	?/?	0/0	0/1/1/1	1/0/1	1/1	1/1	1/1	?/?	0/0	?/?	1/1/1	1/1/1/1	1/1	1/0/?/?/?/?	1/0/0/0/0	?/?/?	?/?/?/?/?	?/?	?/?	?/?/?
GX143		?/?/?	?/0/1/1/1	?/?	1/1/0/1/0/0	1/0	1/0/1/0/0	?/?	?/?	0	?/?	0/0	0/1/1/1	1/1/1	1/1	0/1	1/1	?/?	0/0	?/?	1/1/1	1/0/1/1	1/1	1/0/?/?/?/?	0/0/0/0/0	?/?/?	?/?/?/?/?	?/?	?/?	?/?/?
GX144		?/?/?	?/0/1/1/1	?/?	1/1/0/1/0/0	1/0	1/0/1/0/0	?/?	?/?	1	?/?	0/0	1/1/0/1	1/0/1	1/1	1/1	0/0	?/?	0/0	?/?	1/1/1	1/0/1/1	1/1	0/1/?/?/?/?	0/0/0/0/0	?/?/?	?/?/?/?/?	?/?	?/?	?/?/?
GX145		?/?/?	?/1/1/1/1	?/?	1/1/0/1/1/0	1/0	1/0/1/0/0	?/?	?/?	1	?/?	0/0	1/1/1/1	1/1/1	1/1	1/0	0/1	?/?	0/0	?/?	1/1/1	0/0/1/1	1/1	0/1/?/?/?/?	1/0/0/0/0	?/?/?	?/?/?/?/?	?/?	?/?	?/?/?
GX146		?/?/?	?/0/0/1/0	?/?	1/1/0/1/0/0	0/0	1/0/1/0/0	?/?	?/?	0	?/?	0/0	1/1/0/1	0/0/1	0/0	0/0	0/0	?/?	0/0	?/?	1/0/1	1/0/1/1	0/1	1/0/?/?/?/?	1/0/0/0/0	?/?/?	?/?/?/?/?	?/?	?/?	?/?/?
GX147		?/?/?	?/0/1/1/0	?/?	1/1/0/1/1/0	1/0	1/0/1/0/1	?/?	?/?	1	?/?	0/0	1/0/1/1	0/0/1	1/0	1/1	0/0	?/?	0/0	?/?	1/1/0	0/0/1/0	1/0	1/1/?/?/?/?	0/1/0/0/1	?/?/?	?/?/?/?/?	?/?	?/?	?/?/?
GX148		?/?/?	?/1/0/1/0	?/?	1/1/0/1/1/0	1/0	1/0/1/0/1	?/?	?/?	1	?/?	0/0	1/0/1/1	0/0/0	1/0	1/1	1/1	?/?	0/0	?/?	1/1/1	0/0/1/1	1/1	0/0/?/?/?/?	1/0/0/0/0	?/?/?	?/?/?/?/?	?/?	?/?	?/?/?
GX149		?/?/?	?/0/0/0/0	?/?	1/1/0/1/1/0	0/0	1/0/1/0/1	?/?	?/?	1	?/?	0/0	1/0/0/0	0/1/1	1/1	0/1	1/1	?/?	0/0	?/?	1/1/1	1/1/1/1	0/0	0/0/?/?/?/?	1/0/0/0/0	?/?/?	?/?/?/?/?	?/?	?/?	?/?/?
GX150		?/?/?	?/0/0/0/0	?/?	1/1/0/1/0/0	1/0	0/0/0/0/0	?/?	?/?	1	?/?	0/0	1/1/0/1	1/0/1	0/0	1/1	1/1	?/?	0/1	?/?	1/0/0	1/1/1/1	0/0	0/0/?/?/?/?	1/0/0/0/0	?/?/?	?/?/?/?/?	?/?	?/?	?/?/?
GX151		?/?/?	?/1/1/1/1	?/?	1/1/0/1/1/0	1/0	0/0/1/0/1	?/?	?/?	1	?/?	0/0	0/0/1/1	1/1/1	1/1	1/1	1/0	?/?	0/0	?/?	1/1/1	0/0/0/0	1/1	0/1/?/?/?/?	0/1/1/0/0	?/?/?	?/?/?/?/?	?/?	?/?	?/?/?
GX152		?/?/?	?/1/1/1/1	?/?	1/1/0/1/1/0	1/0	1/0/1/0/0	?/?	?/?	1	?/?	0/0	0/1/1/0	1/1/1	1/1	1/1	1/0	?/?	0/0	?/?	1/1/1	1/1/1/1	1/1	0/0/?/?/?/?	0/0/1/0/1	?/?/?	?/?/?/?/?	?/?	?/?	?/?/?
GX153		?/?/?	?/1/1/1/1	?/?	1/1/0/1/1/0	1/0	1/0/1/0/1	?/?	?/?	1	?/?	0/0	1/0/1/1	1/1/1	1/1	1/1	0/0	?/?	0/0	?/?	1/0/0	1/1/1/1	1/1	0/0/?/?/?/?	1/0/0/0/0	?/?/?	?/?/?/?/?	?/?	?/?	?/?/?
GX154		?/?/?	?/0/0/0/0	?/?	1/1/0/1/1/0	1/0	1/0/1/0/1	?/?	?/?	0	?/?	0/0	0/1/1/0	0/0/1	1/1	1/0	0/1	?/?	1/0	?/?	1/0/1	0/0/1/1	0/1	1/0/?/?/?/?	1/0/0/0/0	?/?/?	?/?/?/?/?	?/?	?/?	?/?/?
GX155		?/?/?	?/0/0/0/0	?/?	1/1/1/1/1/1	1/0	1/0/1/0/1	?/?	?/?	0	?/?	0/0	1/0/1/1	0/1/1	1/0	0/1	1/1	?/?	0/0	?/?	1/1/1	1/0/1/1	1/1	1/0/?/?/?/?	1/0/0/0/0	?/?/?	?/?/?/?/?	?/?	?/?	?/?/?
GX156		?/?/?	?/1/1/1/1	?/?	0/0/1/1/0/1	1/0	1/0/1/0/1	?/?	?/?	1	?/?	0/0	1/0/1/1	1/1/1	1/0	1/1	1/1	?/?	1/0	?/?	1/1/1	1/0/1/1	1/1	1/0/?/?/?/?	1/0/0/0/0	?/?/?	?/?/?/?/?	?/?	?/?	?/?/?
GX157		?/?/?	?/0/1/1/1	?/?	0/0/0/1/0/0	1/0	1/0/1/0/1	?/?	?/?	1	?/?	0/0	1/0/1/1	1/0/1	1/1	0/0	1/1	?/?	0/0	?/?	1/1/1	1/0/1/1	1/1	0/1/?/?/?/?	1/0/0/0/0	?/?/?	?/?/?/?/?	?/?	?/?	?/?/?
GX158		?/?/?	?/1/1/1/1	?/?	1/1/0/1/1/0	1/0	1/0/1/0/1	?/?	?/?	0	?/?	0/0	1/0/1/1	1/1/1	1/1	1/1	1/1	?/?	0/0	?/?	1/1/1	1/0/1/1	1/1	0/1/?/?/?/?	0/0/1/0/0	?/?/?	?/?/?/?/?	?/?	?/?	?/?/?
GX159		?/?/?	?/0/1/1/0	?/?	1/1/0/1/1/0	1/0	1/0/1/0/1	?/?	?/?	1	?/?	0/0	0/0/1/1	0/0/1	1/1	1/1	0/0	?/?	0/0	?/?	1/0/0	0/0/0/0	1/1	1/0/?/?/?/?	1/0/0/0/0	?/?/?	?/?/?/?/?	?/?	?/?	?/?/?
GX160		?/?/?	?/0/0/1/1	?/?	0/0/0/1/0/0	1/0	0/0/0/0/0	?/?	?/?	1	?/?	0/0	0/0/1/1	0/0/1	1/1	0/1	0/0	?/?	0/0	?/?	0/0/0	1/0/1/1	1/1	0/1/?/?/?/?	1/0/0/0/0	?/?/?	?/?/?/?/?	?/?	?/?	?/?/?
GX161		?/?/?	?/1/1/1/1	?/?	0/0/0/1/1/0	0/0	1/0/1/0/1	?/?	?/?	0	?/?	0/1	1/0/1/1	0/0/1	0/0	1/1	0/1	?/?	0/0	?/?	1/0/0	0/0/0/0	0/0	0/0/?/?/?/?	0/0/0/0/0	?/?/?	?/?/?/?/?	?/?	?/?	?/?/?
GX162		?/?/?	?/1/1/0/1	?/?	0/0/0/0/0/0	1/0	1/0/1/0/1	?/?	?/?	0	?/?	0/1	1/0/1/1	1/1/1	1/1	1/1	1/1	?/?	0/0	?/?	0/0/0	0/0/0/0	1/0	1/1/?/?/?/?	1/0/0/0/0	?/?/?	?/?/?/?/?	?/?	?/?	?/?/?
GX163		?/?/?	?/1/0/1/0	?/?	0/0/1/0/0/1	1/0	0/1/1/1/1	?/?	?/?	1	?/?	0/1	0/0/1/1	1/1/1	0/0	0/1	1/1	?/?	0/1	?/?	1/1/1	0/1/0/1	1/1	0/0/?/?/?/?	0/1/0/0/1	?/?/?	?/?/?/?/?	?/?	?/?	?/?/?
GX164		?/?/?	?/0/0/0/0	?/?	0/0/0/1/1/0	1/0	0/0/1/1/1	?/?	?/?	1	?/?	0/1	0/1/0/0	1/1/1	1/1	1/1	1/1	?/?	0/1	?/?	0/1/1	1/1/1/1	1/1	1/0/?/?/?/?	1/0/0/0/0	?/?/?	?/?/?/?/?	?/?	?/?	?/?/?
GX165		?/?/?	?/0/0/0/0	?/?	0/0/0/0/0/0	1/0	1/0/1/1/1	?/?	?/?	1	?/?	0/1	0/1/0/1	1/1/1	1/1	1/1	0/0	?/?	0/1	?/?	1/0/1	1/1/1/1	0/0	0/0/?/?/?/?	1/0/0/0/0	?/?/?	?/?/?/?/?	?/?	?/?	?/?/?
GX166		?/?/?	?/0/1/1/1	?/?	0/0/0/0/0/0	1/0	1/0/1/1/1	?/?	?/?	1	?/?	0/1	0/0/0/1	1/1/1	1/1	0/0	0/1	?/?	0/1	?/?	1/0/1	1/1/1/1	1/1	0/0/?/?/?/?	1/0/0/0/0	?/?/?	?/?/?/?/?	?/?	?/?	?/?/?
GX167		?/?/?	?/1/1/1/1	?/?	0/0/0/0/0/0	1/0	1/0/1/1/1	?/?	?/?	0	?/?	1/1	0/0/1/1	1/1/1	1/1	1/1	1/1	?/?	0/0	?/?	0/0/0	0/0/1/1	1/1	1/0/?/?/?/?	0/1/1/0/1	?/?/?	?/?/?/?/?	?/?	?/?	?/?/?
GX168		?/?/?	?/1/1/1/1	?/?	0/0/0/0/0/0	0/0	1/0/1/1/1	?/?	?/?	1	?/?	1/1	1/0/1/0	1/1/1	1/1	1/1	0/0	?/?	0/0	?/?	1/1/1	0/0/0/0	1/1	1/0/?/?/?/?	0/1/1/0/1	?/?/?	?/?/?/?/?	?/?	?/?	?/?/?
GX169		?/?/?	?/1/1/1/1	?/?	0/0/1/0/0/1	1/0	1/0/1/0/1	?/?	?/?	1	?/?	1/1	0/0/1/1	1/1/1	1/1	1/1	1/1	?/?	0/1	?/?	1/1/1	0/1/1/1	0/0	0/0/?/?/?/?	1/0/0/0/0	?/?/?	?/?/?/?/?	?/?	?/?	?/?/?
GX170		?/?/?	?/1/1/1/1	?/?	0/0/0/0/0/0	1/0	1/0/1/0/1	?/?	?/?	1	?/?	1/0	1/0/1/1	1/1/1	1/1	1/1	0/0	?/?	0/0	?/?	1/1/1	1/0/1/1	1/1	1/0/?/?/?/?	1/0/0/0/0	?/?/?	?/?/?/?/?	?/?	?/?	?/?/?
GX171		?/?/?	?/1/1/1/1	?/?	0/0/0/0/0/0	0/0	1/0/1/0/1	?/?	?/?	1	?/?	1/0	0/0/0/1	1/1/1	1/0	1/1	1/1	?/?	0/0	?/?	1/1/1	1/1/1/1	0/1	1/1/?/?/?/?	1/0/0/0/0	?/?/?	?/?/?/?/?	?/?	?/?	?/?/?
GX172		?/?/?	?/?/?/?/?	?/?	?/?/?/?/?/?	?/?	?/?/?/?/?	?/?	?/?	?	?/?	?/?	?/?/?/?	?/?/?	?/?	?/?	?/?	?/?	?/?	?/?	?/?/?	?/?/?/?	?/?	?/?/?/?/?/?	1/0/0/0/0	?/?/?	?/?/?/?/?	?/?	?/?	?/?/?
GX173		?/?/?	?/1/1/0/0	?/?	0/0/0/0/0/0	1/0	1/0/1/0/1	?/?	?/?	1	?/?	1/0	1/1/0/0	1/0/0	1/1	1/1	0/0	?/?	0/0	?/?	1/0/1	0/0/0/0	0/0	0/0/?/?/?/?	0/1/0/0/1	?/?/?	?/?/?/?/?	?/?	?/?	?/?/?
GX174		?/?/?	?/0/0/0/0	?/?	0/0/0/0/0/0	0/0	1/0/1/0/1	?/?	?/?	0	?/?	0/1	0/0/1/1	1/1/1	1/1	1/0	0/0	?/?	0/0	?/?	0/0/0	0/0/0/0	1/1	0/1/?/?/?/?	0/0/0/0/0	?/?/?	?/?/?/?/?	?/?	?/?	?/?/?
GX175		?/?/?	?/1/1/1/1	?/?	1/1/0/1/1/0	1/0	1/1/1/0/1	?/?	?/?	1	?/?	0/1	0/0/1/1	1/1/1	1/1	1/1	0/1	?/?	0/1	?/?	1/1/1	1/1/1/1	1/1	1/1/?/?/?/?	0/1/1/0/1	?/?/?	?/?/?/?/?	?/?	?/?	?/?/?
GX176		?/?/?	?/1/0/1/0	?/?	1/1/1/0/0/1	1/0	0/0/0/0/0	?/?	?/?	1	?/?	0/1	0/0/1/1	1/1/1	1/1	1/1	1/1	?/?	0/0	?/?	1/1/1	1/1/0/1	1/1	0/1/?/?/?/?	1/0/0/1/0	?/?/?	?/?/?/?/?	?/?	?/?	?/?/?
GX177		?/?/?	?/1/1/1/1	?/?	1/1/0/1/1/0	1/0	1/1/1/0/1	?/?	?/?	1	?/?	0/1	1/1/1/1	1/1/1	1/1	1/0	1/1	?/?	0/0	?/?	1/1/1	1/1/1/1	1/1	1/0/?/?/?/?	1/0/0/1/0	?/?/?	?/?/?/?/?	?/?	?/?	?/?/?
GX178		?/?/?	?/1/1/1/1	?/?	0/0/1/0/0/1	1/0	1/1/1/0/1	?/?	?/?	1	?/?	0/1	1/0/1/1	1/1/1	1/0	0/1	1/1	?/?	0/0	?/?	1/1/1	1/1/1/1	1/1	1/1/?/?/?/?	0/0/0/1/0	?/?/?	?/?/?/?/?	?/?	?/?	?/?/?
GX179		?/?/?	?/1/1/1/1	?/?	0/0/0/1/1/0	1/0	1/1/1/0/1	?/?	?/?	1	?/?	0/1	1/0/1/1	1/1/1	1/0	1/1	0/1	?/?	0/0	?/?	1/1/1	1/1/1/1	1/1	1/1/?/?/?/?	0/0/0/1/0	?/?/?	?/?/?/?/?	?/?	?/?	?/?/?
GX180		?/?/?	?/0/0/1/0	?/?	0/0/1/0/0/1	1/0	1/1/1/0/1	?/?	?/?	1	?/?	1/0	0/0/1/1	1/1/1	1/1	1/1	1/1	?/?	0/0	?/?	1/0/0	0/0/1/1	1/1	0/0/?/?/?/?	0/0/0/1/0	?/?/?	?/?/?/?/?	?/?	?/?	?/?/?
GX181		?/?/?	?/1/1/1/1	?/?	0/0/0/1/1/0	1/0	0/0/1/0/0	?/?	?/?	1	?/?	1/0	1/1/0/1	1/1/1	1/1	1/1	1/1	?/?	0/0	?/?	1/1/1	0/0/1/1	1/1	1/0/?/?/?/?	0/0/0/1/0	?/?/?	?/?/?/?/?	?/?	?/?	?/?/?
GX182		?/?/?	?/0/1/1/1	?/?	0/0/0/0/0/0	1/0	0/0/1/0/0	?/?	?/?	0	?/?	1/0	1/0/1/1	1/1/1	0/1	0/1	1/0	?/?	0/0	?/?	1/0/1	0/0/0/0	0/1	1/0/?/?/?/?	0/0/0/1/0	?/?/?	?/?/?/?/?	?/?	?/?	?/?/?
GX183		?/?/?	?/1/1/1/1	?/?	0/0/0/0/0/0	1/0	1/1/1/0/1	?/?	?/?	0	?/?	1/0	1/0/1/1	0/1/0	1/0	1/1	0/1	?/?	0/0	?/?	1/0/1	0/0/1/1	1/1	1/0/?/?/?/?	0/0/0/0/0	?/?/?	?/?/?/?/?	?/?	?/?	?/?/?
GX184		?/?/?	?/1/1/1/1	?/?	0/0/0/0/0/0	0/0	0/1/1/0/1	?/?	?/?	1	?/?	1/0	0/0/1/1	1/1/1	0/0	1/1	1/1	?/?	0/0	?/?	1/0/1	0/0/1/1	1/1	0/0/?/?/?/?	0/0/0/0/0	?/?/?	?/?/?/?/?	?/?	?/?	?/?/?
GX185		?/?/?	?/0/1/0/0	?/?	0/0/0/0/0/0	0/0	0/0/0/0/0	?/?	?/?	0	?/?	1/0	0/0/1/1	0/1/1	0/1	1/1	1/1	?/?	0/0	?/?	1/0/0	0/0/0/0	0/0	0/1/?/?/?/?	0/0/0/0/0	?/?/?	?/?/?/?/?	?/?	?/?	?/?/?
GX187		?/?/?	?/0/0/1/0	?/?	0/0/1/0/1/1	0/0	0/0/0/0/0	?/?	?/?	1	?/?	0/1	1/0/0/0	1/1/1	0/0	0/0	0/0	?/?	0/0	?/?	1/0/0	0/0/0/0	0/0	0/0/?/?/?/?	0/1/1/0/1	?/?/?	?/?/?/?/?	?/?	?/?	?/?/?
GX188		?/?/?	?/1/1/1/1	?/?	1/1/0/1/1/0	1/0	1/0/1/1/1	?/?	?/?	1	?/?	0/1	1/0/1/1	1/0/1	0/0	1/1	1/1	?/?	0/0	?/?	1/0/0	0/1/1/1	0/0	0/0/?/?/?/?	0/0/0/0/0	?/?/?	?/?/?/?/?	?/?	?/?	?/?/?
GX189		?/?/?	?/1/1/1/1	?/?	1/1/0/0/1/0	1/0	1/1/1/0/1	?/?	?/?	1	?/?	0/1	1/0/1/1	1/1/1	1/0	0/0	0/0	?/?	0/0	?/?	1/1/0	1/1/0/1	0/0	1/0/?/?/?/?	0/1/1/0/1	?/?/?	?/?/?/?/?	?/?	?/?	?/?/?
GX190		?/?/?	?/0/1/1/1	?/?	0/0/1/0/1/1	1/0	1/1/1/0/1	?/?	?/?	0	?/?	0/1	1/0/0/0	1/1/1	1/1	1/1	0/1	?/?	0/0	?/?	1/1/1	0/0/0/0	1/1	1/0/?/?/?/?	0/0/0/0/0	?/?/?	?/?/?/?/?	?/?	?/?	?/?/?
GX186		?/?/?	?/1/0/1/0	?/?	0/0/0/0/0/0	0/0	1/0/1/0/0	?/?	?/?	0	?/?	0/1	0/0/0/1	0/0/1	1/0	0/0	0/0	?/?	0/0	?/?	1/0/0	1/1/0/1	0/1	0/0/?/?/?/?	?/?/?/?/?	?/?/?	?/?/?/?/?	?/?	?/?	?/?/?
GX191		?/?/?	?/1/1/1/1	?/?	1/1/0/1/1/0	0/0	0/1/1/0/1	?/?	?/?	1	?/?	0/1	0/0/1/1	1/1/1	0/1	1/1	1/1	?/?	0/0	?/?	1/1/1	0/1/0/1	1/1	1/0/?/?/?/?	0/1/1/0/0	?/?/?	?/?/?/?/?	?/?	?/?	?/?/?
GX192		?/?/?	?/1/1/1/1	?/?	1/1/1/0/1/1	1/0	0/0/1/0/1	?/?	?/?	1	?/?	1/0	1/0/1/0	1/1/1	0/1	1/1	1/1	?/?	0/0	?/?	1/0/0	1/1/0/1	1/1	1/0/?/?/?/?	0/1/1/0/0	?/?/?	?/?/?/?/?	?/?	?/?	?/?/?
GX193		?/?/?	?/1/1/1/1	?/?	1/1/0/1/1/1	1/0	0/0/1/0/1	?/?	?/?	1	?/?	1/0	1/1/1/1	1/0/1	0/0	1/1	0/0	?/?	0/0	?/?	1/1/1	1/1/1/1	1/1	0/0/?/?/?/?	0/1/1/0/0	?/?/?	?/?/?/?/?	?/?	?/?	?/?/?
GX194		?/?/?	?/1/1/1/1	?/?	1/1/0/1/1/0	1/0	0/0/1/0/1	?/?	?/?	1	?/?	1/0	1/0/1/1	1/1/1	0/0	1/1	1/1	?/?	0/0	?/?	1/0/0	0/1/1/1	1/1	0/0/?/?/?/?	1/0/0/0/0	?/?/?	?/?/?/?/?	?/?	?/?	?/?/?
GX195		?/?/?	?/0/0/1/0	?/?	1/1/0/0/1/0	0/0	0/0/1/0/0	?/?	?/?	0	?/?	1/0	1/1/0/0	0/0/0	0/1	1/1	0/0	?/?	0/0	?/?	1/0/0	1/1/1/1	0/0	0/0/?/?/?/?	1/0/0/1/0	?/?/?	?/?/?/?/?	?/?	?/?	?/?/?
GX196		?/?/?	?/1/1/1/1	?/?	1/1/0/1/1/0	1/0	0/0/1/0/1	?/?	?/?	1	?/?	1/0	1/1/0/0	1/0/1	0/0	1/1	1/1	?/?	0/0	?/?	1/1/1	0/1/1/1	1/1	0/0/?/?/?/?	0/1/0/0/1	?/?/?	?/?/?/?/?	?/?	?/?	?/?/?
GX197		?/?/?	?/0/1/1/0	?/?	1/1/0/1/1/0	1/0	0/0/1/0/1	?/?	?/?	0	?/?	1/0	1/1/0/0	1/1/1	0/1	1/1	1/1	?/?	0/0	?/?	1/1/1	1/0/1/1	1/1	1/1/?/?/?/?	0/1/0/0/0	?/?/?	?/?/?/?/?	?/?	?/?	?/?/?
GX198		?/?/?	?/0/1/1/1	?/?	1/1/0/1/1/0	0/0	0/0/1/0/0	?/?	?/?	1	?/?	0/1	1/1/1/1	1/1/1	0/0	1/1	1/1	?/?	0/0	?/?	1/1/1	0/0/0/0	0/1	0/0/?/?/?/?	1/0/1/1/0	?/?/?	?/?/?/?/?	?/?	?/?	?/?/?
GX199		?/?/?	?/1/0/1/0	?/?	0/0/0/0/0/0	0/0	0/0/1/0/0	?/?	?/?	1	?/?	0/1	1/1/1/1	1/0/1	0/0	1/1	0/0	?/?	0/0	?/?	1/1/1	0/0/0/0	0/1	0/0/?/?/?/?	1/0/0/1/0	?/?/?	?/?/?/?/?	?/?	?/?	?/?/?
GX200		?/?/?	?/1/0/1/0	?/?	1/1/0/1/1/0	1/0	0/0/1/0/0	?/?	?/?	1	?/?	0/1	1/1/0/0	1/1/1	0/0	0/0	1/1	?/?	0/0	?/?	1/1/1	0/0/0/0	0/0	0/0/?/?/?/?	0/1/1/0/1	?/?/?	?/?/?/?/?	?/?	?/?	?/?/?
GX201		?/?/?	?/0/0/0/0	?/?	0/0/0/0/0/0	0/0	0/0/1/0/0	?/?	?/?	1	?/?	0/1	1/1/0/0	0/0/0	1/0	1/1	0/0	?/?	0/0	?/?	1/0/1	1/1/0/1	0/0	0/0/?/?/?/?	1/0/0/0/0	?/?/?	?/?/?/?/?	?/?	?/?	?/?/?
GX202		?/?/?	?/1/0/1/0	?/?	0/0/0/0/0/0	1/0	1/0/1/0/1	?/?	?/?	1	?/?	0/1	1/1/0/0	1/0/1	0/0	0/0	0/0	?/?	0/0	?/?	1/1/1	1/1/1/1	1/1	0/1/?/?/?/?	0/1/1/0/1	?/?/?	?/?/?/?/?	?/?	?/?	?/?/?
GX203		?/?/?	?/1/1/1/1	?/?	1/1/0/1/1/0	1/0	0/0/1/0/0	?/?	?/?	1	?/?	0/1	1/1/0/0	1/0/1	0/1	0/0	1/1	?/?	0/0	?/?	1/1/1	1/0/1/1	1/1	1/0/?/?/?/?	0/0/0/0/0	?/?/?	?/?/?/?/?	?/?	?/?	?/?/?
GX204		?/?/?	?/1/1/1/1	?/?	1/1/0/1/1/0	1/0	0/0/1/0/0	?/?	?/?	1	?/?	1/0	1/1/0/1	1/1/1	0/1	1/1	1/1	?/?	0/0	?/?	1/0/0	0/0/1/1	1/1	1/0/?/?/?/?	1/0/1/1/0	?/?/?	?/?/?/?/?	?/?	?/?	?/?/?
GX205		?/?/?	?/1/1/1/1	?/?	1/1/0/0/1/0	1/0	1/1/1/1/1	?/?	?/?	1	?/?	1/0	1/1/1/0	0/1/1	0/1	1/1	1/0	?/?	0/0	?/?	1/1/0	0/0/1/1	1/0	1/1/?/?/?/?	0/0/1/0/1	?/?/?	?/?/?/?/?	?/?	?/?	?/?/?
GX206		?/?/?	?/0/1/1/1	?/?	1/1/1/1/1/1	1/0	0/0/1/0/0	?/?	?/?	1	?/?	1/0	0/1/1/0	1/1/1	0/1	1/1	1/1	?/?	0/0	?/?	1/1/1	0/0/0/1	1/0	1/1/?/?/?/?	0/0/0/1/0	?/?/?	?/?/?/?/?	?/?	?/?	?/?/?
GX207		?/?/?	?/1/1/1/1	?/?	1/1/0/1/1/0	1/0	1/1/1/1/1	?/?	?/?	0	?/?	1/0	1/0/1/1	0/1/1	0/1	1/1	1/0	?/?	0/0	?/?	1/1/0	0/0/1/1	1/0	1/0/?/?/?/?	1/0/1/0/0	?/?/?	?/?/?/?/?	?/?	?/?	?/?/?
GX208		?/?/?	?/0/1/1/1	?/?	0/0/0/0/0/0	0/0	0/0/1/0/0	?/?	?/?	0	?/?	1/0	1/0/0/1	0/0/1	1/1	1/1	0/0	?/?	0/0	?/?	1/0/0	0/0/1/1	0/0	1/0/?/?/?/?	0/0/1/0/0	?/?/?	?/?/?/?/?	?/?	?/?	?/?/?
GX209		?/?/?	?/0/1/1/1	?/?	1/1/0/1/1/0	1/0	1/1/1/0/1	?/?	?/?	1	?/?	1/0	0/0/0/0	1/0/1	0/1	1/1	1/0	?/?	0/0	?/?	1/1/0	0/0/1/1	1/0	1/1/?/?/?/?	1/0/0/0/0	?/?/?	?/?/?/?/?	?/?	?/?	?/?/?
West Guangdong		M1e3	m1e9	m2e2	m2e4	m2e5	m2e6	m2e7	m2e13	m3e7	m3e9	m4e1	m5e7	m6e4	m6e5	m6e6	m9e1	m9e8	m10e16	m15e5	m15e12	m17e2	m17e3	m10e17	m17e9	m17e11	m17e12	m18e10	m18e16	m19e1
DHD1		0/0/0	0/1/1/1/1	0/1	0/0/0/0/0/0	0/0	0/0/0/1/0	1/0	0/1	1	0/1	0/0	0/0/0/0	0/0/0	0/0	0/0	0/0	0/0	0/0	0/0	0/1/1	0/0/0/0	1/0	0/1/1/0/0/1	0/0/1/0/0	0/0/1	0/0/1/1/1	1/0	1/0	0/1/1
DHD5		0/0/0	0/1/1/0/0	0/1	0/0/0/0/1/0	0/0	0/0/0/1/0	1/0	0/0	1	0/0	0/0	0/0/0/0	0/0/0	0/0	0/0	0/0	0/0	0/0	0/0	0/1/1	0/0/0/0	1/0	0/0/0/0/0/0	0/0/1/0/1	0/0/1	0/0/0/0/1	0/0	0/0	0/1/1
DHD6		1/1/0	0/0/0/0/1	0/0	0/0/1/1/1/0	1/1	1/1/1/1/1	1/1	0/0	?	0/0	1/0	0/1/0/1	0/0/0	0/0	1/0	0/1	0/1	0/0	0/0	0/0/0	0/0/1/1	0/0	0/0/1/1/0/0	0/1/1/0/1	1/1/0	0/0/0/0/0	0/1	0/0	1/1/0
DHD7		0/0/0	0/1/1/0/0	1/1	0/0/0/0/1/0	0/0	0/0/0/1/0	1/0	0/1	?	0/1	0/0	0/0/0/0	0/0/0	0/0	1/0	0/0	0/0	0/0	1/0	0/1/1	0/0/0/0	1/0	0/0/0/0/0/0	0/1/1/0/1	0/0/1	0/0/1/1/0	1/0	0/0	0/1/1
DHD9		0/0/0	0/1/1/0/0	0/1	0/0/0/0/0/0	0/0	0/0/0/1/0	1/0	0/0	1	0/0	0/0	0/0/0/0	0/1/0	0/0	1/1	0/0	1/0	0/0	0/0	0/1/1	0/0/0/0	1/0	0/0/0/0/0/0	1/0/0/0/0	0/0/0	0/0/1/1/1	1/0	0/0	0/1/1
DHD10		0/0/0	0/0/1/0/0	0/1	0/0/0/0/0/0	1/1	0/0/0/1/0	1/0	0/1	1	0/1	0/0	0/0/0/0	0/1/0	0/0	1/0	0/0	0/0	0/0	0/0	0/1/1	0/0/0/0	1/0	0/0/0/0/0/0	0/0/0/0/1	0/0/1	0/0/0/1/0	1/0	0/0	0/1/1
DHD11		0/0/0	0/0/0/0/1	0/0	0/0/0/1/1/0	1/0	1/1/1/1/1	1/0	0/0	0	0/0	1/0	0/1/0/1	0/0/0	0/0	1/0	0/1	0/1	0/0	0/0	0/0/0	0/0/1/1	0/0	0/0/1/0/0/0	0/0/0/0/0	1/1/0	0/0/0/0/0	0/1	0/0	1/1/0
DHD14161		0/0/0	0/1/1/0/0	0/0	0/0/0/0/0/0	1/1	0/0/0/1/0	1/0	0/0	0	0/0	0/0	0/0/0/0	0/0/0	0/0	1/0	0/0	0/0	0/0	0/0	0/1/1	0/0/0/1	1/0	0/0/0/0/0/0	0/0/0/0/0	0/0/0	0/0/0/0/1	0/0	0/0	0/1/1
DHD17		1/1/0	0/0/0/0/1	1/0	0/0/1/1/1/0	1/0	1/1/1/1/1	1/0	0/0	?	0/0	1/0	0/1/0/1	0/0/0	0/0	1/0	0/1	0/1	0/0	0/0	0/0/0	0/0/1/1	0/0	0/1/1/1/1/0	0/0/0/0/1	1/1/0	0/0/0/0/0	0/0	0/0	1/1/0
DHD18		0/0/0	0/1/1/0/0	0/0	0/0/0/0/0/0	1/1	0/0/0/1/0	1/0	0/1	0	0/1	0/0	0/0/0/0	0/1/0	0/0	1/0	0/0	0/0	0/0	0/0	0/1/1	0/0/0/0	1/0	0/0/0/0/0/0	1/0/0/0/0	0/0/1	0/0/0/0/0	0/0	0/1	0/1/1
DHD20		0/0/0	1/1/1/0/0	0/0	0/0/0/0/0/0	0/0	0/0/0/1/0	1/1	0/1	0	0/1	0/0	0/0/0/0	0/0/0	0/0	1/0	0/0	0/0	0/0	0/0	0/1/1	0/0/0/0	1/0	0/0/0/0/0/0	1/0/0/0/0	0/0/1	0/0/0/0/0	0/0	0/0	0/1/1
DHD23		0/1/0	1/0/0/0/1	1/0	0/0/1/1/1/0	1/0	1/1/1/1/1	1/1	0/0	?	0/0	1/0	0/1/0/1	0/0/0	0/0	1/0	0/1	0/1	0/0	0/0	0/0/0	0/0/1/1	0/0	0/0/1/1/1/0	0/0/0/0/1	1/1/0	0/0/0/0/0	0/1	0/0	1/1/0
DHD24		1/1/0	0/0/0/1/1	0/0	0/0/0/0/0/0	1/0	1/1/1/1/1	1/0	0/0	?	0/0	1/0	0/1/0/1	0/0/0	0/0	1/0	0/1	1/1	0/0	0/1	0/0/0	0/0/1/1	0/0	0/0/1/1/0/0	1/0/0/0/0	1/1/0	0/0/0/0/0	0/0	0/0	1/1/0
DHD28		0/1/0	0/0/0/1/0	0/0	0/0/0/0/1/0	1/0	1/1/1/1/1	1/0	0/0	?	0/0	1/0	0/1/0/1	0/0/0	0/0	1/0	0/1	0/1	0/0	0/0	0/0/0	0/0/1/1	0/0	1/0/1/0/0/0	0/0/1/0/1	1/1/0	0/0/0/0/0	0/1	0/0	1/1/0
DHD29		0/1/0	0/0/0/1/0	0/0	0/0/0/0/1/0	1/0	1/1/1/1/1	1/0	0/0	?	0/0	1/0	0/1/0/1	0/0/0	0/0	1/0	0/1	0/1	0/0	0/0	0/0/0	0/0/1/1	0/0	0/0/1/1/0/0	1/0/0/0/0	1/1/0	0/0/0/0/0	0/1	0/0	1/1/0
DHD31		0/0/0	0/1/1/0/0	0/0	0/0/0/0/0/0	1/1	0/0/0/1/0	1/0	0/0	0	0/0	0/0	0/0/0/0	0/0/0	0/0	1/0	0/0	0/0	0/0	0/0	0/1/1	0/0/0/0	1/0	0/0/0/0/0/0	1/0/0/0/0	0/0/1	0/0/1/0/0	0/0	0/0	0/1/1
DHD36		0/1/0	0/0/0/1/1	1/0	0/0/0/0/0/0	1/0	1/1/1/1/1	1/0	0/0	?	0/0	1/0	0/1/0/1	0/0/0	0/0	1/0	0/1	0/1	0/0	0/0	0/0/0	0/0/1/1	0/0	0/0/1/1/0/0	1/0/0/0/0	1/1/1	0/0/0/0/0	0/1	0/0	1/1/0
DHD37181		0/0/0	1/0/0/0/1	1/1	0/0/0/0/0/0	1/0	1/1/1/1/1	1/0	0/0	?	0/0	1/0	0/0/0/0	0/0/0	0/0	1/0	0/1	0/1	0/0	0/0	0/0/0	0/0/1/1	0/0	1/0/0/0/0/0	0/0/1/0/1	1/1/0	0/0/0/0/0	0/0	0/0	1/1/0
DHD40		0/1/0	1/0/0/1/0	0/0	0/0/0/0/0/0	1/0	0/0/0/0/0	1/0	0/0	?	0/0	1/0	0/1/0/1	0/0/0	0/0	1/0	0/0	0/1	0/0	0/0	0/0/1	0/0/1/1	0/0	0/0/1/1/0/0	1/0/0/0/0	1/1/0	0/0/0/0/0	0/1	0/0	1/1/0
DHD41		0/0/0	0/0/0/0/1	1/1	0/0/0/1/0/0	1/0	1/1/1/1/1	1/1	0/0	?	0/0	1/0	0/1/0/1	0/0/0	0/0	1/0	0/1	0/1	0/0	0/0	0/0/0	0/0/1/1	0/0	0/0/1/1/0/0	0/0/1/0/1	1/1/0	0/0/0/0/0	?/?	0/0	1/1/0
DHD43		0/0/0	0/1/1/0/0	1/1	0/0/0/0/1/0	0/0	0/0/0/1/0	1/1	0/0	0	0/0	0/0	0/0/0/0	0/1/0	0/0	1/0	0/0	0/0	0/0	0/0	0/1/1	0/0/0/0	1/0	0/0/0/0/0/0	0/0/1/0/0	0/0/0	0/0/0/0/0	0/0	0/0	0/1/1
DHD45		1/1/0	0/0/0/0/1	1/1	0/0/0/1/1/0	1/1	1/1/1/1/1	1/1	0/0	?	0/0	1/1	0/0/0/1	0/0/0	0/0	1/0	0/1	0/0	0/0	0/0	0/0/1	0/0/0/1	0/0	1/1/1/1/0/0	1/0/0/0/0	1/1/0	0/0/0/0/0	0/1	0/0	1/1/0
DHD46		0/1/0	1/0/0/0/0	1/1	0/0/0/0/0/0	1/1	1/1/1/1/1	1/1	0/0	?	0/0	1/0	0/1/0/1	0/0/0	0/0	1/0	0/1	0/1	0/0	0/0	0/0/0	0/0/1/1	0/0	1/1/1/1/0/0	1/0/0/0/0	1/1/1	0/0/0/0/0	0/1	0/0	1/1/0
DHD47		0/0/0	0/0/1/1/1	1/1	0/0/0/0/1/1	0/0	0/0/0/1/0	1/0	0/0	1	0/0	0/0	0/0/0/0	0/0/0	0/0	1/1	0/0	0/0	0/0	0/0	0/1/1	0/0/0/0	1/0	0/0/1/0/0/1	1/0/0/0/0	0/0/1	0/0/1/1/0	1/0	0/0	0/1/1
DHD66		0/0/0	1/0/0/0/1	1/1	0/0/0/1/1/0	1/0	1/1/1/1/1	1/0	0/0	?	0/0	1/0	0/1/0/1	0/1/0	0/0	1/0	0/1	0/1	0/0	0/1	0/0/1	0/0/0/1	0/0	1/1/1/0/0/0	1/0/0/0/0	1/1/0	0/0/0/0/0	0/1	0/0	1/1/0
DHD67		0/0/0	1/0/0/0/1	0/1	0/0/0/0/0/0	1/1	1/1/1/1/1	1/1	0/0	?	0/0	1/0	0/1/0/1	0/1/0	0/0	1/0	0/0	0/1	0/0	0/0	0/0/0	0/0/1/1	0/0	1/1/1/1/0/0	0/0/0/0/1	1/1/1	0/0/0/0/0	0/0	0/0	1/1/0
DHD70191		0/0/0	0/0/0/0/1	1/1	0/0/0/1/0/0	1/0	1/1/1/1/1	1/0	0/0	?	0/0	1/0	0/1/0/1	0/0/0	0/0	1/0	0/0	0/1	0/0	0/0	0/0/1	0/0/1/1	0/0	0/0/0/1/0/0	1/0/0/0/0	1/1/0	0/0/0/0/0	0/0	0/0	1/1/0
MM1		0/0/0	1/0/0/0/0	1/1	0/0/0/0/0/0	1/0	1/1/1/1/1	1/0	0/0	?	0/0	1/0	0/1/0/1	0/0/0	0/0	1/0	0/1	0/0	0/0	0/0	0/0/0	0/0/1/1	0/0	0/0/1/1/0/0	1/0/0/0/0	1/1/0	0/0/0/0/0	0/0	0/0	1/1/0
MM2		0/0/0	0/0/0/0/1	1/1	0/0/0/1/0/0	1/0	1/1/1/1/1	1/1	0/0	?	0/0	1/0	0/1/0/1	0/0/0	0/0	1/0	0/1	0/1	0/0	0/1	0/0/1	0/0/1/1	0/0	0/0/1/1/0/0	0/0/0/0/1	1/1/0	0/0/0/0/0	0/0	0/0	1/1/0
MM3		0/0/0	1/0/0/0/1	1/1	0/0/0/1/0/0	1/0	1/1/1/1/0	1/1	0/0	?	0/0	1/0	0/1/0/1	0/0/0	0/0	1/0	0/1	0/0	0/0	0/0	0/0/0	0/0/1/1	0/0	0/1/1/0/0/0	0/0/0/0/1	1/1/0	0/0/0/0/0	0/0	0/0	1/1/0
MM7		0/0/0	1/0/0/0/0	1/1	0/0/0/0/0/0	1/0	1/1/1/1/0	1/1	0/0	?	0/0	?/?	?/?/?/?	?/?/?	?/?	?/?	?/?	?/?	?/?	0/0	?/?/?	?/?/?/?	?/?	0/0/0/0/0/0	1/0/0/0/0	1/1/0	0/0/0/0/0	0/1	0/0	1/1/0
MM9		0/0/0	1/0/0/0/1	1/1	0/0/0/1/0/0	1/0	1/1/1/1/1	1/0	0/0	?	0/0	1/0	0/1/0/1	0/0/0	0/0	1/0	0/1	0/1	0/0	0/0	0/0/0	0/0/1/1	0/0	0/0/0/0/0/0	0/0/0/0/1	1/1/0	0/0/0/0/0	0/0	0/0	1/1/0
MM12		0/0/0	1/0/0/0/1	1/1	0/0/0/0/0/0	1/1	0/0/0/0/0	1/0	0/0	?	0/0	1/0	0/1/0/1	0/0/0	0/0	1/1	0/1	0/0	0/0	1/0	0/0/1	0/0/0/0	0/0	0/0/1/1/0/0	1/0/0/0/0	1/1/0	0/0/0/0/0	0/1	0/0	1/1/0
MM13201		0/0/0	1/1/0/0/1	1/1	0/0/0/0/0/0	1/0	1/1/1/1/1	1/0	0/0	?	0/0	1/0	0/1/0/1	0/0/0	0/0	1/0	0/1	0/0	0/0	0/0	0/0/1	0/0/1/1	0/0	0/0/1/1/0/0	1/0/0/0/0	1/1/0	0/0/0/0/0	0/1	0/0	1/1/0
MM14		0/0/0	1/1/1/1/0	1/1	0/0/1/0/1/1	0/0	1/0/1/1/1	1/0	0/0	1	0/0	0/0	0/0/0/0	0/0/0	0/0	1/1	0/0	0/0	0/0	0/0	0/0/0	0/0/0/0	1/0	0/1/0/0/0/1	0/0/0/0/1	0/0/1	0/0/1/1/0	1/0	0/0	0/1/1
MM15		1/1/0	0/0/0/0/0	1/1	0/0/0/0/0/0	1/0	1/1/1/1/1	1/0	0/0	?	0/0	1/0	0/1/0/1	0/0/0	0/0	1/0	0/1	0/0	0/0	0/0	0/0/1	0/0/1/1	0/0	0/0/1/1/0/0	1/0/0/0/0	1/1/0	0/0/0/0/0	0/1	0/0	1/1/0
MM17		0/0/0	0/1/0/0/1	1/1	0/0/0/1/0/0	1/1	1/1/0/1/1	1/0	0/0	?	0/0	1/0	0/0/0/0	0/0/0	0/0	1/1	0/1	0/0	0/0	0/1	0/0/1	0/0/1/1	0/0	0/0/0/0/0/0	0/0/1/0/1	1/1/1	0/0/0/0/0	0/1	0/0	1/1/0
MM23		0/0/0	0/0/0/1/0	1/1	0/0/0/0/0/0	1/1	1/1/0/1/1	1/1	0/0	?	0/0	1/0	0/1/0/1	0/0/0	0/0	1/0	0/1	0/0	0/0	0/0	0/0/0	0/0/1/1	0/0	1/1/1/0/0/0	0/0/0/0/0	1/1/0	0/0/0/0/0	0/1	0/0	1/1/0
MM25		0/0/0	0/1/1/0/0	1/1	0/0/1/0/1/0	0/0	1/0/1/1/1	1/0	0/0	0	0/0	0/0	0/0/0/0	0/0/0	0/0	0/0	0/0	0/0	0/0	0/0	0/1/1	0/0/0/0	1/0	0/1/0/0/0/0	0/0/0/0/1	0/0/1	0/0/0/1/0	0/0	0/0	0/1/1
MM29		0/0/0	0/0/1/0/0	1/1	0/0/0/0/0/0	1/0	0/0/1/1/1	1/0	0/0	1	0/0	0/0	0/0/0/0	0/0/0	0/0	1/0	0/0	0/0	0/0	0/0	0/1/1	0/1/1/0	1/0	0/0/1/0/0/0	1/0/0/0/0	0/0/1	1/0/0/1/0	1/0	0/0	0/1/1
MM40		0/1/0	0/0/0/0/0	0/0	0/0/0/0/0/0	0/0	1/1/0/1/0	0/0	0/0	?	0/0	1/0	0/0/0/0	0/0/0	0/0	1/1	0/1	0/0	0/0	0/0	0/0/1	0/0/1/1	0/0	1/1/1/0/0/0	1/0/0/0/0	1/1/0	0/0/0/0/0	0/1	0/0	1/1/0
MM42		0/1/0	1/1/0/1/1	1/1	0/0/0/0/0/0	1/1	1/0/0/1/1	1/1	0/0	?	0/0	1/0	0/0/0/0	0/0/0	0/0	1/0	0/1	0/0	0/0	0/0	0/0/0	0/0/1/1	0/0	1/1/1/0/0/0	0/0/0/0/0	1/1/0	0/0/0/0/0	0/1	0/0	1/1/0
MM48		0/1/0	1/0/0/0/1	1/0	0/0/0/0/0/0	0/0	1/1/0/1/0	1/1	0/0	?	0/0	1/0	0/0/0/0	0/0/0	0/0	1/1	0/1	0/0	0/0	0/0	0/0/0	0/0/1/1	0/0	0/0/0/0/0/0	1/0/0/0/0	0/0/0	0/0/0/0/0	0/1	0/0	1/1/0
MM57		0/1/0	1/0/0/0/1	?/?	0/0/0/0/0/0	1/0	1/1/1/1/1	1/1	0/0	?	0/0	1/0	0/1/0/1	0/0/0	0/0	1/1	0/1	0/0	0/0	0/0	0/0/1	0/0/1/1	0/0	1/0/1/0/0/0	0/0/1/0/0	1/1/1	0/0/0/0/0	0/1	0/0	1/1/0
MM58		0/1/0	1/0/0/1/1	?/?	0/0/0/0/0/0	1/0	1/1/1/1/1	1/1	0/0	?	0/0	1/0	0/1/0/1	0/0/0	0/0	1/0	0/1	0/0	0/0	0/0	0/0/0	0/0/1/1	0/0	1/0/1/0/0/0	0/0/0/0/1	1/1/1	0/0/0/0/0	0/1	0/0	1/1/0
MM61		0/0/0	0/0/1/0/0	1/1	0/0/0/0/0/0	0/0	0/0/1/1/1	1/1	0/0	1	0/0	0/0	0/0/0/0	0/0/0	0/0	1/0	0/0	0/0	0/0	1/0	0/1/1	0/0/0/0	1/0	0/0/0/0/0/1	1/0/0/0/0	0/0/0	0/0/0/1/0	1/0	0/1	0/1/1
MM65		0/1/0	0/0/0/0/0	1/1	0/0/0/0/0/0	1/0	1/1/1/1/0	1/0	0/0	?	0/0	1/0	0/1/0/1	0/0/0	0/0	1/0	0/1	0/0	0/0	0/0	0/0/0	0/0/1/1	0/0	0/0/1/0/0/0	1/0/0/0/0	1/1/0	0/0/0/0/0	0/0	0/0	1/1/0
MM71		1/1/1	0/0/0/0/0	0/0	0/0/0/0/0/0	1/0	1/1/1/1/1	1/0	0/0	?	0/0	1/0	0/1/0/1	0/1/0	0/0	1/0	0/1	0/0	0/0	0/0	0/0/1	0/0/1/1	0/0	0/0/0/0/0/0	0/0/1/0/0	1/1/0	0/0/0/0/0	0/0	0/0	1/1/0
HZ1		0/1/0	1/0/0/0/0	1/1	0/0/0/0/0/0	1/0	1/1/1/1/0	1/0	0/0	?	0/0	1/0	0/1/0/1	0/0/0	0/0	1/0	0/0	0/0	0/0	0/0	0/0/1	0/0/1/1	0/0	1/0/1/0/0/0	0/0/0/0/0	1/1/0	0/0/0/0/0	0/0	0/0	1/1/0
CK		0/1/0	1/0/0/1/1	1/1	0/0/0/0/0/0	1/0	1/1/1/1/1	1/1	0/0	?	0/0	1/0	0/1/0/1	0/0/0	0/0	1/0	0/1	0/0	0/0	0/0	0/0/1	0/0/1/1	0/0	0/0/0/0/0/0	0/0/1/0/0	1/1/0	0/0/0/0/0	0/1	0/0	1/1/0
ZJ5		0/0/0	1/0/1/0/0	1/1	0/0/0/0/0/0	1/0	0/0/1/1/1	1/1	0/0	1	0/0	0/0	0/0/0/0	0/0/0	0/0	1/1	0/0	0/0	0/0	0/0	0/0/0	0/0/0/0	1/0	0/0/0/0/0/0	0/0/1/0/1	0/0/1	0/0/0/1/1	1/0	0/0	0/1/1
ZJ14		0/1/0	0/0/0/0/1	0/0	0/0/0/0/0/0	1/0	1/1/1/1/1	1/1	0/0	?	0/0	1/0	0/1/0/1	0/0/0	0/0	1/1	0/1	0/0	0/0	0/0	0/0/1	0/0/1/1	0/0	0/0/0/0/0/0	0/0/1/0/1	1/1/0	0/0/0/0/0	0/1	0/0	1/1/0
ZJ33		0/1/0	0/0/0/0/0	0/0	0/0/0/0/0/0	1/0	1/1/0/1/1	1/0	0/0	?	0/0	1/0	0/1/0/1	0/0/0	0/0	1/0	0/1	0/0	0/0	0/0	0/0/1	0/0/1/1	0/0	0/0/1/1/0/0	0/0/0/0/1	1/1/0	0/0/0/0/0	0/1	0/0	1/1/0
ZJ34		0/1/0	0/0/0/0/0	1/0	0/0/0/0/0/0	1/0	1/1/1/1/1	1/0	0/0	?	0/0	1/0	0/1/0/1	0/0/0	0/0	1/0	0/1	0/0	0/0	0/0	0/0/1	0/0/1/1	0/0	1/0/1/1/0/0	?/?/?/?/?	1/1/0	0/0/0/0/0	0/1	0/0	1/1/0
ZJ35		0/0/0	0/0/1/0/0	1/0	0/0/0/0/1/0	0/0	0/0/1/1/1	1/0	0/0	1	0/0	0/0	0/0/0/0	0/0/0	0/0	1/0	0/0	0/0	0/0	0/0	0/1/0	0/0/0/0	1/0	0/0/1/0/0/0	?/?/?/?/?	0/0/1	1/1/1/0/0	1/1	0/1	0/1/1
ZJ40		0/0/0	0/1/1/1/0	1/0	0/0/0/0/1/0	1/1	0/0/1/1/0	1/1	0/0	1	0/0	0/0	0/0/0/0	0/0/0	0/0	1/0	0/0	0/0	0/0	0/0	0/1/0	0/1/0/0	1/0	0/0/0/0/0/0	?/?/?/?/?	0/0/1	0/0/1/1/0	1/0	0/0	0/1/1
ZJ43		0/1/0	1/0/0/0/1	0/0	0/0/0/0/0/0	1/0	1/1/0/1/1	1/1	0/0	?	0/0	1/0	0/1/0/0	0/0/0	0/0	1/0	0/1	0/0	0/0	0/0	0/0/0	0/0/1/1	0/0	1/0/1/0/0/0	?/?/?/?/?	1/1/0	0/0/0/0/0	0/1	0/0	1/1/0
ZJ45		0/1/0	1/0/0/0/1	0/0	0/0/0/0/0/0	1/0	1/1/0/1/1	1/1	0/0	?	0/0	1/0	0/0/0/0	0/0/0	0/0	1/0	0/1	0/0	0/0	0/0	0/0/1	0/0/1/1	0/0	1/0/1/0/0/0	?/?/?/?/?	1/1/0	0/0/0/0/0	0/1	0/0	1/1/0
ZJ50		1/1/1	0/0/0/1/1	1/1	0/0/0/1/1/0	1/0	0/1/0/1/1	1/1	0/0	?	0/0	1/0	0/1/0/1	0/0/0	0/0	1/1	0/0	0/0	0/0	0/0	0/0/1	0/0/1/1	0/0	0/0/1/0/0/0	?/?/?/?/?	1/1/0	0/0/0/0/0	0/1	0/0	1/1/0
ZJ51		0/1/0	1/0/0/0/0	1/0	0/0/0/0/0/0	1/1	0/0/0/0/1	1/0	0/0	?	0/0	1/0	0/0/0/0	0/0/0	0/0	1/0	0/1	0/0	0/0	0/0	0/0/1	0/0/1/1	0/0	0/0/1/0/0/0	?/?/?/?/?	1/1/1	0/0/0/0/0	1/1	0/0	1/1/0
ZJ64		0/0/0	0/1/1/0/1	1/0	0/0/0/0/0/0	0/0	0/0/1/1/1	1/0	0/0	0	0/0	0/0	0/0/0/0	0/0/0	0/0	1/0	0/0	0/0	0/0	1/1	0/1/0	0/0/0/0	1/0	0/0/1/0/0/0	?/?/?/?/?	0/0/1	0/0/0/0/0	0/0	0/1	0/1/1
ZJ65		0/1/0	0/0/0/0/0	0/0	0/0/0/0/0/0	1/0	0/0/0/1/0	1/0	0/0	?	0/0	1/0	0/0/0/0	0/0/0	0/0	1/0	0/1	0/0	0/0	0/0	0/0/1	0/0/1/1	0/0	0/0/0/0/0/0	?/?/?/?/?	0/0/0	0/0/0/0/0	1/1	0/0	1/1/0
ZJ66		0/1/0	1/0/1/0/0	1/1	0/0/0/0/1/1	0/0	0/0/1/1/1	1/1	0/0	1	0/0	0/0	0/0/0/0	0/0/0	0/0	1/0	0/0	0/0	0/0	0/0	0/0/0	0/0/0/0	1/0	0/0/0/0/0/0	?/?/?/?/?	0/0/1	0/0/0/1/0	0/0	0/0	0/1/1
ZJ67		0/0/0	0/0/0/0/0	1/1	0/0/0/1/0/0	1/0	0/0/0/0/0	1/0	0/0	?	0/0	1/0	0/1/0/1	0/0/0	0/0	1/0	0/1	0/0	0/0	0/0	0/1/0	0/0/1/1	0/0	0/0/1/1/0/0	?/?/?/?/?	1/1/0	0/0/0/0/0	1/1	0/0	1/1/0
ZJ71		0/0/0	1/0/0/0/0	1/1	0/0/0/0/0/0	1/0	0/0/0/0/0	1/0	0/0	?	0/0	1/0	0/1/0/1	0/0/0	0/0	0/0	0/1	0/0	0/0	0/0	0/1/0	0/0/1/1	0/0	0/0/1/1/0/0	?/?/?/?/?	1/1/0	0/0/0/0/0	1/1	0/0	1/1/0
ZJ73		0/0/0	0/0/0/0/0	0/0	0/0/0/0/0/0	1/0	0/0/0/0/0	1/0	0/0	?	0/0	1/0	0/1/0/1	0/0/0	0/0	1/1	0/1	0/0	0/0	0/0	0/0/0	0/0/0/1	0/0	1/1/0/0/0/0	?/?/?/?/?	1/1/0	0/0/0/0/0	0/1	0/0	1/1/0
ZJ74		0/0/0	0/0/0/0/0	0/0	0/0/0/0/0/0	1/0	1/0/0/1/0	1/0	0/0	?	0/0	1/0	0/1/0/0	0/0/0	0/0	1/1	0/1	0/0	0/0	0/0	0/1/0	0/0/1/1	0/0	0/0/1/1/0/0	?/?/?/?/?	1/1/0	0/0/0/0/0	0/1	0/0	1/1/0
ZJ76251		0/0/0	0/0/0/0/0	0/0	0/0/0/0/0/0	1/0	1/1/1/1/0	1/0	0/0	?	0/0	1/0	0/1/0/1	0/0/0	0/0	1/0	0/1	0/0	0/0	0/0	0/1/0	0/0/1/1	0/0	0/0/1/1/0/0	?/?/?/?/?	1/1/1	0/0/0/0/0	0/1	0/0	1/1/0
ZJ78		1/0/0	0/0/0/0/1	1/1	0/0/0/1/0/0	1/0	1/0/0/1/1	1/0	0/0	?	0/0	1/0	0/1/0/1	0/0/0	0/0	1/1	0/1	0/0	0/0	0/0	0/0/1	0/0/0/1	0/0	0/0/1/1/0/0	?/?/?/?/?	1/1/1	0/0/0/0/0	0/1	0/0	1/1/0
ZJ79		0/0/0	0/0/0/0/0	1/1	0/0/0/0/0/0	1/0	1/0/0/1/1	1/0	0/0	?	0/0	1/0	0/1/0/1	0/0/0	0/0	1/1	0/1	0/0	0/0	0/0	0/1/0	0/0/1/1	0/0	0/0/1/1/0/0	?/?/?/?/?	1/1/0	0/0/0/0/0	0/1	0/0	1/1/0
ZJ80		0/1/0	0/0/0/0/0	0/0	0/0/0/0/0/0	1/0	0/1/1/1/0	1/0	0/0	?	0/0	1/0	0/0/0/1	0/0/0	0/0	1/1	0/1	0/0	0/0	0/0	0/1/0	0/0/1/1	0/0	0/0/1/1/0/0	?/?/?/?/?	1/1/0	0/0/0/0/0	0/0	0/0	1/1/0
ZJ81		0/0/0	0/0/0/0/0	0/0	0/0/0/0/0/0	0/0	0/0/0/0/0	1/0	0/0	?	0/0	0/0	0/0/0/1	0/0/0	0/0	1/0	0/0	0/0	0/0	0/0	0/0/0	0/0/0/1	0/0	0/0/0/0/0/0	?/?/?/?/?	0/0/0	0/0/0/0/0	0/0	0/0	0/0/0
ZJ83		0/1/0	0/0/0/0/0	1/1	0/0/0/0/0/0	1/0	0/0/0/0/0	1/0	0/0	?	0/0	1/0	0/1/0/1	0/0/0	0/0	1/0	0/1	0/0	0/0	0/0	0/1/0	0/0/1/1	0/0	0/0/1/1/0/0	?/?/?/?/?	1/1/0	0/0/0/0/0	0/1	0/0	1/1/0
ZJ94		0/0/0	0/0/1/0/0	1/1	0/0/0/0/1/1	0/0	0/0/1/1/1	1/0	0/0	1	0/0	0/0	0/0/0/0	0/0/0	0/0	1/0	0/0	0/0	0/0	0/0	0/0/0	0/0/0/0	1/0	0/0/0/0/0/0	?/?/?/?/?	0/0/1	1/0/0/0/0	1/1	0/0	0/1/1
ZJ95		0/1/0	1/0/0/0/0	1/1	0/0/0/0/0/0	1/0	0/0/0/1/0	1/1	0/0	?	0/0	1/0	0/1/0/1	0/0/0	0/0	1/0	0/1	0/0	0/0	0/0	0/1/0	0/0/1/1	0/0	0/0/1/1/0/0	?/?/?/?/?	1/1/0	0/0/0/0/0	0/1	0/0	1/1/0
LZ2		0/1/0	0/1/1/0/0	1/1	0/0/0/0/1/1	0/0	0/0/1/1/1	1/0	0/0	1	0/0	0/0	0/0/0/0	0/0/0	0/0	1/0	0/0	0/0	0/0	0/0	0/1/1	0/0/0/0	1/0	1/1/1/0/0/1	?/?/?/?/?	0/0/1	0/1/1/1/1	1/0	0/1	0/1/1
LZ4		1/1/0	1/0/1/0/1	1/1	1/1/0/1/1/1	1/0	1/1/1/1/0	1/1	0/0	?	0/0	1/0	0/1/0/1	0/1/0	1/0	1/1	0/1	0/0	0/0	0/0	0/1/1	0/0/1/1	0/0	1/0/1/1/0/0	?/?/?/?/?	1/1/0	0/0/0/0/0	0/1	0/0	1/1/0
LZ6		?/?/?	0/?/?/?/?	?/?	?/?/?/?/?/?	?/?	?/?/?/?/?	?/0	?/?	?	?/?	?/?	?/?/?/?	?/?/?	?/?	?/?	?/?	?/?	?/?	0/0	?/?/?	?/?/?/?	?/?	?/?/?/?/?/?	?/?/?/?/?	?/?/?	?/?/?/?/?	?/?	?/?	?/?/?
LZ7		0/1/0	1/1/1/0/1	1/1	0/0/0/0/1/1	0/0	0/0/1/1/0	1/1	0/0	1	0/0	0/0	0/0/0/0	1/1/0	0/0	1/0	0/0	0/0	0/0	0/0	0/1/1	0/0/0/0	1/0	1/1/1/0/0/0	?/?/?/?/?	0/0/1	0/0/1/1/0	0/0	0/0	0/1/1
LZ8		0/1/0	0/1/1/0/0	1/1	0/0/0/0/1/1	0/0	0/0/1/1/1	1/0	0/0	1	0/0	0/0	0/0/0/0	0/1/0	0/0	1/1	0/0	0/0	0/0	0/0	0/1/1	0/0/0/0	1/0	1/1/1/0/0/0	?/?/?/?/?	0/0/1	0/1/1/1/0	1/0	0/0	0/1/1
LZ9		0/1/0	0/1/1/0/0	1/1	0/0/0/0/1/1	0/0	0/0/1/1/1	1/0	0/0	1	0/0	0/0	0/0/0/0	0/0/0	0/0	1/0	0/0	0/0	0/0	0/0	0/0/0	0/0/1/0	1/0	1/1/1/0/0/0	?/?/?/?/?	0/0/1	0/0/1/1/1	1/0	1/0	0/1/1
LZ10		1/1/0	0/0/1/1/1	1/1	1/1/0/1/1/1	1/0	0/0/0/0/0	1/0	0/0	?	0/0	1/1	0/1/0/1	0/0/0	1/0	1/1	0/1	0/0	0/0	0/0	0/1/1	0/0/1/1	0/0	1/0/1/1/0/0	?/?/?/?/?	1/1/1	0/0/0/0/0	0/1	0/0	1/1/0
LZ11		1/1/0	0/0/1/0/1	1/1	0/0/0/1/1/0	1/0	0/0/0/0/0	1/0	0/0	?	0/0	1/1	0/1/0/1	0/0/0	1/0	1/1	0/1	0/0	0/0	0/0	0/1/1	0/0/1/1	0/0	1/0/1/1/0/0	?/?/?/?/?	1/1/1	0/0/0/0/0	0/1	0/0	1/1/0
LZ14		0/0/0	0/1/1/0/1	1/1	0/0/0/0/1/1	1/0	0/0/1/1/0	1/0	0/0	0	0/0	0/0	0/0/0/0	1/0/0	0/0	0/1	0/0	0/0	0/0	0/1	0/1/1	0/0/1/0	0/0	1/1/1/0/0/0	?/?/?/?/?	0/0/1	1/1/1/1/1	1/0	1/0	0/1/1
LZ17271		0/0/0	0/1/1/0/0	0/1	0/0/0/0/0/0	1/0	0/0/1/1/1	1/0	0/0	1	0/0	0/0	0/0/0/0	0/1/0	0/0	1/0	0/0	0/0	0/0	0/0	0/1/1	0/0/0/0	1/0	0/0/1/0/0/0	?/?/?/?/?	0/0/1	1/0/0/0/0	0/0	0/1	0/1/1
LZ20		1/1/1	0/0/1/0/1	1/1	0/0/0/1/1/0	1/0	0/0/0/0/0	1/0	0/0	?	0/0	1/0	0/0/0/0	0/0/0	0/0	1/1	0/1	0/0	0/0	0/1	0/1/1	0/0/1/1	0/0	1/0/1/1/0/0	?/?/?/?/?	1/1/1	0/0/0/0/0	0/1	0/0	1/1/0
LZ22		1/1/1	0/0/1/0/1	1/0	0/0/0/1/0/0	1/0	0/1/1/1/0	1/0	0/0	?	0/0	1/0	0/0/0/0	0/0/0	1/0	1/1	0/1	0/0	0/0	0/0	0/1/1	0/0/1/1	0/0	1/0/1/1/0/0	?/?/?/?/?	1/1/0	0/0/0/0/0	0/1	0/0	1/1/0
LZ23		0/0/0	0/1/1/0/1	1/1	0/0/0/0/1/1	0/0	0/0/1/1/1	1/1	0/0	1	0/0	0/0	0/0/0/0	0/0/0	0/0	1/1	0/0	0/0	0/0	0/1	0/1/1	0/0/0/0	1/0	1/1/1/0/0/0	?/?/?/?/?	0/0/1	0/1/1/1/1	1/0	1/1	0/1/1
LZ25		1/1/1	0/0/1/0/1	1/1	0/0/0/1/1/1	1/0	0/0/0/0/0	1/1	0/0	?	0/0	1/0	0/1/0/1	0/0/0	1/0	1/1	0/1	0/0	0/0	0/0	0/1/1	0/0/1/1	0/0	1/0/1/1/0/0	?/?/?/?/?	1/1/1	0/0/0/0/0	0/1	0/0	1/1/0
LZ26		1/1/1	0/0/0/0/0	1/1	0/0/0/0/1/1	0/0	0/0/1/1/1	1/0	0/0	1	0/0	0/0	0/0/0/0	0/1/0	0/0	1/0	0/0	0/0	0/0	0/0	0/1/1	0/0/0/0	1/0	1/1/0/0/0/0	?/?/?/?/?	0/0/1	1/1/1/1/1	1/0	1/1	0/1/1
LZ27		1/1/1	0/0/1/0/1	1/0	0/0/0/1/1/0	1/0	0/0/0/0/0	1/0	0/0	?	0/0	1/0	0/0/0/1	0/0/0	1/0	1/1	0/1	0/0	0/0	0/1	0/1/1	0/0/1/1	0/0	1/0/1/1/0/0	?/?/?/?/?	1/1/1	0/0/0/0/0	1/1	0/0	1/1/0
LZ28		1/1/1	0/0/1/1/1	1/1	0/0/0/1/1/1	1/0	1/1/1/1/0	1/0	0/0	?	0/0	1/1	0/0/0/1	0/0/0	0/0	1/1	0/1	0/0	0/0	0/0	0/0/1	0/0/1/1	0/0	1/0/1/0/0/0	?/?/?/?/?	1/1/0	0/0/0/0/0	1/1	0/0	1/1/0
LZ29		1/1/0	0/1/1/1/0	1/1	0/0/0/0/1/1	0/0	0/0/0/0/0	1/0	0/0	1	0/0	0/0	0/0/0/0	1/0/0	0/0	1/1	0/0	0/0	0/0	0/1	0/1/1	0/0/0/0	1/0	1/1/1/0/0/1	?/?/?/?/?	0/0/1	1/0/1/1/0	1/0	1/1	0/1/1
LZ33		1/1/1	0/0/1/1/1	0/0	0/0/0/1/1/0	1/0	0/0/0/0/0	1/0	0/0	?	0/0	1/0	0/0/0/1	0/1/0	0/0	1/1	0/1	0/0	0/0	0/0	0/0/1	0/0/1/1	0/0	0/0/0/0/0/0	?/?/?/?/?	1/1/1	0/0/0/0/0	1/1	0/0	1/1/0
LZ35		1/0/0	0/0/1/1/1	0/0	0/0/0/1/1/1	0/0	1/1/1/1/1	1/0	0/0	?	0/0	1/0	0/0/0/1	0/1/0	1/0	1/1	0/0	0/0	0/0	0/0	0/0/1	0/0/1/1	0/0	1/0/1/1/0/0	?/?/?/?/?	1/1/0	0/0/0/0/0	1/1	0/0	1/1/0
LZ36		1/1/0	0/1/1/0/1	1/1	0/0/0/0/1/1	0/0	0/0/1/1/0	1/0	0/0	1	0/0	0/0	0/0/0/0	1/1/0	0/0	1/1	0/0	0/0	1/0	0/0	0/0/0	0/0/1/0	1/0	1/1/1/0/0/0	?/?/?/?/?	0/0/1	1/0/1/1/0	1/0	0/0	0/1/1
LZ37		1/0/0	0/0/0/0/1	1/0	0/0/0/1/1/1	1/0	1/0/0/1/1	1/0	0/0	?	0/0	1/0	0/0/0/1	0/0/0	0/0	1/1	0/1	0/0	0/0	0/0	0/0/1	0/0/1/1	0/0	1/0/0/1/0/0	?/?/?/?/?	1/1/1	0/0/0/0/0	0/1	0/0	1/1/0
LZ40		1/1/0	0/1/1/0/1	1/1	0/0/0/0/1/1	0/0	0/0/1/1/1	1/0	0/0	1	0/0	0/0	0/0/0/0	0/1/0	0/0	1/1	0/0	0/0	1/0	0/0	0/0/1	0/0/1/0	1/0	1/1/1/0/0/0	?/?/?/?/?	0/0/1	0/0/0/0/0	1/0	0/0	0/1/1
LZ41		1/0/0	0/1/1/1/0	1/1	0/0/0/0/1/1	0/0	0/0/1/1/0	1/0	0/0	1	0/0	0/0	0/0/0/0	0/0/0	0/0	1/0	0/0	0/0	0/0	0/0	0/1/1	0/0/0/0	1/0	1/1/1/0/0/0	?/?/?/?/?	0/0/1	0/1/1/1/0	1/0	0/0	0/1/1
LZ44		1/1/1	0/1/1/0/1	1/1	0/0/1/0/1/1	0/0	0/0/1/1/0	1/0	0/0	0	0/0	0/0	0/0/0/0	1/1/0	0/0	1/1	0/0	0/0	1/0	0/0	0/0/1	0/0/0/0	1/0	1/1/1/0/0/0	?/?/?/?/?	0/0/1	0/1/1/1/1	1/0	1/0	0/1/1
LZ50		0/1/0	0/1/1/0/0	1/1	0/0/0/0/0/0	0/0	0/0/1/1/1	1/0	0/0	1	0/0	0/0	0/0/0/0	0/1/0	0/0	1/0	0/0	0/0	0/0	0/0	0/1/1	0/0/0/0	1/0	0/0/1/0/0/0	?/?/?/?/?	0/0/1	0/0/0/0/0	0/0	1/0	0/1/1
LZ53		0/0/0	0/0/1/1/1	1/1	0/0/0/1/1/1	1/0	0/0/0/0/0	1/0	0/0	?	0/0	1/0	0/1/0/1	0/0/0	0/0	1/1	0/1	0/0	0/0	0/0	0/0/1	0/0/1/1	0/0	1/0/0/0/0/0	?/?/?/?/?	1/1/0	0/0/0/0/0	0/1	0/0	1/1/0
HA1		0/0/0	0/1/1/0/0	1/1	0/0/0/0/0/0	0/0	0/0/1/1/0	1/0	0/0	0	0/0	0/0	0/0/0/0	0/0/0	0/0	1/1	0/0	0/0	0/0	0/0	0/0/1	0/0/0/0	0/0	0/0/0/0/0/0	?/?/?/?/?	0/0/0	0/0/0/0/1	0/0	1/0	0/1/1
HA2		0/0/0	0/1/1/0/0	0/1	0/0/1/0/0/0	1/0	0/0/1/1/0	1/0	0/0	0	0/0	0/0	0/0/0/0	0/0/0	0/0	1/1	0/0	0/0	0/0	0/1	0/1/1	0/0/0/0	1/0	0/0/1/0/1/0	?/?/?/?/?	0/0/0	0/0/0/0/0	0/0	0/0	0/1/1
MZ-TP1		0/0/0	0/0/0/0/0	0/0	0/0/0/0/0/0	1/0	0/0/0/1/1	1/1	0/0	?	0/0	1/0	0/1/0/1	0/0/0	0/0	1/1	0/1	0/0	0/0	0/1	0/0/0	0/0/1/1	0/0	0/0/1/0/0/0	?/?/?/?/?	0/0/0	0/0/0/0/0	0/1	0/0	1/1/0
MZ-TP2		0/0/0	0/0/1/0/0	0/1	0/0/0/0/1/0	0/0	0/0/1/1/1	1/0	0/0	0	0/0	0/0	0/0/0/0	1/0/0	0/0	1/0	0/0	0/0	0/0	0/1	0/1/1	0/1/0/0	1/1	0/0/1/0/0/0	?/?/?/?/?	0/0/1	1/0/1/0/0	0/0	1/1	0/0/1
MZ-TP3		0/0/0	0/0/0/0/0	0/0	0/0/0/0/0/0	0/0	0/1/0/0/0	1/0	0/0	?	0/0	0/0	0/1/0/1	0/0/0	0/0	1/0	0/1	0/0	0/0	0/0	0/0/0	0/0/1/1	0/0	0/0/0/0/0/0	?/?/?/?/?	1/1/0	0/0/0/0/0	0/1	0/0	0/0/0
NZ2		1/1/1	0/0/0/1/1	1/1	0/0/0/1/1/1	1/0	0/0/0/0/0	0/0	0/0	?	0/0	1/0	0/1/0/1	0/0/0	0/1	1/1	0/1	0/0	0/0	0/0	0/0/1	0/0/1/1	0/0	0/0/0/0/0/0	?/?/?/?/?	1/1/0	0/0/0/0/0	0/1	0/0	1/1/0
NZ3		0/0/0	0/1/1/0/1	1/1	0/0/0/0/1/1	1/0	0/0/1/1/1	0/0	0/0	1	0/0	0/0	0/0/0/0	1/0/0	0/0	1/0	0/0	0/0	0/0	0/1	0/0/1	0/1/1/0	1/0	0/0/0/0/0/0	?/?/?/?/?	0/0/1	0/0/1/1/0	1/0	0/0	0/1/1
NZ6		0/1/0	0/0/0/0/1	1/1	0/0/0/1/1/0	1/0	1/1/1/1/1	1/0	0/0	?	0/0	1/0	0/1/0/1	0/1/0	0/1	1/1	0/1	0/0	0/0	0/0	0/0/0	0/0/1/1	0/0	0/0/0/0/0/0	?/?/?/?/?	1/1/0	0/0/0/0/0	0/1	0/0	1/1/0
NZ8		0/1/0	0/1/1/0/0	0/1	0/0/0/0/0/0	1/0	0/0/1/1/1	1/0	0/0	1	0/0	0/0	0/0/0/0	0/0/0	0/0	1/0	0/0	0/0	0/0	0/0	0/0/1	0/0/0/0	1/0	0/1/1/0/0/1	?/?/?/?/?	0/0/1	0/0/0/1/0	1/0	0/0	0/1/1
NZ9		1/1/1	0/0/0/0/0	1/1	0/0/0/1/0/0	1/0	0/1/1/1/0	1/1	0/0	?	0/0	1/0	0/0/0/0	0/0/0	0/0	1/1	0/1	0/0	0/0	0/0	0/0/0	0/0/0/0	0/0	0/0/0/0/0/0	?/?/?/?/?	1/1/0	0/0/0/0/0	0/1	0/0	1/1/0
NZ10		1/1/1	0/0/0/0/1	1/0	0/0/0/1/0/0	1/0	1/0/0/1/1	1/0	0/0	?	0/0	1/0	0/1/0/1	0/0/0	0/0	1/0	0/1	0/0	0/0	0/0	0/0/0	0/0/1/1	0/0	0/0/0/0/0/0	?/?/?/?/?	1/1/0	0/0/0/0/0	0/1	0/0	1/1/0
NZ12		1/1/1	0/0/0/0/1	1/1	0/0/0/1/1/0	1/0	1/1/1/1/1	1/1	0/0	?	0/0	1/0	0/1/0/1	0/0/0	0/0	1/0	0/1	0/0	0/0	0/0	0/0/1	0/0/1/1	0/0	0/0/0/0/0/0	?/?/?/?/?	1/1/0	0/0/0/0/0	0/1	0/0	1/1/0
NZ13		0/1/0	0/1/1/0/1	1/1	0/0/0/0/1/1	1/1	0/0/1/1/1	1/1	0/0	1	0/0	0/0	0/0/0/0	0/0/0	0/0	1/1	0/0	0/0	0/0	0/0	0/0/0	0/1/0/0	1/0	1/1/1/0/1/1	?/?/?/?/?	0/0/1	0/0/1/1/1	1/0	0/0	0/1/1
NZ15		1/1/1	0/0/0/0/1	1/1	0/0/0/1/1/0	1/0	0/1/1/1/1	1/0	0/0	?	0/0	1/0	0/1/0/1	0/0/0	0/0	1/1	0/1	0/0	0/0	0/0	0/0/1	0/0/1/1	0/0	0/0/0/0/0/0	?/?/?/?/?	1/1/0	0/0/0/0/0	1/1	0/0	1/1/0
NZ16311		0/1/0	0/1/1/0/1	1/1	0/0/0/0/0/1	0/0	0/0/1/1/1	1/0	0/0	1	0/0	0/0	0/0/0/0	0/1/0	0/0	1/1	0/0	0/0	0/0	0/0	0/0/0	0/1/0/0	1/0	0/1/1/0/1/1	?/?/?/?/?	0/0/0	0/0/1/1/1	1/0	0/0	0/1/1
NZ18		0/1/0	0/1/1/0/1	1/1	0/0/0/0/1/1	0/0	0/0/1/1/1	1/0	0/0	1	0/0	0/0	0/0/0/0	1/0/0	0/0	1/1	0/0	0/0	0/1	0/0	0/0/0	0/1/1/0	1/0	0/1/1/0/1/0	?/?/?/?/?	0/0/1	0/0/0/0/0	1/0	0/0	0/1/1
NZ19		1/1/1	0/0/0/0/1	0/0	0/0/0/1/0/0	1/0	1/1/1/1/1	1/0	0/0	?	0/0	1/1	0/1/0/1	0/0/0	0/0	1/1	0/0	0/0	0/0	0/0	0/0/1	0/0/1/1	0/0	0/0/0/0/0/0	?/?/?/?/?	1/1/0	0/0/0/0/0	0/1	0/0	1/1/0
NZ20		0/1/0	0/0/0/0/0	1/1	0/0/0/0/0/0	1/0	1/1/1/1/0	1/1	0/0	?	0/0	1/0	0/1/0/0	0/0/0	0/0	1/0	0/1	0/0	0/0	0/0	0/0/0	0/0/1/1	0/0	0/0/0/0/0/0	?/?/?/?/?	1/1/0	0/0/0/0/0	0/1	0/0	1/1/0
NZ21		1/1/1	0/0/0/0/1	1/1	0/0/0/1/0/0	1/0	0/1/0/1/1	1/1	0/0	?	0/0	1/0	0/1/0/1	0/1/0	0/0	1/1	0/1	0/0	0/0	0/0	0/0/1	0/0/1/1	0/0	0/0/0/0/0/0	?/?/?/?/?	1/1/0	0/0/0/0/0	0/1	0/0	1/1/0
YJ1		0/1/0	0/0/0/0/0	1/1	0/0/0/1/0/0	1/0	0/0/0/0/0	1/1	0/0	?	0/0	1/0	0/1/0/1	0/0/0	0/0	1/1	0/1	0/0	0/0	0/0	0/0/0	0/0/1/1	0/0	0/0/0/0/0/0	?/?/?/?/?	1/1/0	0/0/0/0/0	0/1	0/0	1/1/0
YJ2		0/1/1	0/1/1/0/1	1/1	0/0/1/0/1/1	0/0	0/0/1/1/1	1/1	0/0	1	0/0	0/0	0/0/0/0	1/0/0	0/0	1/1	0/0	0/0	0/0	0/0	0/0/0	0/0/0/0	1/0	1/1/1/0/0/1	?/?/?/?/?	0/0/1	0/1/1/1/1	1/0	0/0	0/1/1
YJ3		0/0/0	0/0/0/0/0	1/0	0/0/0/0/0/0	1/0	0/0/0/0/0	1/0	0/0	?	0/0	1/0	0/1/0/1	0/0/0	0/0	1/0	0/1	0/0	0/0	0/0	0/0/0	0/0/1/1	0/0	0/0/0/0/0/0	?/?/?/?/?	1/1/0	0/0/0/0/0	0/1	0/0	1/1/0
YJ4		1/1/1	0/0/0/0/1	1/1	0/0/0/1/1/0	1/0	1/1/0/1/1	1/1	0/0	?	0/0	1/1	0/1/0/1	0/0/0	0/0	1/1	0/1	0/0	0/0	0/0	0/0/1	0/0/1/1	0/0	0/0/0/0/0/0	?/?/?/?/?	1/1/0	0/0/0/0/0	0/1	0/0	1/1/0
YJ5		0/1/0	0/1/1/0/0	1/1	0/0/0/0/0/0	0/0	0/0/1/1/1	1/0	0/0	1	0/0	0/0	0/0/0/0	1/0/0	0/0	1/0	0/0	0/0	0/0	0/1	0/1/0	0/1/0/0	1/0	1/0/1/0/1/0	?/?/?/?/?	0/0/1	0/0/1/1/0	0/0	0/0	0/1/1
YJ6321		1/1/0	0/1/1/0/1	1/1	0/0/0/0/0/0	0/0	0/0/1/1/1	1/1	0/0	1	0/0	0/0	0/0/0/0	0/0/0	0/0	1/0	0/0	0/0	0/0	0/0	0/1/1	0/1/0/0	1/0	0/0/1/0/1/0	?/?/?/?/?	0/0/1	0/0/0/1/0	0/0	0/0	0/1/1
XW1		1/1/0	0/0/0/1/0	1/0	0/0/0/0/0/0	1/0	0/0/0/0/0	1/1	0/0	?	0/0	1/0	0/1/0/1	0/0/0	0/0	1/0	0/1	0/0	0/0	0/0	0/0/1	0/0/1/1	0/0	0/0/0/0/0/0	?/?/?/?/?	1/1/0	0/0/0/0/0	0/1	0/0	1/1/0
XW2		1/1/0	0/1/1/0/0	0/1	0/0/0/0/0/0	0/0	0/0/1/1/1	1/0	0/0	0	0/0	0/0	0/0/0/0	0/0/0	0/0	1/0	0/0	0/0	0/0	0/0	0/1/1	0/1/0/0	0/0	1/0/1/0/0/0	?/?/?/?/?	0/0/1	0/0/0/0/0	0/0	0/0	0/1/1
XW3		0/0/0	0/0/0/1/1	1/1	0/0/0/1/0/0	1/0	0/0/0/0/0	1/0	0/0	?	0/0	1/0	0/1/0/1	0/0/0	0/0	1/0	0/1	0/0	0/0	0/0	0/0/1	0/0/1/1	0/0	0/0/0/0/0/0	?/?/?/?/?	1/1/0	0/0/0/0/0	0/1	0/0	1/1/0
XW4		0/0/0	0/0/0/1/1	1/1	0/0/0/1/0/0	1/0	0/0/0/0/0	1/1	0/0	?	0/0	1/0	0/1/0/1	0/0/0	0/0	1/1	0/1	0/0	0/0	0/0	0/0/0	0/0/1/1	0/0	0/0/0/0/0/0	?/?/?/?/?	1/1/0	0/0/0/0/0	0/1	0/0	1/1/0
XW5		1/1/0	0/1/1/0/0	1/1	0/0/0/0/0/0	0/0	0/0/1/1/1	1/0	0/0	0	0/0	0/0	0/0/0/0	1/0/0	0/0	1/0	0/0	0/0	0/0	0/0	0/1/1	0/1/0/0	1/0	0/0/1/0/1/0	?/?/?/?/?	0/0/1	0/1/0/1/0	0/0	0/0	0/1/1
XW6		0/0/0	0/0/0/1/1	1/0	0/0/0/0/0/0	1/0	1/1/1/1/1	0/0	0/0	?	0/0	1/0	0/1/0/1	0/0/0	0/0	1/0	0/1	0/0	0/0	0/0	0/0/0	0/0/1/1	0/0	0/0/0/0/0/0	?/?/?/?/?	1/1/0	0/0/0/0/0	0/1	0/0	1/1/0
XW7		0/0/0	1/1/1/0/0	1/1	?/?/?/?/?/?	0/0	0/0/1/1/0	1/0	0/0	0	0/0	0/0	0/0/0/0	1/0/0	0/0	1/0	0/0	0/0	0/0	0/1	0/0/0	0/1/0/0	1/0	0/0/0/0/0/0	?/?/?/?/?	0/0/1	0/1/1/1/1	1/0	0/0	0/1/1
XW8331		0/0/0	1/1/1/0/0	1/1	0/0/0/0/1/1	0/0	0/0/1/1/0	1/1	0/0	0	0/0	0/0	0/0/0/0	0/0/0	0/0	1/0	0/0	0/0	0/0	0/1	0/0/0	0/1/0/0	1/0	0/0/1/0/1/0	?/?/?/?/?	0/0/1	0/0/1/1/0	1/0	0/0	0/1/1
WC1		0/0/0	1/1/1/1/0	1/1	0/0/0/0/1/1	0/0	0/0/1/1/1	1/1	0/0	0	0/0	0/0	0/0/0/0	0/0/0	0/0	1/0	0/0	0/0	0/0	0/0	0/0/0	0/0/0/0	1/0	0/0/0/0/0/0	?/?/?/?/?	0/0/1	0/0/1/1/0	0/0	0/0	0/1/1
WC2		0/0/0	0/0/0/0/1	1/1	0/0/0/1/0/0	1/0	1/1/0/1/1	1/1	0/0	?	0/0	1/0	0/1/0/1	0/0/0	0/0	1/1	0/1	0/0	0/0	0/1	0/0/1	0/0/1/1	0/0	0/0/0/0/0/0	?/?/?/?/?	1/1/0	0/0/0/0/0	1/1	0/0	1/1/0
WC3		1/1/0	0/0/0/1/1	1/0	0/0/0/1/0/0	1/0	1/1/0/1/1	1/1	0/0	?	0/0	1/0	0/1/0/1	0/0/0	0/0	1/1	0/1	0/0	0/0	0/0	0/0/1	0/0/1/1	0/0	0/0/0/0/0/0	?/?/?/?/?	1/1/0	0/0/0/0/0	1/1	0/0	1/1/0
WC4		0/0/0	1/1/1/0/1	1/1	0/0/1/0/1/1	0/0	0/0/1/1/1	1/0	0/0	0	0/0	0/0	0/0/0/0	0/1/0	0/0	1/1	0/0	0/0	0/0	0/0	0/0/0	0/0/1/0	1/0	1/1/1/0/1/0	?/?/?/?/?	0/0/1	0/0/1/1/1	1/0	0/0	0/1/1
WC5		0/1/0	0/0/0/0/0	1/1	0/0/0/1/0/0	1/0	1/1/0/1/1	1/1	0/0	?	0/0	1/0	0/1/0/1	0/0/0	0/0	1/0	0/1	0/0	0/0	0/1	0/0/1	0/0/1/1	0/0	0/0/0/0/0/0	?/?/?/?/?	1/1/1	0/0/0/0/0	1/1	0/0	1/1/0
WC6		0/1/0	0/1/1/0/1	1/1	0/0/0/0/1/1	1/0	0/0/1/1/1	1/1	0/0	1	0/0	0/0	0/0/0/0	1/1/0	0/0	1/1	0/0	0/0	0/0	0/1	0/1/0	0/0/0/0	1/0	0/0/1/0/1/0	?/?/?/?/?	0/0/0	0/0/0/1/1	1/0	0/0	0/1/1
LJ1		0/1/0	1/1/1/0/0	1/1	0/0/0/0/0/0	1/0	0/0/1/1/1	1/1	0/0	1	0/0	0/0	0/0/0/0	1/1/0	0/0	1/0	0/0	0/0	0/0	0/0	0/1/0	0/1/0/0	1/0	0/0/1/0/0/0	?/?/?/?/?	0/0/1	1/0/0/0/0	1/0	0/0	0/1/1
ouc4		0/1/0	0/0/0/1/1	1/1	0/0/0/1/0/0	1/0	1/1/0/1/1	1/0	0/0	?	0/0	1/0	0/1/0/0	0/0/0	0/0	1/0	0/1	0/0	0/0	0/0	0/0/1	0/0/0/1	0/0	0/0/0/0/0/0	?/?/?/?/?	0/0/0	0/0/0/0/0	0/1	0/0	1/1/0
ouc14		0/0/0	1/0/0/1/1	1/1	0/0/0/1/0/0	1/0	0/0/0/1/1	1/1	0/0	?	0/0	1/0	0/1/0/1	0/0/0	0/0	1/0	0/1	0/0	0/0	0/1	0/0/1	0/0/1/1	0/0	0/0/0/0/0/0	?/?/?/?/?	0/0/0	0/0/0/0/0	0/1	0/0	1/1/0
ouc27341		0/1/0	0/1/1/0/1	1/1	0/0/1/0/1/1	1/0	0/0/1/1/1	1/0	0/0	1	0/0	0/0	0/0/0/0	0/0/0	0/0	1/1	0/0	0/0	0/0	0/0	0/1/1	0/0/1/0	1/0	0/1/1/0/0/1	?/?/?/?/?	0/0/0	0/0/1/1/1	1/0	0/0	0/1/1
ouc39		1/1/0	0/1/1/1/1	1/1	0/0/1/0/1/1	0/0	0/0/1/1/1	1/0	0/0	1	0/0	0/0	0/0/0/0	0/0/0	0/0	1/1	0/0	0/0	0/0	0/0	0/1/0	0/0/0/0	1/0	0/1/1/0/1/1	?/?/?/?/?	0/0/0	0/0/1/1/1	1/0	0/0	0/1/1
QY2		0/0/0	1/1/1/0/1	1/1	0/0/0/0/1/1	1/0	0/0/1/1/1	1/1	0/0	1	0/0	0/0	0/0/0/0	0/0/0	0/0	1/0	0/0	0/0	0/0	0/0	0/1/1	0/1/0/0	1/0	1/1/1/0/1/0	?/?/?/?/?	0/0/1	0/0/1/1/1	1/0	0/0	0/1/1
HY1		0/0/0	0/0/0/0/0	1/1	0/0/0/0/1/1	0/0	0/0/0/1/0	1/1	0/0	0	0/0	0/1	0/0/0/0	1/0/0	0/0	1/1	0/0	0/0	0/0	0/0	0/1/1	0/1/0/0	1/0	0/1/1/0/1/0	?/?/?/?/?	0/0/1	0/0/1/1/0	1/0	1/1	0/1/1
YC1		0/0/0	1/1/1/1/1	1/1	0/0/1/0/1/1	1/0	0/0/1/1/0	1/1	0/0	1	0/0	0/0	0/0/0/0	1/0/0	0/0	1/1	0/0	0/0	0/1	0/0	0/1/1	0/1/0/0	1/0	0/0/0/0/0/0	?/?/?/?/?	0/0/1	?/?/?/?/?	0/0	1/1	0/1/1
YC2351		0/0/0	1/1/1/1/0	1/1	0/0/0/0/1/0	0/0	0/0/0/1/0	1/1	0/0	1	0/0	0/0	0/0/0/0	1/0/0	0/0	1/0	0/0	0/0	0/0	0/0	0/1/0	0/0/0/0	1/0	0/0/0/0/0/0	?/?/?/?/?	0/0/1	0/0/1/1/0	0/0	0/1	0/1/1
ZJ1		?/?/?	0/1/1/1/1	1/1	1/1/1/1/1/1	0/0	1/1/1/1/1	0/0	?/?	1	?/?	1/0	1/1/1/1	0/0/0	0/0	1/1	1/1	1/0	1/0	0/0	1/1/0	1/1/0/1	0/1	?/?/?/?/?/?	?/?/?/?/?	?/?/?	?/?/?/?/?	1/1	1/1	1/1/1
ZJ2		?/?/?	0/1/1/1/1	1/1	1/1/1/1/1/0	0/0	1/1/1/1/1	1/1	?/?	1	?/?	1/0	1/0/0/1	1/1/0	0/0	0/0	1/1	1/1	0/0	0/0	1/1/0	1/1/0/1	1/1	?/?/?/?/?/?	?/?/?/?/?	?/?/?	?/?/?/?/?	1/1	1/1	1/1/1
ZJ4		?/?/?	1/1/1/1/1	1/0	0/0/1/1/1/0	0/0	1/1/1/1/1	0/0	?/?	1	?/?	1/0	1/1/1/1	1/1/0	1/0	1/1	1/1	1/1	1/1	0/1	1/1/1	1/1/1/1	0/1	?/?/?/?/?/?	?/?/?/?/?	?/?/?	?/?/?/?/?	1/1	1/1	1/1/1
ZJ6		?/?/?	0/1/1/1/1	1/1	1/1/1/1/1/1	0/0	1/1/1/1/1	1/0	?/?	1	?/?	1/1	1/1/1/1	1/1/0	1/1	1/1	1/1	1/0	1/1	0/0	1/1/1	1/1/1/1	1/1	?/?/?/?/?/?	?/?/?/?/?	?/?/?	?/?/?/?/?	1/1	1/1	1/1/1
ZJ7		?/?/?	0/1/1/1/1	1/0	1/1/1/1/1/1	1/1	1/1/1/1/1	1/0	?/?	1	?/?	1/1	1/1/1/1	1/1/0	1/1	0/1	1/1	1/1	1/1	0/0	1/1/1	1/1/1/1	1/0	?/?/?/?/?/?	?/?/?/?/?	?/?/?	?/?/?/?/?	1/1	1/1	1/1/1
ZJ8		?/?/?	0/1/1/1/1	1/1	1/1/1/1/1/1	1/0	1/1/1/1/1	1/0	?/?	1	?/?	1/1	1/1/1/1	1/1/0	1/1	0/1	1/1	1/1	1/1	0/0	1/1/1	1/1/1/1	1/1	?/?/?/?/?/?	?/?/?/?/?	?/?/?	?/?/?/?/?	1/1	1/1	1/1/1
ZJ9		?/?/?	?/1/1/1/1	1/0	1/1/1/1/1/1	1/1	1/1/1/1/1	1/?	?/?	1	?/?	1/1	1/1/1/1	1/1/0	1/0	0/1	1/1	1/1	1/1	?/?	1/1/1	0/1/1/1	1/1	?/?/?/?/?/?	?/?/?/?/?	?/?/?	?/?/?/?/?	1/1	1/1	1/1/1
ZJ10		?/?/?	?/1/1/1/1	1/1	1/1/1/1/1/1	1/1	1/1/1/1/1	0/?	?/?	1	?/?	1/1	1/1/1/1	1/1/0	0/0	0/1	1/1	1/1	1/1	?/?	1/1/1	1/1/1/1	1/1	?/?/?/?/?/?	?/?/?/?/?	?/?/?	?/?/?/?/?	1/1	1/1	1/1/1
ZJ11		?/?/?	?/1/1/1/1	1/1	1/1/1/1/0/1	1/0	1/1/1/1/1	1/?	?/?	1	?/?	1/1	1/1/1/1	1/1/0	1/0	1/1	1/1	1/1	0/1	?/?	1/1/0	1/1/1/1	0/1	?/?/?/?/?/?	?/?/?/?/?	?/?/?	?/?/?/?/?	1/1	1/1	1/1/1
ZJ12		?/?/?	?/1/1/1/1	1/1	1/1/1/1/0/1	1/1	1/1/1/1/1	0/?	?/?	1	?/?	1/1	1/1/1/1	1/1/0	1/1	1/1	1/1	1/1	1/1	?/?	1/1/1	1/1/1/1	0/1	?/?/?/?/?/?	?/?/?/?/?	?/?/?	?/?/?/?/?	1/1	1/1	1/1/1
ZJ13		?/?/?	?/0/0/0/0	1/0	1/1/1/1/1/1	1/1	1/1/1/1/1	1/?	?/?	1	?/?	1/1	1/1/1/1	0/0/0	1/1	1/1	0/0	1/1	1/1	?/?	1/0/1	1/1/1/1	1/1	?/?/?/?/?/?	?/?/?/?/?	?/?/?	?/?/?/?/?	1/1	1/1	1/1/1
ZJ15		?/?/?	?/1/1/1/1	1/1	1/1/1/1/1/1	1/1	1/1/1/1/1	0/?	?/?	0	?/?	1/1	1/1/1/1	0/0/1	0/0	1/1	0/0	1/0	0/0	?/?	1/1/1	1/1/1/1	0/0	?/?/?/?/?/?	?/?/?/?/?	?/?/?	?/?/?/?/?	1/1	1/1	1/1/1
ZJ16		?/?/?	?/1/1/1/1	1/1	0/0/0/1/0/1	0/0	1/1/1/1/1	0/?	?/?	0	?/?	1/0	1/0/1/1	0/0/0	0/0	1/1	1/0	1/1	0/0	?/?	1/0/0	1/1/1/1	0/1	?/?/?/?/?/?	?/?/?/?/?	?/?/?	?/?/?/?/?	1/1	1/1	1/1/1
ZJ17		?/?/?	?/1/1/1/1	1/1	0/0/1/1/0/0	1/0	1/1/1/1/1	1/?	?/?	1	?/?	1/1	1/1/1/1	0/0/0	1/0	0/1	1/0	1/1	1/0	?/?	0/0/0	1/1/1/1	1/1	?/?/?/?/?/?	?/?/?/?/?	?/?/?	?/?/?/?/?	1/1	1/1	1/1/1
ZJ18		?/?/?	?/1/1/1/1	1/0	1/1/1/1/1/1	1/1	1/1/1/1/1	1/?	?/?	1	?/?	1/1	1/1/1/1	0/1/0	1/0	0/1	1/1	1/1	1/1	?/?	1/1/1	1/1/1/1	1/1	?/?/?/?/?/?	?/?/?/?/?	?/?/?	?/?/?/?/?	1/1	1/1	1/1/1
ZJ20		?/?/?	?/1/1/1/1	1/1	1/1/1/1/1/1	1/1	1/1/1/1/1	0/?	?/?	1	?/?	1/1	1/1/1/1	1/1/0	1/0	0/1	1/1	1/1	1/1	?/?	1/1/1	1/1/0/1	1/1	?/?/?/?/?/?	?/?/?/?/?	?/?/?	?/?/?/?/?	1/1	1/1	1/1/1
ZJ21		?/?/?	?/1/1/1/1	1/1	1/1/1/1/1/1	1/0	1/1/1/1/1	1/?	?/?	1	?/?	1/0	1/1/1/1	1/1/0	1/0	0/1	1/1	1/1	1/1	?/?	0/0/0	1/1/1/1	1/1	?/?/?/?/?/?	?/?/?/?/?	?/?/?	?/?/?/?/?	1/1	1/1	1/1/1
ZJ22		?/?/?	?/1/1/1/1	1/1	1/1/1/1/1/1	1/0	1/1/1/1/1	1/?	?/?	1	?/?	1/0	1/1/1/1	1/1/0	1/0	1/1	1/1	1/1	1/1	?/?	1/1/1	1/1/0/1	1/1	?/?/?/?/?/?	?/?/?/?/?	?/?/?	?/?/?/?/?	1/1	1/1	1/1/1
ZJ23		?/?/?	?/1/1/1/1	1/0	1/1/1/1/0/1	1/1	1/1/1/1/1	0/?	?/?	1	?/?	1/1	1/1/1/1	1/1/0	1/0	1/1	1/1	1/1	1/1	?/?	1/1/1	1/1/1/1	1/1	?/?/?/?/?/?	?/?/?/?/?	?/?/?	?/?/?/?/?	1/1	1/1	1/1/1
ZJ25		?/?/?	?/1/1/1/1	1/1	1/1/1/1/0/1	1/0	1/1/1/1/1	1/?	?/?	1	?/?	1/0	1/1/1/1	0/0/0	1/1	1/1	1/1	1/1	1/1	?/?	1/1/1	1/1/0/1	1/1	?/?/?/?/?/?	?/?/?/?/?	?/?/?	?/?/?/?/?	1/1	1/1	1/1/1
ZJ26		?/?/?	?/1/1/1/1	1/0	1/1/1/1/1/1	1/1	1/1/1/1/1	1/?	?/?	1	?/?	1/1	1/1/1/1	1/1/1	1/0	1/1	1/1	1/1	1/1	?/?	1/1/1	1/1/1/1	1/1	?/?/?/?/?/?	?/?/?/?/?	?/?/?	?/?/?/?/?	1/1	1/1	1/1/1
ZJ28		?/?/?	?/0/0/0/0	1/0	1/1/1/1/1/1	1/0	1/1/1/1/1	1/?	?/?	1	?/?	1/1	1/1/1/1	1/1/0	1/1	1/1	1/1	1/1	1/1	?/?	1/1/1	1/1/1/1	1/1	?/?/?/?/?/?	?/?/?/?/?	?/?/?	?/?/?/?/?	1/1	1/1	1/1/1
ZJ29		?/?/?	?/1/1/1/1	1/1	1/1/1/1/1/1	1/1	1/1/1/1/1	1/?	?/?	0	?/?	1/1	1/1/1/1	1/1/1	0/0	1/1	1/1	1/1	1/1	?/?	1/1/1	1/1/1/1	1/1	?/?/?/?/?/?	?/?/?/?/?	?/?/?	?/?/?/?/?	1/1	1/1	1/1/1
ZJ31		?/?/?	?/1/1/1/1	1/0	1/1/1/1/1/1	1/1	1/1/1/1/1	1/?	?/?	1	?/?	1/1	1/1/1/1	0/0/0	0/0	1/1	1/0	1/1	1/1	?/?	1/1/1	1/1/1/1	1/1	?/?/?/?/?/?	?/?/?/?/?	?/?/?	?/?/?/?/?	1/1	1/1	1/1/1
ZJ32		?/?/?	?/0/0/0/0	1/1	1/1/1/1/1/1	0/0	1/1/1/1/1	0/?	?/?	1	?/?	1/0	1/1/1/1	1/1/0	1/0	1/1	1/1	1/1	1/1	?/?	1/1/1	1/1/1/1	1/1	?/?/?/?/?/?	?/?/?/?/?	?/?/?	?/?/?/?/?	1/1	1/1	1/1/1
ZJ36		?/?/?	?/1/1/1/1	1/1	1/1/1/1/0/1	1/1	0/1/0/1/1	0/?	?/?	1	?/?	1/0	1/1/1/1	1/1/0	0/0	1/1	1/1	1/1	1/1	?/?	1/1/1	1/1/1/1	1/1	?/?/?/?/?/?	?/?/?/?/?	?/?/?	?/?/?/?/?	1/0	1/1	1/1/1
ZJ37		?/?/?	?/0/1/1/1	1/1	1/1/1/1/1/1	1/1	0/1/0/1/0	0/?	?/?	1	?/?	1/1	1/1/1/1	1/1/0	1/0	0/1	1/1	1/1	1/1	?/?	1/1/1	1/1/1/1	0/1	?/?/?/?/?/?	?/?/?/?/?	?/?/?	?/?/?/?/?	1/1	1/1	1/1/1
ZJ39		?/?/?	?/1/1/1/1	1/0	1/1/1/1/0/1	1/0	1/1/1/1/1	1/?	?/?	1	?/?	1/1	1/1/1/1	0/1/0	1/0	0/1	1/1	1/1	1/1	?/?	1/1/1	1/1/1/1	1/1	?/?/?/?/?/?	?/?/?/?/?	?/?/?	?/?/?/?/?	1/1	1/1	1/1/1
ZJ41		?/?/?	?/0/1/1/1	1/1	1/1/1/1/1/1	1/1	0/1/1/1/1	1/?	?/?	1	?/?	1/1	1/1/1/1	1/1/0	1/0	1/1	1/1	1/1	1/1	?/?	1/1/1	1/1/1/1	1/1	?/?/?/?/?/?	?/?/?/?/?	?/?/?	?/?/?/?/?	1/1	1/1	1/1/1
ZJ42		?/?/?	?/1/1/1/1	1/1	1/1/1/1/0/1	1/1	0/1/1/1/0	1/?	?/?	1	?/?	1/1	1/1/1/1	0/1/0	1/0	1/1	1/1	1/1	1/1	?/?	1/1/1	1/1/0/1	0/1	?/?/?/?/?/?	?/?/?/?/?	?/?/?	?/?/?/?/?	1/1	1/1	1/1/1
ZJ44		?/?/?	?/1/1/1/1	1/0	1/1/1/1/1/1	1/1	0/1/0/1/0	1/?	?/?	1	?/?	1/1	1/1/1/1	1/1/0	1/0	1/1	1/1	1/1	1/1	?/?	1/1/1	1/1/1/1	1/1	?/?/?/?/?/?	?/?/?/?/?	?/?/?	?/?/?/?/?	1/1	1/1	0/1/1
ZJ46		?/?/?	?/0/0/0/0	1/1	0/0/1/1/1/1	1/1	1/1/0/1/0	1/?	?/?	1	?/?	1/1	1/1/1/1	1/0/0	1/1	1/1	1/1	1/1	1/1	?/?	1/1/1	1/1/1/1	0/1	?/?/?/?/?/?	?/?/?/?/?	?/?/?	?/?/?/?/?	1/1	1/1	0/1/1
ZJ48		?/?/?	?/0/1/1/1	1/1	1/1/1/1/1/1	1/1	0/1/0/1/0	1/?	?/?	1	?/?	1/1	1/1/1/1	0/1/0	1/0	1/1	1/1	1/1	1/1	?/?	1/1/1	1/1/1/1	0/1	?/?/?/?/?/?	?/?/?/?/?	?/?/?	?/?/?/?/?	1/1	1/1	1/1/1
ZJ49		?/?/?	?/0/1/1/1	1/1	1/1/1/1/1/1	1/1	1/1/1/1/0	1/?	?/?	1	?/?	1/0	1/1/1/1	0/0/0	1/0	1/1	1/1	1/1	1/0	?/?	1/0/0	1/1/1/1	0/1	?/?/?/?/?/?	?/?/?/?/?	?/?/?	?/?/?/?/?	1/1	1/1	1/1/1
ZJ53		?/?/?	?/0/1/1/1	1/1	1/1/1/1/1/1	1/1	0/1/0/1/0	1/?	?/?	0	?/?	1/1	1/1/1/1	0/0/0	1/0	0/1	1/1	1/1	1/0	?/?	1/1/1	1/1/1/1	1/1	?/?/?/?/?/?	?/?/?/?/?	?/?/?	?/?/?/?/?	1/1	1/1	1/1/1
ZJ54		?/?/?	?/1/1/1/1	1/1	1/1/1/1/1/1	1/1	0/1/0/0/0	0/?	?/?	0	?/?	1/1	1/1/1/1	0/0/0	1/0	0/1	0/0	1/1	1/1	?/?	1/1/1	1/1/0/1	0/1	?/?/?/?/?/?	?/?/?/?/?	?/?/?	?/?/?/?/?	1/1	1/1	1/1/1
ZJ52		?/?/?	?/0/1/1/1	1/1	1/1/1/1/1/1	0/0	1/1/1/1/1	0/?	?/?	0	?/?	1/1	1/1/1/1	0/0/0	0/0	0/1	1/1	1/1	1/1	?/?	1/0/1	1/1/1/1	1/1	?/?/?/?/?/?	?/?/?/?/?	?/?/?	?/?/?/?/?	0/0	1/1	1/1/1
ZJ55		?/?/?	?/0/1/1/1	1/1	1/1/1/1/1/1	0/0	1/1/1/1/1	0/?	?/?	1	?/?	1/0	1/1/1/1	0/0/0	1/0	0/1	1/1	1/1	1/1	?/?	1/1/1	1/1/1/1	0/1	?/?/?/?/?/?	?/?/?/?/?	?/?/?	?/?/?/?/?	1/0	1/1	0/0/0
ZJ56		?/?/?	?/0/0/0/0	1/1	1/1/1/1/1/1	1/0	1/1/1/1/1	1/?	?/?	1	?/?	1/0	1/1/1/1	0/1/0	0/0	0/1	1/1	1/1	1/0	?/?	1/1/1	1/1/0/1	0/1	?/?/?/?/?/?	?/?/?/?/?	?/?/?	?/?/?/?/?	1/1	1/1	1/1/1
ZJ57		?/?/?	?/1/1/1/1	1/1	1/1/1/1/1/1	1/1	1/1/1/1/1	1/?	?/?	1	?/?	1/1	1/1/1/1	1/1/0	1/1	0/1	1/1	1/1	1/1	?/?	1/1/1	1/1/1/1	0/1	?/?/?/?/?/?	?/?/?/?/?	?/?/?	?/?/?/?/?	1/1	1/1	1/1/1
ZJ59		?/?/?	?/0/1/1/1	1/1	1/1/1/1/1/1	1/0	1/1/1/1/1	0/?	?/?	1	?/?	1/1	1/0/1/1	1/1/1	1/0	0/1	1/1	1/1	1/1	?/?	1/1/1	1/1/0/1	0/1	?/?/?/?/?/?	?/?/?/?/?	?/?/?	?/?/?/?/?	1/1	1/1	1/1/1
ZJ61		?/?/?	?/1/1/1/1	1/0	1/1/1/1/1/1	1/1	1/1/1/1/1	1/?	?/?	1	?/?	1/1	0/1/0/0	1/1/0	1/0	0/1	1/1	1/1	1/1	?/?	1/1/1	1/1/0/1	0/0	?/?/?/?/?/?	?/?/?/?/?	?/?/?	?/?/?/?/?	1/1	1/1	1/1/1
ZJ62		?/?/?	?/1/1/1/1	1/1	1/1/1/1/1/1	1/0	1/1/1/1/1	1/?	?/?	1	?/?	1/1	1/1/1/1	1/1/1	1/0	0/1	1/1	1/1	1/1	?/?	1/1/1	1/1/1/1	1/1	?/?/?/?/?/?	?/?/?/?/?	?/?/?	?/?/?/?/?	1/1	1/1	1/1/1
ZJ63		?/?/?	?/1/1/1/1	1/1	1/1/1/1/1/1	1/1	0/1/1/1/1	1/?	?/?	1	?/?	1/1	1/1/1/1	1/1/0	1/1	1/1	1/1	1/1	1/1	?/?	1/1/1	1/1/1/1	1/1	?/?/?/?/?/?	?/?/?/?/?	?/?/?	?/?/?/?/?	1/1	1/1	1/1/1
ZJ72		?/?/?	?/1/1/1/1	1/1	1/1/1/1/1/1	1/1	0/1/0/0/0	1/?	?/?	1	?/?	1/1	1/1/1/1	1/1/0	1/0	1/1	1/1	1/1	1/1	?/?	1/1/1	1/1/1/1	0/1	?/?/?/?/?/?	?/?/?/?/?	?/?/?	?/?/?/?/?	1/1	1/1	1/1/1
ZJ68		?/?/?	?/1/1/1/1	1/1	1/1/1/1/1/1	1/1	0/1/1/1/1	1/?	?/?	1	?/?	1/1	1/1/1/1	0/0/0	1/0	1/1	1/1	1/1	1/1	?/?	1/1/1	1/1/1/1	0/1	?/?/?/?/?/?	?/?/?/?/?	?/?/?	?/?/?/?/?	1/1	1/1	1/1/1
ZJ69		?/?/?	?/1/1/1/1	1/1	1/1/1/0/0/1	1/0	0/1/0/1/1	1/?	?/?	0	?/?	1/0	1/0/1/1	0/1/1	1/1	1/1	1/1	1/0	1/1	?/?	1/0/1	1/1/1/1	1/1	?/?/?/?/?/?	?/?/?/?/?	?/?/?	?/?/?/?/?	1/1	1/1	1/1/1
ZJ70		?/?/?	?/1/1/1/1	1/0	1/1/1/1/1/1	1/1	0/1/0/1/1	1/?	?/?	0	?/?	1/1	1/1/1/1	0/1/1	1/0	1/1	1/1	1/1	1/1	?/?	1/1/0	0/1/0/1	1/1	?/?/?/?/?/?	?/?/?/?/?	?/?/?	?/?/?/?/?	1/1	1/1	1/1/1
ZJ75		?/?/?	?/1/1/1/1	1/1	1/1/1/1/1/1	0/0	0/1/1/1/0	1/?	?/?	1	?/?	1/1	1/1/1/1	0/1/0	1/0	0/1	1/1	1/1	0/0	?/?	1/1/1	1/1/1/1	1/1	?/?/?/?/?/?	?/?/?/?/?	?/?/?	?/?/?/?/?	1/1	1/1	1/1/1
ZJ77		?/?/?	?/0/0/0/0	1/1	1/1/1/0/1/1	1/0	1/1/1/1/1	0/?	?/?	1	?/?	1/0	1/1/1/1	1/1/0	0/0	1/1	1/1	1/1	1/1	?/?	1/1/1	1/1/0/1	0/1	?/?/?/?/?/?	?/?/?/?/?	?/?/?	?/?/?/?/?	1/1	0/0	1/1/1
ZJ82		?/?/?	?/1/1/1/1	1/1	1/1/1/1/1/1	1/1	1/1/1/1/1	1/?	?/?	1	?/?	1/0	1/1/1/1	0/1/0	1/1	0/1	1/1	1/1	1/1	?/?	1/1/1	1/1/1/1	1/1	?/?/?/?/?/?	?/?/?/?/?	?/?/?	?/?/?/?/?	1/1	1/1	1/1/1
ZJ87		?/?/?	?/1/1/1/1	1/1	1/1/1/1/1/1	1/1	1/1/1/1/1	0/?	?/?	1	?/?	1/0	1/0/1/1	1/1/1	1/1	0/1	1/1	1/1	1/1	?/?	1/1/1	1/1/1/1	0/1	?/?/?/?/?/?	?/?/?/?/?	?/?/?	?/?/?/?/?	1/1	1/1	1/1/1
ZJ88		?/?/?	?/1/1/1/1	1/1	1/1/1/1/1/1	1/1	1/1/1/1/1	0/?	?/?	1	?/?	1/0	1/1/1/1	1/1/1	1/1	1/1	1/1	1/1	1/1	?/?	1/1/1	1/1/1/1	0/1	?/?/?/?/?/?	?/?/?/?/?	?/?/?	?/?/?/?/?	0/0	1/1	1/1/1
ZJ89		?/?/?	?/1/1/1/1	1/1	1/1/1/1/1/1	0/0	1/1/1/1/1	1/?	?/?	1	?/?	1/0	1/1/1/1	1/1/0	1/1	1/1	1/1	1/1	1/1	?/?	1/1/1	1/1/1/1	1/1	?/?/?/?/?/?	?/?/?/?/?	?/?/?	?/?/?/?/?	1/1	1/1	1/1/1
ZJ90		?/?/?	?/1/1/1/1	1/1	1/1/1/1/0/0	1/1	1/1/1/1/1	0/?	?/?	1	?/?	1/0	1/1/1/1	0/1/0	1/0	1/1	1/1	1/1	1/1	?/?	1/1/1	1/1/1/1	0/0	?/?/?/?/?/?	?/?/?/?/?	?/?/?	?/?/?/?/?	0/0	1/1	1/1/1
ZJ91		?/?/?	?/1/1/1/1	1/1	1/1/1/1/0/0	1/0	1/1/1/1/1	0/?	?/?	0	?/?	1/0	1/0/1/1	0/0/0	1/1	1/1	1/1	0/0	0/0	?/?	1/1/0	1/1/0/0	1/1	?/?/?/?/?/?	?/?/?/?/?	?/?/?	?/?/?/?/?	1/1	0/0	1/1/1
ZJ92		?/?/?	?/0/1/1/1	1/1	1/1/1/1/1/0	1/0	0/1/1/1/1	0/?	?/?	0	?/?	1/0	1/0/1/1	1/1/0	1/0	1/1	1/0	1/1	0/0	?/?	1/0/0	1/1/1/0	0/1	?/?/?/?/?/?	?/?/?/?/?	?/?/?	?/?/?/?/?	1/1	0/1	1/1/1
ZJ93		?/?/?	?/1/1/1/1	1/0	1/1/1/1/1/1	1/0	0/1/1/1/1	1/?	?/?	1	?/?	1/1	1/1/1/1	0/0/0	1/0	1/1	1/0	1/1	0/0	?/?	1/0/0	1/1/0/1	0/1	?/?/?/?/?/?	?/?/?/?/?	?/?/?	?/?/?/?/?	1/1	1/1	1/1/1
ZJ96		?/?/?	?/1/1/1/1	1/0	1/1/1/1/1/1	1/0	0/1/1/1/0	1/?	?/?	0	?/?	1/0	1/1/1/1	0/0/0	0/0	1/1	1/1	1/0	1/1	?/?	1/1/0	1/1/0/1	1/1	?/?/?/?/?/?	?/?/?/?/?	?/?/?	?/?/?/?/?	1/1	1/1	1/1/1
ZJ97		?/?/?	?/1/1/1/1	1/1	0/0/1/0/1/1	0/0	0/1/1/1/1	0/?	?/?	1	?/?	1/0	1/0/1/1	0/0/1	0/0	1/1	1/1	0/0	1/1	?/?	1/0/0	1/1/1/1	0/1	?/?/?/?/?/?	?/?/?/?/?	?/?/?	?/?/?/?/?	1/1	0/0	1/1/1
OUC10		?/?/?	?/1/1/1/1	1/0	1/1/1/1/1/1	1/1	0/1/1/1/1	1/?	?/?	1	?/?	1/1	0/1/1/1	0/1/0	1/1	1/1	1/1	1/1	1/1	?/?	1/1/1	0/1/0/1	1/1	?/?/?/?/?/?	?/?/?/?/?	?/?/?	?/?/?/?/?	1/1	1/1	1/1/1
OUC13		?/?/?	?/1/1/1/1	1/0	1/1/1/1/1/1	1/1	1/1/1/1/1	1/?	?/?	1	?/?	1/0	1/1/1/1	0/1/1	1/1	1/1	1/1	1/0	1/1	?/?	1/1/1	1/1/1/1	1/1	?/?/?/?/?/?	?/?/?/?/?	?/?/?	?/?/?/?/?	1/1	1/1	1/1/1
OUC20		?/?/?	?/1/1/1/1	1/0	1/1/1/1/1/1	1/1	1/1/1/1/1	1/?	?/?	1	?/?	1/1	1/1/1/1	0/1/0	1/1	0/1	1/1	1/1	1/1	?/?	1/1/1	1/1/1/1	1/1	?/?/?/?/?/?	?/?/?/?/?	?/?/?	?/?/?/?/?	1/1	1/1	1/1/1
OUC32		?/?/?	?/1/1/1/1	1/1	0/0/1/0/1/1	1/0	1/1/1/1/1	0/?	?/?	0	?/?	1/0	1/1/1/1	0/1/0	1/0	1/1	1/1	1/1	1/1	?/?	1/1/1	1/1/1/1	0/1	?/?/?/?/?/?	?/?/?/?/?	?/?/?	?/?/?/?/?	1/1	1/1	1/1/1
OUC33		?/?/?	?/1/1/1/1	1/1	1/1/1/1/1/1	1/1	1/1/1/1/1	1/?	?/?	1	?/?	1/1	1/1/1/1	0/1/0	1/1	1/1	1/1	1/1	1/1	?/?	1/1/1	1/1/0/1	1/1	?/?/?/?/?/?	?/?/?/?/?	?/?/?	?/?/?/?/?	1/1	1/1	1/1/1
OUC45		?/?/?	?/1/1/1/1	1/1	1/1/1/1/1/1	1/1	1/1/1/1/1	1/?	?/?	1	?/?	1/1	1/1/1/1	0/1/0	1/1	1/1	1/1	1/1	1/1	?/?	1/1/1	1/1/0/1	0/1	?/?/?/?/?/?	?/?/?/?/?	?/?/?	?/?/?/?/?	1/1	1/1	1/1/1
OUC49		?/?/?	?/1/1/1/1	1/1	1/1/1/1/1/1	1/1	1/1/1/1/1	0/?	?/?	1	?/?	1/0	1/1/1/1	0/1/0	1/1	1/1	1/1	1/1	1/1	?/?	1/1/0	1/1/1/1	0/1	?/?/?/?/?/?	?/?/?/?/?	?/?/?	?/?/?/?/?	1/1	1/1	1/1/1
OUC53		?/?/?	?/1/1/1/1	1/0	1/1/1/1/0/0	1/0	1/1/1/1/1	0/?	?/?	0	?/?	1/0	1/0/1/1	0/0/0	1/1	1/1	1/1	1/1	1/1	?/?	1/1/0	1/1/1/1	0/1	?/?/?/?/?/?	?/?/?/?/?	?/?/?	?/?/?/?/?	0/0	0/1	1/1/1
OUC55		?/?/?	?/1/1/1/1	1/1	1/1/1/1/1/1	1/1	1/1/1/1/1	1/?	?/?	1	?/?	1/1	1/1/1/1	1/1/1	1/1	1/1	1/1	1/1	1/1	?/?	1/1/1	1/1/1/1	1/1	?/?/?/?/?/?	?/?/?/?/?	?/?/?	?/?/?/?/?	1/1	1/1	1/1/1
OUC57		?/?/?	?/1/1/1/1	1/1	1/1/1/1/1/1	1/1	1/1/1/1/1	1/?	?/?	1	?/?	1/1	1/1/1/1	0/1/0	1/1	0/1	0/0	1/1	1/1	?/?	1/1/1	1/1/1/1	1/1	?/?/?/?/?/?	?/?/?/?/?	?/?/?	?/?/?/?/?	1/1	1/1	1/1/1
OUC60		?/?/?	?/1/1/1/1	1/1	1/1/1/1/1/1	1/0	1/1/1/1/1	1/?	?/?	0	?/?	1/0	1/1/1/1	0/1/0	1/1	1/1	1/1	1/1	1/1	?/?	1/1/1	1/1/1/1	0/0	?/?/?/?/?/?	?/?/?/?/?	?/?/?	?/?/?/?/?	1/1	1/1	1/1/1
OUC64		?/?/?	?/1/1/1/1	1/0	1/1/1/1/1/1	0/0	1/1/1/1/1	1/?	?/?	1	?/?	1/1	1/1/1/0	1/1/1	0/0	0/1	1/1	1/1	1/1	?/?	1/1/1	1/1/1/1	1/1	?/?/?/?/?/?	?/?/?/?/?	?/?/?	?/?/?/?/?	1/1	1/1	1/1/1
OUC65		?/?/?	?/1/1/1/1	1/0	1/1/1/1/1/1	1/1	1/1/1/1/1	1/?	?/?	1	?/?	1/1	1/1/1/1	0/1/1	0/0	0/1	1/1	1/1	1/1	?/?	1/1/1	1/1/1/1	1/1	?/?/?/?/?/?	?/?/?/?/?	?/?/?	?/?/?/?/?	1/1	1/1	1/1/1
OUC73		?/?/?	?/1/1/1/1	1/0	1/1/1/1/1/1	0/0	1/1/1/1/1	0/?	?/?	1	?/?	1/1	1/1/1/1	0/1/1	0/0	1/1	1/1	1/1	1/1	?/?	1/0/0	1/1/1/1	1/1	?/?/?/?/?/?	?/?/?/?/?	?/?/?	?/?/?/?/?	1/1	1/1	1/1/1
OUC135		?/?/?	?/1/1/1/1	1/0	1/1/1/1/1/1	1/1	1/1/1/1/1	1/?	?/?	1	?/?	1/1	1/1/1/1	0/1/0	1/1	0/1	1/1	1/1	1/1	?/?	1/1/1	1/1/1/1	1/1	?/?/?/?/?/?	?/?/?/?/?	?/?/?	?/?/?/?/?	1/1	1/1	1/1/1
LZ1		?/?/?	?/1/1/1/1	1/1	1/1/1/1/1/1	1/1	1/1/1/1/1	0/?	?/?	1	?/?	1/1	1/1/1/1	1/1/1	1/0	0/1	1/1	1/1	1/1	?/?	1/1/1	1/1/1/1	0/1	?/?/?/?/?/?	?/?/?/?/?	?/?/?	?/?/?/?/?	1/1	1/1	1/1/1
LZ5		?/?/?	?/0/0/0/0	1/1	1/1/1/1/1/1	0/0	1/1/1/1/1	1/?	?/?	0	?/?	0/0	1/1/1/1	1/1/0	0/0	0/0	0/0	0/0	0/0	?/?	0/0/0	0/0/1/1	0/0	?/?/?/?/?/?	?/?/?/?/?	?/?/?	?/?/?/?/?	0/1	0/0	1/0/1
LZ13		?/?/?	?/1/1/1/1	1/1	1/1/1/1/1/1	1/1	1/1/1/1/1	1/?	?/?	1	?/?	1/1	0/1/1/1	1/1/0	1/0	0/1	1/1	1/1	1/1	?/?	1/0/1	1/1/0/1	1/1	?/?/?/?/?/?	?/?/?/?/?	?/?/?	?/?/?/?/?	1/1	1/1	1/1/1
LZ15		?/?/?	?/1/1/1/1	1/1	1/1/1/1/1/1	1/0	1/1/1/1/1	1/?	?/?	1	?/?	1/1	1/1/1/1	0/1/1	1/1	0/1	1/1	1/1	1/1	?/?	1/1/0	1/1/1/1	1/1	?/?/?/?/?/?	?/?/?/?/?	?/?/?	?/?/?/?/?	1/0	1/1	1/1/1
LZ16		?/?/?	?/1/1/1/1	1/1	1/1/1/1/1/1	1/1	1/1/1/1/1	0/?	?/?	0	?/?	1/1	1/0/1/1	0/0/0	0/0	1/1	1/1	1/1	1/0	?/?	1/0/0	1/1/1/1	0/1	?/?/?/?/?/?	?/?/?/?/?	?/?/?	?/?/?/?/?	1/0	1/0	1/1/1
LZ18		?/?/?	?/1/1/1/1	1/0	0/0/1/1/1/0	1/1	1/1/1/1/1	0/?	?/?	0	?/?	1/0	1/0/1/1	0/0/0	1/0	1/1	0/0	1/1	1/1	?/?	1/0/0	1/1/1/1	0/1	?/?/?/?/?/?	?/?/?/?/?	?/?/?	?/?/?/?/?	1/1	1/1	1/1/1
LZ19		?/?/?	?/0/1/1/1	1/0	1/1/1/1/1/1	1/0	1/1/1/1/1	0/?	?/?	0	?/?	1/0	1/0/1/1	0/0/1	0/0	1/1	0/0	1/0	0/0	?/?	1/0/0	1/1/0/0	0/1	?/?/?/?/?/?	?/?/?/?/?	?/?/?	?/?/?/?/?	1/1	1/1	1/1/1
LZ24		?/?/?	?/1/1/1/1	1/1	1/1/1/1/1/1	1/1	1/1/1/1/1	0/?	?/?	0	?/?	1/0	1/0/1/1	0/0/1	0/0	1/1	1/1	1/1	1/1	?/?	1/1/1	1/1/0/1	1/1	?/?/?/?/?/?	?/?/?/?/?	?/?/?	?/?/?/?/?	1/1	1/1	1/1/1
LZ31		?/?/?	?/1/1/1/1	1/1	1/1/1/1/1/1	1/1	1/1/1/1/1	1/?	?/?	0	?/?	1/0	1/0/1/1	0/0/1	0/0	1/1	1/1	1/1	1/1	?/?	1/1/1	1/1/0/1	1/1	?/?/?/?/?/?	?/?/?/?/?	?/?/?	?/?/?/?/?	1/1	1/1	1/1/1
LZ39		?/?/?	?/1/1/1/1	1/1	1/1/1/1/1/1	1/0	1/1/1/1/1	0/?	?/?	0	?/?	1/0	1/0/1/1	0/0/1	0/0	0/1	1/1	1/1	1/1	?/?	1/1/0	1/1/1/1	0/1	?/?/?/?/?/?	?/?/?/?/?	?/?/?	?/?/?/?/?	1/1	1/1	1/1/1
LZ42		?/?/?	?/1/1/1/1	1/1	1/1/1/1/1/1	1/0	1/1/1/1/1	0/?	?/?	0	?/?	1/1	1/0/1/1	0/0/1	0/0	1/1	1/1	1/1	1/1	?/?	1/1/0	1/1/1/1	0/1	?/?/?/?/?/?	?/?/?/?/?	?/?/?	?/?/?/?/?	1/1	1/1	1/1/1
LZ43		?/?/?	?/1/1/1/1	1/1	1/1/1/1/1/1	1/1	1/1/1/1/1	1/?	?/?	1	?/?	1/1	1/1/1/1	0/1/0	0/0	0/1	1/1	1/1	1/1	?/?	1/0/1	1/1/1/1	1/1	?/?/?/?/?/?	?/?/?/?/?	?/?/?	?/?/?/?/?	1/1	1/1	1/1/1
LZ45		?/?/?	?/0/0/1/0	1/0	1/1/1/0/1/0	1/1	1/1/1/1/1	0/?	?/?	1	?/?	1/0	1/1/1/1	1/1/0	0/0	1/1	0/0	1/1	0/0	?/?	0/0/0	0/1/1/1	0/0	?/?/?/?/?/?	?/?/?/?/?	?/?/?	?/?/?/?/?	1/1	1/1	1/1/1
LZ46		?/?/?	?/1/1/1/1	1/0	1/1/1/1/1/1	1/1	1/1/1/1/1	0/?	?/?	1	?/?	1/1	1/1/1/1	0/1/1	1/1	1/1	1/1	1/1	1/1	?/?	0/0/0	0/1/1/1	1/1	?/?/?/?/?/?	?/?/?/?/?	?/?/?	?/?/?/?/?	1/1	1/1	1/1/1
LZ48		?/?/?	?/1/1/1/1	1/1	1/1/1/1/1/1	1/1	1/1/1/1/1	1/?	?/?	0	?/?	1/1	1/1/1/1	1/1/0	1/0	1/1	1/1	1/1	1/1	?/?	1/1/1	1/1/1/1	0/1	?/?/?/?/?/?	?/?/?/?/?	?/?/?	?/?/?/?/?	1/1	1/1	0/1/1
LZ49		?/?/?	?/1/1/1/1	1/1	1/1/1/1/1/1	0/0	1/1/1/1/1	0/?	?/?	0	?/?	1/0	1/1/1/1	0/1/0	1/0	1/1	1/1	1/1	1/1	?/?	1/1/0	1/1/0/1	1/1	?/?/?/?/?/?	?/?/?/?/?	?/?/?	?/?/?/?/?	1/0	1/1	1/1/1
LZ51		?/?/?	?/1/1/1/1	1/1	1/1/1/1/1/1	1/1	1/1/1/1/1	0/?	?/?	1	?/?	1/1	1/1/1/1	1/1/0	1/0	1/1	1/1	1/1	1/1	?/?	1/0/0	1/1/1/1	1/1	?/?/?/?/?/?	?/?/?/?/?	?/?/?	?/?/?/?/?	1/1	1/1	1/1/1
LZ52		?/?/?	?/1/1/1/1	1/1	1/1/1/1/1/1	1/1	1/1/1/1/1	1/?	?/?	1	?/?	1/1	1/1/1/1	1/1/0	1/0	1/1	1/1	1/1	1/1	?/?	1/1/1	1/1/1/1	1/1	?/?/?/?/?/?	?/?/?/?/?	?/?/?	?/?/?/?/?	1/1	1/1	1/1/1
LZ54		?/?/?	?/1/1/1/1	1/1	1/1/1/1/1/1	1/1	1/1/1/1/1	1/?	?/?	1	?/?	1/1	1/1/1/1	1/1/0	1/1	1/1	1/1	1/1	1/1	?/?	1/1/1	1/1/1/1	1/1	?/?/?/?/?/?	?/?/?/?/?	?/?/?	?/?/?/?/?	1/1	1/1	1/1/1
LZ55		?/?/?	?/1/1/1/1	1/1	1/1/1/1/1/1	1/1	1/1/1/1/1	1/?	?/?	0	?/?	1/0	1/1/1/1	0/0/0	1/0	1/1	1/1	1/1	1/1	?/?	1/1/1	1/1/1/1	0/1	?/?/?/?/?/?	?/?/?/?/?	?/?/?	?/?/?/?/?	1/1	1/1	0/1/1
