# Supplementary material for: SRAP analysis of the genetic diversity of wild castor (Ricinus communis L.) in South China
Source: PLoS One. 2019 Jul 11;14(7):e0219667. doi: 10.1371/journal.pone.0219667 (PMC6622549; doi:10.1371/journal.pone.0219667)
Supplement: S3 Table — Frequency Based Genetic Distances. (XLSX) [file pone.0219667.s003.xlsx]

## Sheet: Guangxi
OTU	GX1	GX113	GX114	GX115	GX116	GX117	GX118	GX119	GX12	GX120	GX121	GX122	GX123	GX124	GX125	GX126	GX127	GX128	GX129	GX13	GX130	GX131	GX132	GX133	GX134	GX135	GX136	GX137	GX138	GX139	GX140	GX141	GX142	GX143	GX144	GX145	GX146	GX147	GX148	GX1481	GX149	GX15	GX150	GX151	GX152	GX153	GX154	GX155	GX156
GX1	0	0.896552	0.931034	0.896552	0.931034	1	0.931034	0.931034	0.827586	0.793103	0.931034	0.896552	0.931034	0.896552	0.896552	0.931034	0.965517	0.931034	0.931034	0.655172	0.931034	0.931034	0.931034	0.965517	0.724138	0.931034	0.862069	0.827586	0.793103	0.827586	0.931034	0.862069	0.862069	0.896552	0.793103	0.896552	0.827586	0.793103	0.862069	0.793103	0.862069	0.655172	0.862069	0.827586	0.862069	0.793103	0.931034	0.896552	0.896552
GX113	0.896552	0	0.551724	0.517241	0.482759	0.551724	0.586207	0.551724	0.931034	0.62069	0.517241	0.551724	0.482759	0.448276	0.517241	0.448276	0.517241	0.517241	0.551724	0.862069	0.517241	0.62069	0.517241	0.586207	0.62069	0.482759	0.448276	0.517241	0.482759	0.413793	0.517241	0.551724	0.551724	0.551724	0.482759	0.551724	0.517241	0.551724	0.551724	0.896552	0.62069	0.862069	0.655172	0.517241	0.586207	0.551724	0.586207	0.586207	0.62069
GX114	0.931034	0.551724	0	0.551724	0.413793	0.413793	0.37931	0.448276	0.931034	0.517241	0.448276	0.482759	0.413793	0.37931	0.413793	0.517241	0.448276	0.448276	0.482759	0.931034	0.37931	0.37931	0.448276	0.448276	0.517241	0.37931	0.37931	0.517241	0.551724	0.586207	0.482759	0.482759	0.413793	0.551724	0.517241	0.551724	0.517241	0.482759	0.482759	0.896552	0.517241	0.862069	0.448276	0.413793	0.448276	0.448276	0.482759	0.586207	0.482759
GX115	0.896552	0.517241	0.551724	0	0.37931	0.482759	0.482759	0.551724	0.931034	0.413793	0.448276	0.37931	0.448276	0.413793	0.413793	0.448276	0.482759	0.413793	0.413793	0.862069	0.448276	0.482759	0.448276	0.448276	0.482759	0.37931	0.448276	0.482759	0.448276	0.37931	0.448276	0.37931	0.448276	0.448276	0.482759	0.482759	0.413793	0.448276	0.448276	0.827586	0.517241	0.862069	0.413793	0.448276	0.482759	0.448276	0.551724	0.448276	0.448276
GX116	0.931034	0.482759	0.413793	0.37931	0	0.344828	0.344828	0.482759	0.896552	0.517241	0.310345	0.275862	0.482759	0.413793	0.310345	0.482759	0.344828	0.275862	0.37931	0.965517	0.344828	0.344828	0.482759	0.413793	0.551724	0.448276	0.413793	0.482759	0.482759	0.517241	0.517241	0.344828	0.344828	0.448276	0.482759	0.482759	0.586207	0.482759	0.448276	0.965517	0.448276	0.862069	0.344828	0.413793	0.37931	0.448276	0.586207	0.482759	0.413793
GX117	1	0.551724	0.413793	0.482759	0.344828	0	0.448276	0.413793	0.896552	0.37931	0.517241	0.551724	0.413793	0.482759	0.448276	0.310345	0.310345	0.275862	0.344828	0.862069	0.310345	0.448276	0.448276	0.482759	0.551724	0.413793	0.517241	0.586207	0.482759	0.517241	0.413793	0.517241	0.551724	0.517241	0.62069	0.517241	0.551724	0.586207	0.586207	0.862069	0.448276	0.896552	0.37931	0.551724	0.517241	0.482759	0.517241	0.517241	0.586207
GX118	0.931034	0.586207	0.37931	0.482759	0.344828	0.448276	0	0.482759	0.862069	0.517241	0.37931	0.37931	0.413793	0.413793	0.310345	0.586207	0.413793	0.37931	0.37931	0.896552	0.413793	0.344828	0.517241	0.37931	0.482759	0.482759	0.448276	0.37931	0.517241	0.551724	0.448276	0.37931	0.344828	0.448276	0.413793	0.413793	0.517241	0.413793	0.344828	0.965517	0.448276	0.862069	0.448276	0.413793	0.448276	0.448276	0.517241	0.448276	0.413793
GX119	0.931034	0.551724	0.448276	0.551724	0.482759	0.413793	0.482759	0	0.862069	0.448276	0.448276	0.482759	0.482759	0.344828	0.448276	0.344828	0.37931	0.482759	0.413793	0.827586	0.448276	0.482759	0.482759	0.551724	0.517241	0.448276	0.517241	0.482759	0.448276	0.482759	0.517241	0.517241	0.517241	0.413793	0.482759	0.482759	0.517241	0.62069	0.448276	0.862069	0.413793	0.931034	0.482759	0.517241	0.482759	0.551724	0.551724	0.482759	0.551724
GX12	0.827586	0.931034	0.931034	0.931034	0.896552	0.896552	0.862069	0.862069	0	0.896552	0.896552	0.862069	0.896552	0.827586	0.862069	0.896552	0.862069	0.827586	0.793103	0.655172	0.931034	0.862069	0.931034	0.896552	0.862069	0.896552	0.862069	0.862069	0.896552	0.965517	0.931034	0.896552	0.827586	0.896552	0.862069	0.827586	0.896552	0.931034	0.896552	0.448276	0.827586	0.413793	0.896552	0.896552	0.896552	0.931034	0.931034	0.862069	0.896552
GX120	0.793103	0.62069	0.517241	0.413793	0.517241	0.37931	0.517241	0.448276	0.896552	0	0.517241	0.517241	0.482759	0.517241	0.448276	0.448276	0.448276	0.517241	0.482759	0.724138	0.482759	0.482759	0.517241	0.448276	0.413793	0.482759	0.482759	0.517241	0.517241	0.413793	0.448276	0.551724	0.551724	0.448276	0.551724	0.551724	0.448276	0.551724	0.482759	0.827586	0.37931	0.862069	0.37931	0.551724	0.551724	0.517241	0.517241	0.448276	0.586207
GX121	0.931034	0.517241	0.448276	0.448276	0.310345	0.517241	0.37931	0.448276	0.896552	0.517241	0	0.275862	0.482759	0.37931	0.241379	0.448276	0.413793	0.448276	0.413793	1	0.413793	0.37931	0.448276	0.37931	0.551724	0.448276	0.310345	0.344828	0.482759	0.482759	0.448276	0.275862	0.310345	0.413793	0.37931	0.275862	0.586207	0.517241	0.310345	1	0.37931	0.896552	0.413793	0.310345	0.37931	0.37931	0.482759	0.482759	0.37931
GX122	0.896552	0.551724	0.482759	0.37931	0.275862	0.551724	0.37931	0.482759	0.862069	0.517241	0.275862	0	0.517241	0.482759	0.37931	0.482759	0.448276	0.344828	0.413793	0.965517	0.482759	0.344828	0.413793	0.344828	0.517241	0.448276	0.275862	0.413793	0.482759	0.517241	0.551724	0.275862	0.344828	0.448276	0.448276	0.413793	0.586207	0.482759	0.37931	0.965517	0.482759	0.862069	0.448276	0.413793	0.37931	0.413793	0.62069	0.482759	0.344828
GX123	0.931034	0.482759	0.413793	0.448276	0.482759	0.413793	0.413793	0.482759	0.896552	0.482759	0.482759	0.517241	0	0.310345	0.482759	0.448276	0.413793	0.482759	0.413793	0.896552	0.310345	0.37931	0.482759	0.448276	0.448276	0.37931	0.482759	0.413793	0.448276	0.344828	0.448276	0.482759	0.448276	0.517241	0.448276	0.517241	0.413793	0.448276	0.448276	0.862069	0.551724	0.827586	0.482759	0.482759	0.482759	0.448276	0.482759	0.482759	0.448276
GX124	0.896552	0.448276	0.37931	0.413793	0.413793	0.482759	0.413793	0.344828	0.827586	0.517241	0.37931	0.482759	0.310345	0	0.310345	0.413793	0.344828	0.413793	0.37931	0.827586	0.344828	0.37931	0.413793	0.517241	0.448276	0.310345	0.448276	0.37931	0.413793	0.413793	0.413793	0.413793	0.344828	0.37931	0.37931	0.413793	0.344828	0.448276	0.344828	0.793103	0.482759	0.793103	0.517241	0.37931	0.413793	0.413793	0.482759	0.37931	0.413793
GX125	0.896552	0.517241	0.413793	0.413793	0.310345	0.448276	0.310345	0.448276	0.862069	0.448276	0.241379	0.37931	0.482759	0.310345	0	0.482759	0.413793	0.344828	0.344828	0.862069	0.37931	0.344828	0.413793	0.344828	0.37931	0.413793	0.344828	0.413793	0.517241	0.517241	0.413793	0.344828	0.344828	0.448276	0.448276	0.344828	0.482759	0.482759	0.344828	0.931034	0.413793	0.862069	0.448276	0.344828	0.413793	0.413793	0.551724	0.448276	0.413793
GX126	0.931034	0.448276	0.517241	0.448276	0.482759	0.310345	0.586207	0.344828	0.896552	0.448276	0.448276	0.482759	0.448276	0.413793	0.482759	0	0.37931	0.344828	0.344828	0.827586	0.37931	0.448276	0.344828	0.482759	0.482759	0.413793	0.482759	0.448276	0.413793	0.37931	0.37931	0.37931	0.413793	0.37931	0.448276	0.37931	0.413793	0.551724	0.482759	0.862069	0.344828	0.862069	0.482759	0.482759	0.37931	0.344828	0.482759	0.482759	0.517241
GX127	0.965517	0.517241	0.448276	0.482759	0.344828	0.310345	0.413793	0.37931	0.862069	0.448276	0.413793	0.448276	0.413793	0.344828	0.413793	0.37931	0	0.275862	0.310345	0.896552	0.275862	0.310345	0.517241	0.448276	0.413793	0.482759	0.482759	0.413793	0.517241	0.517241	0.310345	0.448276	0.413793	0.448276	0.517241	0.448276	0.551724	0.517241	0.448276	0.896552	0.37931	0.896552	0.482759	0.413793	0.413793	0.413793	0.482759	0.413793	0.482759
GX128	0.931034	0.517241	0.448276	0.413793	0.275862	0.275862	0.37931	0.482759	0.827586	0.517241	0.448276	0.344828	0.482759	0.413793	0.344828	0.344828	0.275862	0	0.241379	0.896552	0.310345	0.310345	0.517241	0.344828	0.482759	0.413793	0.448276	0.482759	0.448276	0.551724	0.37931	0.275862	0.344828	0.448276	0.482759	0.344828	0.551724	0.482759	0.482759	0.896552	0.448276	0.862069	0.517241	0.37931	0.37931	0.413793	0.586207	0.482759	0.448276
GX129	0.931034	0.551724	0.482759	0.413793	0.37931	0.344828	0.37931	0.413793	0.793103	0.482759	0.413793	0.413793	0.413793	0.37931	0.344828	0.344828	0.310345	0.241379	0	0.896552	0.310345	0.310345	0.517241	0.344828	0.448276	0.310345	0.37931	0.310345	0.448276	0.448276	0.37931	0.413793	0.413793	0.37931	0.413793	0.37931	0.482759	0.413793	0.310345	0.862069	0.37931	0.827586	0.482759	0.413793	0.413793	0.344828	0.517241	0.310345	0.310345
GX13	0.655172	0.862069	0.931034	0.862069	0.965517	0.862069	0.896552	0.827586	0.655172	0.724138	1	0.965517	0.896552	0.827586	0.862069	0.827586	0.896552	0.896552	0.896552	0	0.862069	0.931034	0.862069	0.965517	0.724138	0.862069	0.931034	0.896552	0.793103	0.827586	0.862069	0.931034	0.931034	0.862069	0.862069	0.931034	0.724138	0.862069	0.896552	0.586207	0.862069	0.62069	0.862069	0.862069	0.931034	0.896552	0.931034	0.896552	0.965517
GX130	0.931034	0.517241	0.37931	0.448276	0.344828	0.310345	0.413793	0.448276	0.931034	0.482759	0.413793	0.482759	0.310345	0.344828	0.37931	0.37931	0.275862	0.310345	0.310345	0.862069	0	0.206897	0.413793	0.37931	0.482759	0.37931	0.482759	0.448276	0.448276	0.482759	0.413793	0.413793	0.413793	0.344828	0.448276	0.448276	0.482759	0.482759	0.482759	0.931034	0.482759	0.896552	0.517241	0.448276	0.448276	0.448276	0.482759	0.413793	0.413793
GX131	0.931034	0.62069	0.37931	0.482759	0.344828	0.448276	0.344828	0.482759	0.862069	0.482759	0.37931	0.344828	0.37931	0.37931	0.344828	0.448276	0.310345	0.310345	0.310345	0.931034	0.206897	0	0.482759	0.241379	0.413793	0.344828	0.413793	0.413793	0.551724	0.551724	0.413793	0.344828	0.310345	0.37931	0.482759	0.413793	0.551724	0.448276	0.37931	0.931034	0.413793	0.896552	0.482759	0.37931	0.37931	0.37931	0.517241	0.37931	0.275862
GX132	0.931034	0.517241	0.448276	0.448276	0.482759	0.448276	0.517241	0.482759	0.931034	0.517241	0.448276	0.413793	0.482759	0.413793	0.413793	0.344828	0.517241	0.517241	0.517241	0.862069	0.413793	0.482759	0	0.517241	0.517241	0.448276	0.448276	0.517241	0.482759	0.448276	0.517241	0.482759	0.448276	0.448276	0.551724	0.517241	0.344828	0.586207	0.517241	0.931034	0.517241	0.896552	0.517241	0.586207	0.551724	0.482759	0.448276	0.517241	0.517241
GX133	0.965517	0.586207	0.448276	0.448276	0.413793	0.482759	0.37931	0.551724	0.896552	0.448276	0.37931	0.344828	0.448276	0.517241	0.344828	0.482759	0.448276	0.344828	0.344828	0.965517	0.37931	0.241379	0.517241	0	0.517241	0.413793	0.37931	0.482759	0.586207	0.517241	0.448276	0.448276	0.448276	0.482759	0.517241	0.448276	0.586207	0.482759	0.448276	0.965517	0.517241	0.896552	0.517241	0.413793	0.482759	0.448276	0.586207	0.448276	0.344828
GX134	0.724138	0.62069	0.517241	0.482759	0.551724	0.551724	0.482759	0.517241	0.862069	0.413793	0.551724	0.517241	0.448276	0.448276	0.37931	0.482759	0.413793	0.482759	0.448276	0.724138	0.482759	0.413793	0.517241	0.517241	0	0.517241	0.448276	0.413793	0.517241	0.517241	0.448276	0.482759	0.482759	0.551724	0.482759	0.482759	0.448276	0.37931	0.448276	0.862069	0.448276	0.827586	0.482759	0.448276	0.448276	0.37931	0.551724	0.551724	0.517241
GX135	0.931034	0.482759	0.37931	0.37931	0.448276	0.413793	0.482759	0.448276	0.896552	0.482759	0.448276	0.448276	0.37931	0.310345	0.413793	0.413793	0.482759	0.413793	0.310345	0.862069	0.37931	0.344828	0.448276	0.413793	0.517241	0	0.344828	0.413793	0.37931	0.413793	0.413793	0.448276	0.413793	0.448276	0.517241	0.482759	0.448276	0.448276	0.413793	0.862069	0.551724	0.862069	0.482759	0.37931	0.448276	0.37931	0.517241	0.37931	0.37931
GX136	0.862069	0.448276	0.37931	0.448276	0.413793	0.517241	0.448276	0.517241	0.862069	0.482759	0.310345	0.275862	0.482759	0.448276	0.344828	0.482759	0.482759	0.448276	0.37931	0.931034	0.482759	0.413793	0.448276	0.37931	0.448276	0.344828	0	0.344828	0.517241	0.482759	0.413793	0.37931	0.413793	0.482759	0.413793	0.37931	0.551724	0.413793	0.344828	0.931034	0.448276	0.827586	0.482759	0.344828	0.344828	0.310345	0.551724	0.482759	0.413793
GX137	0.827586	0.517241	0.517241	0.482759	0.482759	0.586207	0.37931	0.482759	0.862069	0.517241	0.344828	0.413793	0.413793	0.37931	0.413793	0.448276	0.413793	0.482759	0.310345	0.896552	0.448276	0.413793	0.517241	0.482759	0.413793	0.413793	0.344828	0	0.275862	0.310345	0.37931	0.275862	0.344828	0.413793	0.310345	0.275862	0.482759	0.241379	0.103448	0.931034	0.275862	0.793103	0.413793	0.344828	0.310345	0.206897	0.413793	0.275862	0.275862
GX138	0.793103	0.482759	0.551724	0.448276	0.482759	0.482759	0.517241	0.448276	0.896552	0.517241	0.482759	0.482759	0.448276	0.413793	0.517241	0.413793	0.517241	0.448276	0.448276	0.793103	0.448276	0.551724	0.482759	0.586207	0.517241	0.37931	0.517241	0.275862	0	0.310345	0.448276	0.310345	0.448276	0.413793	0.37931	0.37931	0.448276	0.344828	0.344828	0.896552	0.37931	0.827586	0.448276	0.37931	0.448276	0.413793	0.448276	0.310345	0.413793
GX139	0.827586	0.413793	0.586207	0.37931	0.517241	0.517241	0.551724	0.482759	0.965517	0.413793	0.482759	0.517241	0.344828	0.413793	0.517241	0.37931	0.517241	0.551724	0.448276	0.827586	0.482759	0.551724	0.448276	0.517241	0.517241	0.413793	0.482759	0.310345	0.310345	0	0.448276	0.413793	0.448276	0.448276	0.413793	0.448276	0.344828	0.413793	0.344828	0.931034	0.344828	0.862069	0.448276	0.482759	0.448276	0.37931	0.413793	0.37931	0.448276
GX140	0.931034	0.517241	0.482759	0.448276	0.517241	0.413793	0.448276	0.517241	0.931034	0.448276	0.448276	0.551724	0.448276	0.413793	0.413793	0.37931	0.310345	0.37931	0.37931	0.862069	0.413793	0.413793	0.517241	0.448276	0.448276	0.413793	0.413793	0.37931	0.448276	0.448276	0	0.310345	0.310345	0.37931	0.37931	0.275862	0.448276	0.413793	0.37931	0.827586	0.344828	0.896552	0.37931	0.310345	0.344828	0.241379	0.344828	0.344828	0.413793
GX141	0.862069	0.551724	0.482759	0.37931	0.344828	0.517241	0.37931	0.517241	0.896552	0.551724	0.275862	0.275862	0.482759	0.413793	0.344828	0.37931	0.448276	0.275862	0.413793	0.931034	0.413793	0.344828	0.482759	0.448276	0.482759	0.448276	0.37931	0.275862	0.310345	0.413793	0.310345	0	0.172414	0.310345	0.310345	0.172414	0.517241	0.37931	0.241379	0.931034	0.275862	0.862069	0.37931	0.241379	0.206897	0.206897	0.448276	0.37931	0.275862
GX142	0.862069	0.551724	0.413793	0.448276	0.344828	0.551724	0.344828	0.517241	0.827586	0.551724	0.310345	0.344828	0.448276	0.344828	0.344828	0.413793	0.413793	0.344828	0.413793	0.931034	0.413793	0.310345	0.448276	0.448276	0.482759	0.413793	0.413793	0.344828	0.448276	0.448276	0.310345	0.172414	0	0.344828	0.344828	0.310345	0.482759	0.448276	0.310345	0.965517	0.310345	0.827586	0.37931	0.310345	0.275862	0.275862	0.448276	0.37931	0.310345
GX143	0.896552	0.551724	0.551724	0.448276	0.448276	0.517241	0.448276	0.413793	0.896552	0.448276	0.413793	0.448276	0.517241	0.37931	0.448276	0.37931	0.448276	0.448276	0.37931	0.862069	0.344828	0.37931	0.448276	0.482759	0.551724	0.448276	0.482759	0.413793	0.413793	0.448276	0.37931	0.310345	0.344828	0	0.206897	0.310345	0.37931	0.517241	0.37931	0.862069	0.37931	0.896552	0.482759	0.37931	0.344828	0.413793	0.448276	0.275862	0.344828
GX144	0.793103	0.482759	0.517241	0.482759	0.482759	0.62069	0.413793	0.482759	0.862069	0.551724	0.37931	0.448276	0.448276	0.37931	0.448276	0.448276	0.517241	0.482759	0.413793	0.862069	0.448276	0.482759	0.551724	0.517241	0.482759	0.517241	0.413793	0.310345	0.37931	0.413793	0.37931	0.310345	0.344828	0.206897	0	0.275862	0.37931	0.413793	0.344828	0.896552	0.413793	0.793103	0.37931	0.310345	0.310345	0.344828	0.517241	0.413793	0.37931
GX145	0.896552	0.551724	0.551724	0.482759	0.482759	0.517241	0.413793	0.482759	0.827586	0.551724	0.275862	0.413793	0.517241	0.413793	0.344828	0.37931	0.448276	0.344828	0.37931	0.931034	0.448276	0.413793	0.517241	0.448276	0.482759	0.482759	0.37931	0.275862	0.37931	0.448276	0.275862	0.172414	0.310345	0.310345	0.275862	0	0.482759	0.448276	0.275862	0.862069	0.344828	0.896552	0.482759	0.241379	0.241379	0.275862	0.344828	0.413793	0.344828
GX146	0.827586	0.517241	0.517241	0.413793	0.586207	0.551724	0.517241	0.517241	0.896552	0.448276	0.586207	0.586207	0.413793	0.344828	0.482759	0.413793	0.551724	0.551724	0.482759	0.724138	0.482759	0.551724	0.344828	0.586207	0.448276	0.448276	0.551724	0.482759	0.448276	0.344828	0.448276	0.517241	0.482759	0.37931	0.37931	0.482759	0	0.448276	0.517241	0.827586	0.482759	0.793103	0.413793	0.517241	0.517241	0.482759	0.37931	0.413793	0.482759
GX147	0.793103	0.551724	0.482759	0.448276	0.482759	0.586207	0.413793	0.62069	0.931034	0.551724	0.517241	0.482759	0.448276	0.448276	0.482759	0.551724	0.517241	0.482759	0.413793	0.862069	0.482759	0.448276	0.586207	0.482759	0.37931	0.448276	0.413793	0.241379	0.344828	0.413793	0.413793	0.37931	0.448276	0.517241	0.413793	0.448276	0.448276	0	0.310345	0.862069	0.448276	0.793103	0.448276	0.37931	0.413793	0.310345	0.448276	0.413793	0.37931
GX148	0.862069	0.551724	0.482759	0.448276	0.448276	0.586207	0.344828	0.448276	0.896552	0.482759	0.310345	0.37931	0.448276	0.344828	0.344828	0.482759	0.448276	0.482759	0.310345	0.896552	0.482759	0.37931	0.517241	0.448276	0.448276	0.413793	0.344828	0.103448	0.344828	0.344828	0.37931	0.241379	0.310345	0.37931	0.344828	0.275862	0.517241	0.310345	0	0.896552	0.275862	0.862069	0.37931	0.344828	0.310345	0.241379	0.413793	0.275862	0.241379
GX1481	0.793103	0.896552	0.896552	0.827586	0.965517	0.862069	0.965517	0.862069	0.448276	0.827586	1	0.965517	0.862069	0.793103	0.931034	0.862069	0.896552	0.896552	0.862069	0.586207	0.931034	0.931034	0.931034	0.965517	0.862069	0.862069	0.931034	0.931034	0.896552	0.931034	0.827586	0.931034	0.965517	0.862069	0.896552	0.862069	0.827586	0.862069	0.896552	0	0.931034	0.517241	0.862069	0.896552	0.931034	0.931034	0.862069	0.862069	0.931034
GX149	0.862069	0.62069	0.517241	0.517241	0.448276	0.448276	0.448276	0.413793	0.827586	0.37931	0.37931	0.482759	0.551724	0.482759	0.413793	0.344828	0.37931	0.448276	0.37931	0.862069	0.482759	0.413793	0.517241	0.517241	0.448276	0.551724	0.448276	0.275862	0.37931	0.344828	0.344828	0.275862	0.310345	0.37931	0.413793	0.344828	0.482759	0.448276	0.275862	0.931034	0	0.827586	0.344828	0.413793	0.344828	0.310345	0.413793	0.310345	0.413793
GX15	0.655172	0.862069	0.862069	0.862069	0.862069	0.896552	0.862069	0.931034	0.413793	0.862069	0.896552	0.862069	0.827586	0.793103	0.862069	0.862069	0.896552	0.862069	0.827586	0.62069	0.896552	0.896552	0.896552	0.896552	0.827586	0.862069	0.827586	0.793103	0.827586	0.862069	0.896552	0.862069	0.827586	0.896552	0.793103	0.896552	0.793103	0.793103	0.862069	0.517241	0.827586	0	0.793103	0.827586	0.862069	0.827586	0.965517	0.862069	0.862069
GX150	0.862069	0.655172	0.448276	0.413793	0.344828	0.37931	0.448276	0.482759	0.896552	0.37931	0.413793	0.448276	0.482759	0.517241	0.448276	0.482759	0.482759	0.517241	0.482759	0.862069	0.517241	0.482759	0.517241	0.517241	0.482759	0.482759	0.482759	0.413793	0.448276	0.448276	0.37931	0.37931	0.37931	0.482759	0.37931	0.482759	0.413793	0.448276	0.37931	0.862069	0.344828	0.793103	0	0.448276	0.413793	0.344828	0.482759	0.448276	0.413793
GX151	0.827586	0.517241	0.413793	0.448276	0.413793	0.551724	0.413793	0.517241	0.896552	0.551724	0.310345	0.413793	0.482759	0.37931	0.344828	0.482759	0.413793	0.37931	0.413793	0.862069	0.448276	0.37931	0.586207	0.413793	0.448276	0.37931	0.344828	0.344828	0.37931	0.482759	0.310345	0.241379	0.310345	0.37931	0.310345	0.241379	0.517241	0.37931	0.344828	0.896552	0.413793	0.827586	0.448276	0	0.206897	0.275862	0.482759	0.448276	0.344828
GX152	0.862069	0.586207	0.448276	0.482759	0.37931	0.517241	0.448276	0.482759	0.896552	0.551724	0.37931	0.37931	0.482759	0.413793	0.413793	0.37931	0.413793	0.37931	0.413793	0.931034	0.448276	0.37931	0.551724	0.482759	0.448276	0.448276	0.344828	0.310345	0.448276	0.448276	0.344828	0.206897	0.275862	0.344828	0.310345	0.241379	0.517241	0.413793	0.310345	0.931034	0.344828	0.862069	0.413793	0.206897	0	0.206897	0.448276	0.448276	0.310345
GX153	0.793103	0.551724	0.448276	0.448276	0.448276	0.482759	0.448276	0.551724	0.931034	0.517241	0.37931	0.413793	0.448276	0.413793	0.413793	0.344828	0.413793	0.413793	0.344828	0.896552	0.448276	0.37931	0.482759	0.448276	0.37931	0.37931	0.310345	0.206897	0.413793	0.37931	0.241379	0.206897	0.275862	0.413793	0.344828	0.275862	0.482759	0.310345	0.241379	0.931034	0.310345	0.827586	0.344828	0.275862	0.206897	0	0.37931	0.344828	0.275862
GX154	0.931034	0.586207	0.482759	0.551724	0.586207	0.517241	0.517241	0.551724	0.931034	0.517241	0.482759	0.62069	0.482759	0.482759	0.551724	0.482759	0.482759	0.586207	0.517241	0.931034	0.482759	0.517241	0.448276	0.586207	0.551724	0.517241	0.551724	0.413793	0.448276	0.413793	0.344828	0.448276	0.448276	0.448276	0.517241	0.344828	0.37931	0.448276	0.413793	0.862069	0.413793	0.965517	0.482759	0.482759	0.448276	0.37931	0	0.344828	0.413793
GX155	0.896552	0.586207	0.586207	0.448276	0.482759	0.517241	0.448276	0.482759	0.862069	0.448276	0.482759	0.482759	0.482759	0.37931	0.448276	0.482759	0.413793	0.482759	0.310345	0.896552	0.413793	0.37931	0.517241	0.448276	0.551724	0.37931	0.482759	0.275862	0.310345	0.37931	0.344828	0.37931	0.37931	0.275862	0.413793	0.413793	0.413793	0.413793	0.275862	0.862069	0.310345	0.862069	0.448276	0.448276	0.448276	0.344828	0.344828	0	0.241379
GX156	0.896552	0.62069	0.482759	0.448276	0.413793	0.586207	0.413793	0.551724	0.896552	0.586207	0.37931	0.344828	0.448276	0.413793	0.413793	0.517241	0.482759	0.448276	0.310345	0.965517	0.413793	0.275862	0.517241	0.344828	0.517241	0.37931	0.413793	0.275862	0.413793	0.448276	0.413793	0.275862	0.310345	0.344828	0.37931	0.344828	0.482759	0.37931	0.241379	0.931034	0.413793	0.862069	0.413793	0.344828	0.310345	0.275862	0.413793	0.241379	0
GX157	0.896552	0.586207	0.517241	0.448276	0.448276	0.586207	0.275862	0.517241	0.862069	0.517241	0.37931	0.448276	0.482759	0.413793	0.310345	0.517241	0.482759	0.448276	0.275862	0.862069	0.482759	0.413793	0.551724	0.413793	0.448276	0.448276	0.413793	0.310345	0.448276	0.482759	0.275862	0.310345	0.310345	0.310345	0.241379	0.310345	0.413793	0.37931	0.275862	0.862069	0.344828	0.827586	0.37931	0.310345	0.37931	0.310345	0.448276	0.275862	0.275862
GX158	0.862069	0.517241	0.551724	0.413793	0.448276	0.551724	0.413793	0.551724	0.896552	0.517241	0.344828	0.37931	0.448276	0.37931	0.37931	0.448276	0.413793	0.448276	0.37931	0.896552	0.448276	0.37931	0.551724	0.413793	0.482759	0.413793	0.344828	0.310345	0.413793	0.448276	0.275862	0.241379	0.310345	0.275862	0.310345	0.275862	0.482759	0.37931	0.275862	0.862069	0.37931	0.862069	0.482759	0.241379	0.275862	0.206897	0.37931	0.241379	0.241379
GX159	0.793103	0.517241	0.413793	0.448276	0.482759	0.551724	0.448276	0.551724	0.931034	0.517241	0.37931	0.517241	0.448276	0.310345	0.413793	0.482759	0.448276	0.482759	0.413793	0.827586	0.448276	0.448276	0.517241	0.517241	0.413793	0.37931	0.37931	0.241379	0.37931	0.37931	0.275862	0.310345	0.310345	0.413793	0.344828	0.344828	0.37931	0.241379	0.310345	0.896552	0.37931	0.793103	0.37931	0.241379	0.344828	0.206897	0.344828	0.37931	0.344828
GX16	0.275862	0.896552	0.931034	0.896552	0.931034	1	0.931034	0.896552	0.793103	0.793103	0.931034	0.896552	0.931034	0.896552	0.896552	0.931034	0.965517	0.931034	0.931034	0.62069	0.931034	0.931034	0.931034	0.965517	0.758621	0.931034	0.862069	0.827586	0.793103	0.827586	0.931034	0.862069	0.862069	0.896552	0.793103	0.896552	0.827586	0.793103	0.862069	0.793103	0.862069	0.655172	0.862069	0.827586	0.862069	0.793103	0.931034	0.896552	0.896552
GX160	0.793103	0.517241	0.586207	0.482759	0.517241	0.551724	0.517241	0.551724	0.896552	0.551724	0.37931	0.551724	0.517241	0.413793	0.413793	0.448276	0.517241	0.482759	0.413793	0.862069	0.482759	0.517241	0.551724	0.482759	0.482759	0.517241	0.482759	0.37931	0.448276	0.413793	0.344828	0.37931	0.413793	0.37931	0.310345	0.344828	0.413793	0.413793	0.413793	0.896552	0.413793	0.827586	0.448276	0.344828	0.413793	0.310345	0.413793	0.344828	0.413793
GX161	0.793103	0.517241	0.551724	0.448276	0.551724	0.413793	0.586207	0.482759	0.862069	0.344828	0.586207	0.482759	0.517241	0.517241	0.586207	0.413793	0.37931	0.482759	0.413793	0.758621	0.517241	0.517241	0.551724	0.551724	0.413793	0.448276	0.413793	0.448276	0.482759	0.37931	0.413793	0.517241	0.517241	0.517241	0.517241	0.517241	0.448276	0.448276	0.448276	0.827586	0.448276	0.862069	0.448276	0.482759	0.448276	0.37931	0.482759	0.482759	0.448276
GX162	0.827586	0.551724	0.551724	0.310345	0.413793	0.448276	0.482759	0.517241	0.965517	0.482759	0.448276	0.448276	0.517241	0.448276	0.448276	0.37931	0.482759	0.413793	0.344828	0.793103	0.482759	0.482759	0.517241	0.482759	0.448276	0.344828	0.448276	0.413793	0.310345	0.482759	0.37931	0.344828	0.448276	0.413793	0.482759	0.448276	0.482759	0.344828	0.37931	0.862069	0.448276	0.896552	0.448276	0.37931	0.448276	0.344828	0.448276	0.37931	0.37931
GX163	0.931034	0.62069	0.586207	0.448276	0.37931	0.482759	0.482759	0.482759	0.896552	0.482759	0.37931	0.37931	0.551724	0.482759	0.413793	0.482759	0.37931	0.413793	0.37931	0.965517	0.448276	0.413793	0.517241	0.448276	0.517241	0.551724	0.482759	0.448276	0.551724	0.551724	0.517241	0.413793	0.482759	0.413793	0.482759	0.448276	0.586207	0.517241	0.37931	0.931034	0.448276	0.931034	0.413793	0.413793	0.37931	0.448276	0.586207	0.448276	0.37931
GX164	0.896552	0.586207	0.482759	0.413793	0.310345	0.482759	0.517241	0.551724	0.931034	0.551724	0.344828	0.413793	0.551724	0.482759	0.448276	0.448276	0.482759	0.448276	0.448276	1	0.448276	0.413793	0.482759	0.482759	0.586207	0.448276	0.482759	0.448276	0.482759	0.448276	0.448276	0.310345	0.344828	0.413793	0.448276	0.413793	0.551724	0.517241	0.413793	0.965517	0.413793	0.931034	0.344828	0.413793	0.37931	0.310345	0.413793	0.37931	0.344828
GX165	0.896552	0.551724	0.448276	0.448276	0.344828	0.344828	0.551724	0.482759	0.931034	0.482759	0.413793	0.482759	0.448276	0.482759	0.482759	0.241379	0.448276	0.413793	0.37931	0.862069	0.448276	0.482759	0.413793	0.517241	0.482759	0.448276	0.517241	0.413793	0.413793	0.413793	0.448276	0.37931	0.448276	0.517241	0.448276	0.448276	0.482759	0.448276	0.448276	0.862069	0.37931	0.827586	0.275862	0.413793	0.37931	0.310345	0.448276	0.517241	0.448276
GX166	0.931034	0.586207	0.517241	0.482759	0.413793	0.413793	0.482759	0.482759	0.931034	0.586207	0.413793	0.482759	0.517241	0.551724	0.448276	0.344828	0.413793	0.37931	0.310345	0.931034	0.448276	0.482759	0.413793	0.517241	0.517241	0.482759	0.517241	0.448276	0.517241	0.482759	0.413793	0.37931	0.448276	0.448276	0.448276	0.37931	0.517241	0.551724	0.448276	0.931034	0.448276	0.965517	0.413793	0.448276	0.37931	0.310345	0.413793	0.482759	0.448276
GX167	0.896552	0.551724	0.482759	0.37931	0.448276	0.482759	0.482759	0.586207	0.965517	0.413793	0.344828	0.413793	0.482759	0.37931	0.413793	0.413793	0.448276	0.37931	0.448276	0.827586	0.448276	0.413793	0.448276	0.37931	0.482759	0.344828	0.448276	0.448276	0.448276	0.482759	0.37931	0.344828	0.37931	0.344828	0.448276	0.37931	0.482759	0.482759	0.413793	0.862069	0.517241	0.896552	0.482759	0.310345	0.37931	0.37931	0.448276	0.413793	0.37931
GX168	0.793103	0.551724	0.448276	0.448276	0.413793	0.517241	0.482759	0.551724	0.896552	0.482759	0.37931	0.37931	0.482759	0.37931	0.37931	0.413793	0.482759	0.310345	0.37931	0.793103	0.413793	0.37931	0.448276	0.37931	0.448276	0.37931	0.413793	0.413793	0.413793	0.448276	0.448276	0.344828	0.344828	0.413793	0.37931	0.37931	0.448276	0.448276	0.448276	0.931034	0.448276	0.827586	0.517241	0.275862	0.344828	0.344828	0.551724	0.482759	0.37931
GX169	0.931034	0.586207	0.517241	0.482759	0.413793	0.517241	0.517241	0.413793	0.896552	0.482759	0.241379	0.310345	0.551724	0.482759	0.413793	0.37931	0.413793	0.482759	0.413793	0.965517	0.551724	0.448276	0.482759	0.448276	0.482759	0.517241	0.37931	0.344828	0.448276	0.482759	0.448276	0.275862	0.37931	0.413793	0.413793	0.344828	0.586207	0.482759	0.310345	0.931034	0.310345	0.896552	0.344828	0.344828	0.344828	0.310345	0.482759	0.448276	0.310345
GX17	0.655172	0.827586	0.827586	0.862069	0.862069	0.862069	0.862069	0.931034	0.482759	0.827586	0.896552	0.862069	0.827586	0.793103	0.862069	0.862069	0.931034	0.862069	0.827586	0.62069	0.896552	0.896552	0.896552	0.896552	0.827586	0.827586	0.793103	0.827586	0.862069	0.793103	0.862069	0.862069	0.827586	0.896552	0.793103	0.896552	0.758621	0.758621	0.862069	0.517241	0.827586	0.172414	0.758621	0.827586	0.862069	0.793103	0.931034	0.896552	0.827586
GX170	0.862069	0.551724	0.517241	0.448276	0.448276	0.551724	0.482759	0.517241	0.827586	0.586207	0.37931	0.37931	0.448276	0.310345	0.413793	0.37931	0.482759	0.37931	0.275862	0.896552	0.448276	0.344828	0.482759	0.448276	0.413793	0.310345	0.37931	0.275862	0.37931	0.448276	0.37931	0.275862	0.310345	0.344828	0.310345	0.310345	0.448276	0.37931	0.310345	0.862069	0.413793	0.827586	0.482759	0.310345	0.275862	0.206897	0.448276	0.310345	0.172414
GX171	0.827586	0.62069	0.482759	0.413793	0.37931	0.517241	0.482759	0.517241	0.862069	0.517241	0.413793	0.37931	0.517241	0.448276	0.413793	0.413793	0.482759	0.344828	0.344828	0.896552	0.482759	0.344828	0.482759	0.448276	0.448276	0.37931	0.448276	0.37931	0.37931	0.448276	0.448276	0.275862	0.344828	0.482759	0.482759	0.413793	0.482759	0.413793	0.344828	0.931034	0.344828	0.896552	0.448276	0.413793	0.37931	0.310345	0.482759	0.37931	0.310345
GX172	1	0.678571	0.607143	0.571429	0.607143	0.607143	0.607143	0.571429	1	0.607143	0.571429	0.607143	0.607143	0.571429	0.571429	0.571429	0.607143	0.607143	0.571429	1	0.607143	0.607143	0.571429	0.607143	0.607143	0.571429	0.607143	0.571429	0.571429	0.571429	0.571429	0.571429	0.571429	0.607143	0.607143	0.571429	0.571429	0.607143	0.571429	1	0.571429	1	0.571429	0.607143	0.607143	0.571429	0.571429	0.571429	0.571429
GX173	0.827586	0.517241	0.551724	0.551724	0.551724	0.517241	0.586207	0.448276	0.862069	0.517241	0.482759	0.517241	0.448276	0.482759	0.551724	0.344828	0.551724	0.517241	0.448276	0.827586	0.586207	0.551724	0.517241	0.586207	0.413793	0.482759	0.448276	0.344828	0.37931	0.413793	0.482759	0.413793	0.482759	0.482759	0.37931	0.448276	0.517241	0.37931	0.37931	0.862069	0.37931	0.793103	0.448276	0.413793	0.413793	0.344828	0.482759	0.517241	0.482759
GX174	0.758621	0.482759	0.62069	0.448276	0.482759	0.448276	0.586207	0.551724	0.931034	0.448276	0.448276	0.551724	0.517241	0.448276	0.482759	0.37931	0.413793	0.448276	0.413793	0.724138	0.413793	0.517241	0.517241	0.517241	0.448276	0.448276	0.448276	0.482759	0.413793	0.413793	0.413793	0.482759	0.517241	0.413793	0.413793	0.413793	0.482759	0.517241	0.517241	0.896552	0.448276	0.931034	0.586207	0.37931	0.482759	0.37931	0.413793	0.413793	0.517241
GX175	0.896552	0.586207	0.482759	0.448276	0.310345	0.482759	0.448276	0.551724	0.896552	0.62069	0.310345	0.310345	0.517241	0.448276	0.448276	0.448276	0.310345	0.241379	0.413793	1	0.413793	0.37931	0.551724	0.448276	0.517241	0.517241	0.448276	0.413793	0.482759	0.551724	0.37931	0.206897	0.310345	0.448276	0.413793	0.310345	0.62069	0.448276	0.413793	0.931034	0.448276	0.931034	0.448276	0.275862	0.275862	0.275862	0.448276	0.482759	0.37931
GX176	0.862069	0.517241	0.551724	0.37931	0.344828	0.517241	0.482759	0.586207	0.896552	0.551724	0.275862	0.413793	0.551724	0.413793	0.310345	0.482759	0.482759	0.413793	0.413793	0.965517	0.448276	0.448276	0.551724	0.413793	0.551724	0.482759	0.413793	0.413793	0.482759	0.482759	0.448276	0.310345	0.37931	0.37931	0.344828	0.344828	0.586207	0.482759	0.344828	0.931034	0.448276	0.896552	0.448276	0.275862	0.344828	0.344828	0.517241	0.413793	0.37931
GX177	0.931034	0.586207	0.482759	0.448276	0.37931	0.482759	0.448276	0.586207	0.862069	0.551724	0.37931	0.37931	0.517241	0.448276	0.37931	0.413793	0.413793	0.275862	0.413793	0.965517	0.344828	0.310345	0.517241	0.448276	0.482759	0.482759	0.448276	0.413793	0.482759	0.551724	0.37931	0.172414	0.241379	0.344828	0.413793	0.241379	0.551724	0.482759	0.37931	0.896552	0.37931	0.931034	0.482759	0.310345	0.241379	0.310345	0.448276	0.413793	0.310345
GX178	0.896552	0.586207	0.551724	0.413793	0.344828	0.482759	0.413793	0.551724	0.896552	0.517241	0.448276	0.310345	0.551724	0.517241	0.413793	0.413793	0.413793	0.241379	0.310345	0.965517	0.37931	0.275862	0.551724	0.344828	0.517241	0.448276	0.448276	0.37931	0.448276	0.517241	0.413793	0.241379	0.344828	0.37931	0.448276	0.37931	0.586207	0.413793	0.344828	0.931034	0.413793	0.931034	0.482759	0.37931	0.344828	0.310345	0.551724	0.310345	0.310345
GX179	0.862069	0.551724	0.517241	0.413793	0.344828	0.482759	0.448276	0.586207	0.862069	0.586207	0.448276	0.310345	0.517241	0.482759	0.448276	0.448276	0.413793	0.241379	0.310345	0.965517	0.413793	0.344828	0.551724	0.413793	0.517241	0.413793	0.413793	0.344828	0.413793	0.448276	0.413793	0.241379	0.344828	0.448276	0.413793	0.344828	0.586207	0.37931	0.344828	0.896552	0.482759	0.896552	0.482759	0.344828	0.310345	0.275862	0.517241	0.37931	0.310345
GX18	0.655172	0.896552	0.931034	0.862069	0.965517	0.862069	0.896552	0.827586	0.655172	0.724138	1	0.965517	0.896552	0.827586	0.862069	0.827586	0.896552	0.896552	0.896552	0.172414	0.862069	0.931034	0.862069	0.931034	0.758621	0.862069	0.931034	0.896552	0.793103	0.827586	0.862069	0.931034	0.931034	0.862069	0.862069	0.931034	0.724138	0.862069	0.896552	0.517241	0.862069	0.551724	0.862069	0.862069	0.931034	0.896552	0.931034	0.896552	0.965517
GX180	0.896552	0.586207	0.482759	0.413793	0.413793	0.482759	0.448276	0.551724	0.896552	0.413793	0.344828	0.413793	0.413793	0.413793	0.413793	0.482759	0.482759	0.413793	0.413793	0.931034	0.517241	0.413793	0.586207	0.448276	0.448276	0.37931	0.413793	0.37931	0.517241	0.482759	0.413793	0.310345	0.37931	0.413793	0.413793	0.37931	0.517241	0.448276	0.344828	0.862069	0.448276	0.862069	0.37931	0.310345	0.344828	0.310345	0.517241	0.482759	0.413793
GX181	0.896552	0.586207	0.482759	0.344828	0.37931	0.551724	0.413793	0.551724	0.862069	0.448276	0.344828	0.37931	0.448276	0.37931	0.37931	0.482759	0.482759	0.37931	0.413793	0.931034	0.448276	0.310345	0.551724	0.413793	0.448276	0.37931	0.448276	0.37931	0.482759	0.448276	0.413793	0.275862	0.310345	0.344828	0.344828	0.310345	0.482759	0.448276	0.344828	0.862069	0.448276	0.862069	0.413793	0.275862	0.310345	0.344828	0.482759	0.413793	0.310345
GX182	0.896552	0.551724	0.448276	0.482759	0.551724	0.448276	0.517241	0.37931	0.931034	0.482759	0.586207	0.551724	0.482759	0.448276	0.517241	0.413793	0.517241	0.448276	0.413793	0.862069	0.448276	0.448276	0.448276	0.517241	0.551724	0.344828	0.482759	0.517241	0.448276	0.482759	0.482759	0.517241	0.551724	0.37931	0.517241	0.517241	0.448276	0.517241	0.517241	0.862069	0.551724	0.965517	0.586207	0.448276	0.482759	0.448276	0.413793	0.37931	0.482759
GX183	0.862069	0.517241	0.517241	0.448276	0.517241	0.482759	0.482759	0.551724	0.896552	0.413793	0.517241	0.448276	0.37931	0.37931	0.517241	0.448276	0.413793	0.37931	0.37931	0.827586	0.413793	0.344828	0.517241	0.448276	0.448276	0.275862	0.482759	0.37931	0.413793	0.413793	0.37931	0.413793	0.413793	0.413793	0.448276	0.413793	0.448276	0.413793	0.37931	0.793103	0.586207	0.896552	0.517241	0.413793	0.448276	0.413793	0.413793	0.37931	0.37931
GX184	0.793103	0.517241	0.551724	0.413793	0.448276	0.517241	0.482759	0.517241	0.862069	0.37931	0.344828	0.344828	0.448276	0.448276	0.448276	0.37931	0.448276	0.413793	0.413793	0.827586	0.517241	0.344828	0.482759	0.448276	0.37931	0.413793	0.37931	0.37931	0.482759	0.37931	0.517241	0.344828	0.413793	0.413793	0.413793	0.37931	0.482759	0.517241	0.344828	0.896552	0.413793	0.862069	0.448276	0.37931	0.37931	0.37931	0.551724	0.517241	0.413793
GX185	0.793103	0.517241	0.517241	0.482759	0.482759	0.413793	0.551724	0.448276	0.862069	0.37931	0.448276	0.551724	0.517241	0.413793	0.448276	0.482759	0.448276	0.517241	0.551724	0.758621	0.517241	0.517241	0.586207	0.551724	0.517241	0.413793	0.482759	0.517241	0.413793	0.482759	0.482759	0.517241	0.517241	0.482759	0.482759	0.551724	0.517241	0.551724	0.517241	0.862069	0.448276	0.862069	0.448276	0.448276	0.551724	0.482759	0.551724	0.448276	0.551724
GX186	0.896552	0.517241	0.517241	0.448276	0.551724	0.413793	0.551724	0.517241	0.965517	0.413793	0.62069	0.62069	0.448276	0.413793	0.482759	0.37931	0.482759	0.482759	0.413793	0.758621	0.448276	0.551724	0.448276	0.517241	0.448276	0.413793	0.551724	0.482759	0.448276	0.344828	0.482759	0.586207	0.586207	0.517241	0.517241	0.551724	0.310345	0.448276	0.482759	0.896552	0.517241	0.896552	0.517241	0.551724	0.517241	0.482759	0.517241	0.517241	0.586207
GX187	0.758621	0.586207	0.551724	0.482759	0.482759	0.413793	0.551724	0.517241	0.862069	0.413793	0.517241	0.517241	0.517241	0.551724	0.448276	0.413793	0.551724	0.448276	0.448276	0.758621	0.482759	0.551724	0.482759	0.517241	0.413793	0.517241	0.448276	0.482759	0.517241	0.448276	0.551724	0.517241	0.551724	0.551724	0.517241	0.517241	0.413793	0.517241	0.517241	0.862069	0.413793	0.827586	0.413793	0.482759	0.448276	0.413793	0.62069	0.586207	0.517241
GX188	0.793103	0.551724	0.482759	0.448276	0.482759	0.482759	0.448276	0.551724	0.862069	0.37931	0.482759	0.413793	0.482759	0.517241	0.482759	0.448276	0.448276	0.482759	0.448276	0.862069	0.517241	0.413793	0.551724	0.482759	0.37931	0.482759	0.344828	0.37931	0.517241	0.517241	0.413793	0.37931	0.37931	0.482759	0.413793	0.448276	0.551724	0.413793	0.344828	0.862069	0.413793	0.827586	0.310345	0.413793	0.37931	0.275862	0.517241	0.448276	0.413793
GX189	0.896552	0.586207	0.551724	0.413793	0.517241	0.517241	0.517241	0.586207	0.896552	0.551724	0.551724	0.413793	0.551724	0.517241	0.482759	0.413793	0.551724	0.37931	0.413793	0.862069	0.448276	0.413793	0.448276	0.37931	0.448276	0.448276	0.482759	0.413793	0.482759	0.482759	0.517241	0.413793	0.448276	0.482759	0.482759	0.448276	0.482759	0.37931	0.448276	0.862069	0.517241	0.862069	0.517241	0.448276	0.448276	0.37931	0.551724	0.448276	0.37931
GX190	0.793103	0.517241	0.517241	0.413793	0.448276	0.482759	0.517241	0.482759	0.896552	0.517241	0.448276	0.448276	0.517241	0.413793	0.482759	0.448276	0.413793	0.37931	0.37931	0.862069	0.344828	0.448276	0.517241	0.551724	0.551724	0.413793	0.482759	0.448276	0.413793	0.448276	0.413793	0.344828	0.37931	0.275862	0.344828	0.37931	0.517241	0.517241	0.448276	0.827586	0.482759	0.931034	0.551724	0.344828	0.37931	0.37931	0.413793	0.37931	0.413793
GX191	0.862069	0.517241	0.448276	0.413793	0.344828	0.517241	0.413793	0.551724	0.896552	0.517241	0.344828	0.37931	0.517241	0.344828	0.344828	0.482759	0.37931	0.344828	0.413793	0.931034	0.413793	0.310345	0.551724	0.448276	0.482759	0.448276	0.413793	0.413793	0.517241	0.482759	0.482759	0.310345	0.310345	0.413793	0.448276	0.37931	0.517241	0.482759	0.37931	0.965517	0.413793	0.896552	0.517241	0.275862	0.310345	0.37931	0.551724	0.448276	0.310345
GX192	0.862069	0.517241	0.413793	0.413793	0.413793	0.517241	0.482759	0.551724	0.896552	0.517241	0.448276	0.413793	0.517241	0.413793	0.413793	0.517241	0.517241	0.413793	0.482759	0.965517	0.517241	0.37931	0.551724	0.413793	0.482759	0.344828	0.413793	0.448276	0.482759	0.482759	0.448276	0.344828	0.37931	0.413793	0.448276	0.413793	0.551724	0.482759	0.413793	0.896552	0.517241	0.896552	0.448276	0.310345	0.37931	0.310345	0.517241	0.413793	0.344828
GX193	0.827586	0.517241	0.482759	0.482759	0.448276	0.517241	0.482759	0.517241	0.827586	0.517241	0.482759	0.413793	0.37931	0.413793	0.482759	0.448276	0.448276	0.37931	0.448276	0.896552	0.448276	0.413793	0.517241	0.517241	0.37931	0.448276	0.448276	0.344828	0.37931	0.448276	0.413793	0.310345	0.344828	0.482759	0.344828	0.37931	0.517241	0.448276	0.37931	0.862069	0.448276	0.827586	0.37931	0.310345	0.275862	0.310345	0.586207	0.482759	0.37931
GX194	0.862069	0.517241	0.448276	0.37931	0.448276	0.517241	0.448276	0.517241	0.862069	0.448276	0.37931	0.344828	0.448276	0.413793	0.37931	0.448276	0.482759	0.448276	0.37931	0.931034	0.517241	0.344828	0.517241	0.413793	0.37931	0.310345	0.275862	0.310345	0.448276	0.448276	0.37931	0.275862	0.344828	0.448276	0.448276	0.344828	0.517241	0.413793	0.275862	0.862069	0.413793	0.862069	0.344828	0.310345	0.275862	0.206897	0.517241	0.413793	0.275862
GX195	0.862069	0.517241	0.413793	0.413793	0.482759	0.37931	0.551724	0.413793	0.896552	0.344828	0.586207	0.551724	0.344828	0.344828	0.517241	0.413793	0.448276	0.482759	0.517241	0.758621	0.482759	0.517241	0.482759	0.586207	0.448276	0.413793	0.517241	0.482759	0.482759	0.37931	0.448276	0.517241	0.517241	0.551724	0.517241	0.586207	0.413793	0.482759	0.482759	0.793103	0.448276	0.793103	0.413793	0.517241	0.482759	0.413793	0.586207	0.551724	0.586207
GX196	0.862069	0.517241	0.448276	0.413793	0.413793	0.551724	0.37931	0.517241	0.827586	0.448276	0.413793	0.37931	0.37931	0.37931	0.37931	0.517241	0.413793	0.413793	0.413793	0.896552	0.482759	0.344828	0.586207	0.448276	0.344828	0.413793	0.37931	0.344828	0.448276	0.482759	0.37931	0.310345	0.310345	0.448276	0.37931	0.37931	0.517241	0.37931	0.310345	0.827586	0.413793	0.793103	0.344828	0.275862	0.310345	0.344828	0.551724	0.448276	0.37931
GX197	0.931034	0.482759	0.482759	0.37931	0.37931	0.517241	0.413793	0.482759	0.862069	0.517241	0.413793	0.413793	0.413793	0.310345	0.37931	0.517241	0.448276	0.413793	0.448276	0.931034	0.448276	0.413793	0.551724	0.517241	0.517241	0.37931	0.448276	0.37931	0.37931	0.482759	0.448276	0.310345	0.413793	0.344828	0.413793	0.413793	0.517241	0.413793	0.37931	0.827586	0.482759	0.862069	0.517241	0.344828	0.344828	0.413793	0.517241	0.37931	0.344828
GX198	0.758621	0.586207	0.448276	0.37931	0.413793	0.482759	0.448276	0.482759	0.862069	0.413793	0.413793	0.413793	0.448276	0.482759	0.413793	0.482759	0.482759	0.413793	0.37931	0.862069	0.413793	0.448276	0.517241	0.517241	0.448276	0.517241	0.413793	0.413793	0.448276	0.448276	0.551724	0.344828	0.413793	0.448276	0.448276	0.413793	0.482759	0.482759	0.37931	0.931034	0.37931	0.862069	0.448276	0.37931	0.37931	0.37931	0.517241	0.482759	0.448276
GX199	0.724138	0.551724	0.517241	0.448276	0.482759	0.482759	0.517241	0.517241	0.862069	0.448276	0.517241	0.482759	0.413793	0.448276	0.482759	0.448276	0.517241	0.413793	0.413793	0.793103	0.482759	0.551724	0.482759	0.586207	0.448276	0.517241	0.482759	0.413793	0.37931	0.413793	0.551724	0.448276	0.448276	0.551724	0.413793	0.482759	0.448276	0.482759	0.413793	0.931034	0.448276	0.827586	0.448276	0.448276	0.448276	0.413793	0.551724	0.517241	0.517241
GX20	0.689655	0.931034	0.931034	0.862069	0.896552	0.862069	0.896552	0.931034	0.517241	0.862069	0.896552	0.931034	0.931034	0.862069	0.827586	0.896552	0.931034	0.862069	0.793103	0.586207	0.931034	0.931034	0.931034	0.931034	0.827586	0.896552	0.896552	0.827586	0.862069	0.827586	0.793103	0.827586	0.862069	0.862069	0.827586	0.758621	0.758621	0.793103	0.827586	0.413793	0.793103	0.413793	0.724138	0.827586	0.862069	0.827586	0.793103	0.827586	0.827586
GX200	0.862069	0.62069	0.551724	0.413793	0.448276	0.482759	0.448276	0.482759	0.827586	0.413793	0.448276	0.448276	0.517241	0.482759	0.344828	0.448276	0.482759	0.413793	0.413793	0.827586	0.482759	0.448276	0.482759	0.482759	0.413793	0.551724	0.448276	0.413793	0.482759	0.517241	0.517241	0.37931	0.448276	0.448276	0.482759	0.413793	0.517241	0.482759	0.344828	0.862069	0.37931	0.827586	0.413793	0.37931	0.344828	0.413793	0.551724	0.482759	0.413793
GX201	0.827586	0.517241	0.482759	0.37931	0.448276	0.413793	0.551724	0.482759	0.896552	0.37931	0.517241	0.551724	0.37931	0.413793	0.482759	0.344828	0.517241	0.448276	0.344828	0.758621	0.482759	0.517241	0.517241	0.482759	0.448276	0.413793	0.517241	0.37931	0.37931	0.241379	0.517241	0.482759	0.482759	0.586207	0.482759	0.517241	0.413793	0.413793	0.37931	0.862069	0.37931	0.758621	0.37931	0.482759	0.482759	0.413793	0.517241	0.482759	0.482759
GX202	0.862069	0.517241	0.551724	0.482759	0.448276	0.517241	0.448276	0.586207	0.862069	0.551724	0.482759	0.482759	0.517241	0.448276	0.37931	0.448276	0.448276	0.344828	0.37931	0.827586	0.448276	0.482759	0.448276	0.482759	0.413793	0.517241	0.413793	0.37931	0.448276	0.517241	0.37931	0.413793	0.413793	0.482759	0.344828	0.413793	0.482759	0.448276	0.37931	0.896552	0.448276	0.827586	0.448276	0.413793	0.37931	0.37931	0.551724	0.448276	0.413793
GX203	0.862069	0.551724	0.482759	0.448276	0.413793	0.551724	0.344828	0.551724	0.862069	0.482759	0.448276	0.448276	0.448276	0.37931	0.344828	0.517241	0.37931	0.37931	0.413793	0.896552	0.413793	0.344828	0.551724	0.482759	0.413793	0.517241	0.482759	0.413793	0.517241	0.517241	0.413793	0.344828	0.310345	0.344828	0.344828	0.37931	0.482759	0.482759	0.37931	0.896552	0.448276	0.862069	0.482759	0.37931	0.37931	0.37931	0.482759	0.344828	0.344828
GX204	0.862069	0.551724	0.413793	0.37931	0.413793	0.517241	0.413793	0.551724	0.896552	0.448276	0.37931	0.413793	0.448276	0.37931	0.37931	0.517241	0.482759	0.413793	0.482759	0.965517	0.482759	0.344828	0.551724	0.448276	0.448276	0.37931	0.37931	0.37931	0.517241	0.482759	0.413793	0.310345	0.344828	0.413793	0.413793	0.344828	0.517241	0.448276	0.344828	0.896552	0.482759	0.896552	0.413793	0.344828	0.344828	0.275862	0.448276	0.413793	0.344828
GX205	0.827586	0.586207	0.482759	0.448276	0.448276	0.586207	0.448276	0.517241	0.827586	0.551724	0.517241	0.413793	0.551724	0.482759	0.517241	0.551724	0.517241	0.448276	0.551724	0.965517	0.62069	0.517241	0.586207	0.517241	0.448276	0.482759	0.448276	0.413793	0.413793	0.551724	0.517241	0.413793	0.482759	0.551724	0.482759	0.448276	0.586207	0.37931	0.448276	0.862069	0.517241	0.862069	0.517241	0.413793	0.37931	0.413793	0.517241	0.482759	0.482759
GX206	0.862069	0.551724	0.482759	0.413793	0.37931	0.551724	0.413793	0.448276	0.862069	0.517241	0.413793	0.37931	0.517241	0.448276	0.37931	0.517241	0.551724	0.413793	0.448276	0.965517	0.517241	0.448276	0.551724	0.517241	0.448276	0.482759	0.448276	0.413793	0.37931	0.482759	0.551724	0.310345	0.448276	0.37931	0.37931	0.413793	0.586207	0.413793	0.37931	0.896552	0.448276	0.896552	0.482759	0.413793	0.37931	0.448276	0.551724	0.448276	0.413793
GX207	0.896552	0.551724	0.413793	0.448276	0.517241	0.517241	0.413793	0.482759	0.827586	0.482759	0.517241	0.517241	0.448276	0.344828	0.482759	0.517241	0.413793	0.482759	0.517241	0.896552	0.482759	0.413793	0.551724	0.482759	0.413793	0.344828	0.448276	0.37931	0.413793	0.517241	0.413793	0.448276	0.448276	0.482759	0.517241	0.448276	0.482759	0.344828	0.413793	0.758621	0.517241	0.827586	0.517241	0.37931	0.413793	0.413793	0.448276	0.413793	0.448276
GX208	0.827586	0.482759	0.482759	0.482759	0.586207	0.482759	0.551724	0.482759	0.896552	0.37931	0.517241	0.586207	0.448276	0.413793	0.586207	0.413793	0.586207	0.551724	0.517241	0.793103	0.482759	0.551724	0.517241	0.62069	0.517241	0.37931	0.517241	0.482759	0.448276	0.37931	0.448276	0.517241	0.482759	0.448276	0.448276	0.517241	0.413793	0.482759	0.517241	0.862069	0.482759	0.862069	0.517241	0.517241	0.517241	0.413793	0.413793	0.482759	0.551724
GX209	0.793103	0.586207	0.413793	0.448276	0.482759	0.586207	0.37931	0.413793	0.896552	0.517241	0.448276	0.482759	0.482759	0.413793	0.413793	0.551724	0.551724	0.448276	0.482759	0.931034	0.551724	0.517241	0.586207	0.586207	0.413793	0.448276	0.448276	0.37931	0.413793	0.517241	0.448276	0.344828	0.37931	0.517241	0.413793	0.413793	0.551724	0.344828	0.37931	0.862069	0.482759	0.896552	0.448276	0.413793	0.413793	0.37931	0.448276	0.482759	0.482759
GX21	0.793103	0.862069	0.965517	0.827586	0.965517	0.862069	0.931034	0.896552	0.551724	0.793103	1	0.965517	0.896552	0.862069	0.896552	0.896552	0.896552	0.896552	0.862069	0.482759	0.931034	0.965517	0.931034	0.965517	0.862069	0.896552	0.931034	0.896552	0.862069	0.862069	0.793103	0.896552	0.931034	0.827586	0.862069	0.827586	0.758621	0.793103	0.896552	0.37931	0.896552	0.551724	0.827586	0.862069	0.896552	0.896552	0.793103	0.827586	0.896552
GX22	0.310345	0.896552	0.931034	0.896552	0.931034	0.965517	0.931034	0.896552	0.724138	0.793103	0.931034	0.896552	0.931034	0.896552	0.896552	0.896552	1	0.931034	0.931034	0.586207	0.965517	0.965517	0.931034	0.965517	0.827586	0.931034	0.862069	0.827586	0.827586	0.827586	0.931034	0.862069	0.862069	0.931034	0.827586	0.896552	0.827586	0.827586	0.862069	0.689655	0.827586	0.551724	0.827586	0.827586	0.827586	0.827586	0.965517	0.931034	0.862069
GX23	0.586207	0.862069	0.931034	0.827586	0.931034	0.862069	0.896552	0.896552	0.62069	0.689655	0.931034	0.931034	0.862069	0.827586	0.896552	0.827586	0.931034	0.896552	0.896552	0.344828	0.896552	0.965517	0.896552	0.965517	0.793103	0.827586	0.896552	0.827586	0.793103	0.793103	0.862069	0.896552	0.896552	0.896552	0.862069	0.896552	0.758621	0.827586	0.862069	0.482759	0.862069	0.448276	0.827586	0.862069	0.896552	0.862069	0.896552	0.896552	0.931034
GX2491	0.689655	0.896552	0.896552	0.827586	0.862069	0.931034	0.827586	0.931034	0.517241	0.827586	0.862069	0.862069	0.896552	0.827586	0.862069	0.896552	0.931034	0.862069	0.862069	0.62069	0.896552	0.896552	0.931034	0.931034	0.758621	0.896552	0.862069	0.758621	0.827586	0.862069	0.896552	0.827586	0.827586	0.896552	0.793103	0.827586	0.827586	0.793103	0.793103	0.551724	0.827586	0.344828	0.793103	0.793103	0.827586	0.827586	0.931034	0.896552	0.827586
GX24a	0.655172	0.931034	0.931034	0.862069	0.931034	0.862069	0.896552	0.931034	0.482759	0.793103	0.965517	0.931034	0.931034	0.896552	0.862069	0.896552	0.931034	0.827586	0.793103	0.551724	0.965517	0.931034	0.965517	0.931034	0.827586	0.896552	0.896552	0.896552	0.896552	0.862069	0.862069	0.896552	0.896552	0.896552	0.862069	0.827586	0.758621	0.793103	0.896552	0.37931	0.827586	0.413793	0.827586	0.862069	0.896552	0.896552	0.862069	0.896552	0.896552
GX25	0.689655	0.896552	0.827586	0.827586	0.793103	0.896552	0.793103	0.862069	0.413793	0.827586	0.827586	0.793103	0.862069	0.758621	0.793103	0.896552	0.896552	0.827586	0.793103	0.62069	0.896552	0.827586	0.931034	0.862069	0.862069	0.862069	0.827586	0.827586	0.862069	0.896552	0.896552	0.793103	0.758621	0.827586	0.793103	0.862069	0.827586	0.827586	0.758621	0.482759	0.793103	0.241379	0.758621	0.793103	0.827586	0.862069	0.965517	0.827586	0.758621
GX26	0.689655	0.896552	0.965517	0.862069	0.965517	0.896552	0.896552	0.896552	0.37931	0.793103	1	0.965517	0.862069	0.827586	0.896552	0.862069	0.896552	0.931034	0.896552	0.551724	0.896552	0.965517	0.896552	0.931034	0.827586	0.896552	0.931034	0.827586	0.793103	0.862069	0.827586	0.896552	0.931034	0.827586	0.827586	0.862069	0.758621	0.827586	0.896552	0.413793	0.862069	0.344828	0.827586	0.862069	0.896552	0.862069	0.862069	0.793103	0.896552
GX26a	0.62069	0.896552	0.931034	0.862069	0.931034	0.827586	0.896552	0.827586	0.62069	0.724138	0.965517	0.965517	0.896552	0.827586	0.827586	0.827586	0.896552	0.896552	0.896552	0.103448	0.827586	0.931034	0.862069	0.965517	0.724138	0.862069	0.931034	0.896552	0.793103	0.827586	0.862069	0.931034	0.931034	0.862069	0.862069	0.931034	0.724138	0.862069	0.896552	0.517241	0.862069	0.551724	0.827586	0.862069	0.931034	0.896552	0.931034	0.896552	0.965517
GX28	0.62069	0.896552	0.931034	0.862069	0.931034	0.827586	0.896552	0.827586	0.689655	0.724138	0.965517	0.965517	0.896552	0.827586	0.827586	0.827586	0.896552	0.896552	0.896552	0.103448	0.827586	0.931034	0.862069	0.965517	0.724138	0.862069	0.931034	0.896552	0.793103	0.827586	0.862069	0.931034	0.931034	0.862069	0.862069	0.931034	0.724138	0.862069	0.896552	0.517241	0.862069	0.586207	0.827586	0.862069	0.931034	0.896552	0.931034	0.896552	0.965517
GX29	0.689655	0.862069	0.862069	0.862069	0.862069	0.862069	0.862069	0.931034	0.482759	0.862069	0.896552	0.862069	0.862069	0.827586	0.862069	0.896552	0.896552	0.827586	0.793103	0.655172	0.931034	0.896552	0.931034	0.896552	0.827586	0.862069	0.827586	0.862069	0.896552	0.896552	0.862069	0.862069	0.827586	0.896552	0.827586	0.862069	0.827586	0.827586	0.862069	0.482759	0.862069	0.241379	0.793103	0.827586	0.862069	0.862069	0.931034	0.896552	0.862069
GX3	0.241379	0.862069	0.931034	0.896552	0.931034	1	0.931034	0.931034	0.793103	0.793103	0.931034	0.896552	0.931034	0.896552	0.896552	0.931034	0.965517	0.931034	0.931034	0.586207	0.931034	0.931034	0.931034	0.965517	0.724138	0.931034	0.862069	0.827586	0.793103	0.827586	0.931034	0.862069	0.862069	0.896552	0.793103	0.896552	0.827586	0.793103	0.862069	0.758621	0.862069	0.689655	0.862069	0.827586	0.862069	0.827586	0.965517	0.931034	0.896552
GX30	0.689655	0.862069	0.862069	0.827586	0.827586	0.896552	0.827586	0.931034	0.517241	0.827586	0.862069	0.827586	0.862069	0.827586	0.827586	0.896552	0.931034	0.862069	0.827586	0.62069	0.931034	0.862069	0.931034	0.862069	0.827586	0.862069	0.827586	0.862069	0.896552	0.862069	0.896552	0.827586	0.793103	0.862069	0.827586	0.896552	0.827586	0.827586	0.827586	0.482759	0.793103	0.275862	0.758621	0.827586	0.862069	0.862069	0.965517	0.862069	0.793103
GX31	0.655172	0.896552	0.931034	0.862069	0.965517	0.862069	0.896552	0.827586	0.655172	0.724138	1	0.965517	0.896552	0.827586	0.862069	0.827586	0.896552	0.896552	0.896552	0.172414	0.862069	0.931034	0.862069	0.931034	0.758621	0.862069	0.931034	0.896552	0.793103	0.827586	0.862069	0.931034	0.931034	0.862069	0.862069	0.931034	0.724138	0.862069	0.896552	0.517241	0.862069	0.551724	0.862069	0.862069	0.931034	0.896552	0.931034	0.896552	0.965517
GX32	0.724138	0.862069	0.896552	0.793103	0.862069	0.862069	0.862069	0.827586	0.448276	0.758621	0.896552	0.862069	0.793103	0.758621	0.827586	0.862069	0.862069	0.896552	0.862069	0.551724	0.896552	0.862069	0.896552	0.862069	0.827586	0.793103	0.862069	0.896552	0.862069	0.896552	0.896552	0.896552	0.862069	0.862069	0.896552	0.965517	0.827586	0.896552	0.896552	0.413793	0.862069	0.413793	0.827586	0.896552	0.931034	0.931034	0.965517	0.827586	0.896552
GX33	0.724138	0.931034	0.896552	0.758621	0.827586	0.896552	0.827586	0.965517	0.551724	0.827586	0.862069	0.827586	0.896552	0.862069	0.827586	0.896552	0.965517	0.862069	0.827586	0.689655	0.931034	0.862069	0.931034	0.827586	0.827586	0.862069	0.827586	0.862069	0.896552	0.862069	0.896552	0.793103	0.827586	0.827586	0.827586	0.862069	0.827586	0.827586	0.827586	0.517241	0.793103	0.37931	0.758621	0.793103	0.827586	0.827586	0.965517	0.862069	0.758621
GX34101	0.413793	0.862069	0.931034	0.827586	0.931034	0.931034	0.931034	0.931034	0.724138	0.724138	0.965517	0.931034	0.862069	0.827586	0.896552	0.896552	0.896552	0.931034	0.931034	0.517241	0.862069	0.931034	0.896552	0.931034	0.758621	0.862069	0.896552	0.862069	0.793103	0.793103	0.862069	0.896552	0.896552	0.862069	0.827586	0.931034	0.758621	0.758621	0.896552	0.62069	0.896552	0.586207	0.862069	0.862069	0.896552	0.862069	0.931034	0.896552	0.931034
GX35	0.758621	0.931034	0.896552	0.862069	0.931034	0.931034	0.827586	0.931034	0.62069	0.827586	0.931034	0.931034	0.965517	0.931034	0.862069	0.931034	0.965517	0.896552	0.896552	0.586207	0.965517	0.931034	0.931034	0.931034	0.758621	0.896552	0.862069	0.862069	0.931034	0.931034	0.896552	0.896552	0.896552	0.931034	0.896552	0.862069	0.827586	0.862069	0.862069	0.517241	0.862069	0.448276	0.827586	0.827586	0.862069	0.896552	0.931034	0.931034	0.896552
GX36	0.448276	0.931034	0.931034	0.931034	0.965517	0.965517	0.931034	0.896552	0.758621	0.793103	0.965517	0.931034	0.965517	0.896552	0.896552	0.896552	0.931034	0.896552	0.896552	0.551724	0.896552	0.896552	0.931034	0.931034	0.758621	0.965517	0.896552	0.862069	0.862069	0.862069	0.896552	0.896552	0.896552	0.862069	0.827586	0.896552	0.827586	0.793103	0.862069	0.724138	0.827586	0.689655	0.896552	0.896552	0.896552	0.827586	0.931034	0.862069	0.931034
GX37	0.758621	0.896552	0.896552	0.827586	0.827586	0.862069	0.827586	0.931034	0.517241	0.827586	0.862069	0.827586	0.896552	0.862069	0.793103	0.862069	0.931034	0.827586	0.793103	0.62069	0.896552	0.827586	0.896552	0.793103	0.862069	0.862069	0.827586	0.896552	0.931034	0.896552	0.896552	0.827586	0.827586	0.827586	0.862069	0.827586	0.827586	0.862069	0.862069	0.517241	0.793103	0.37931	0.793103	0.827586	0.862069	0.862069	0.931034	0.862069	0.827586
GX38	0.827586	0.965517	0.896552	0.862069	0.758621	0.862069	0.758621	0.862069	0.413793	0.862069	0.793103	0.758621	0.896552	0.862069	0.793103	0.896552	0.862069	0.827586	0.793103	0.655172	0.862069	0.793103	0.896552	0.793103	0.896552	0.896552	0.862069	0.896552	0.931034	0.965517	0.931034	0.827586	0.827586	0.827586	0.862069	0.827586	0.862069	0.896552	0.862069	0.586207	0.827586	0.413793	0.758621	0.827586	0.862069	0.896552	0.931034	0.862069	0.793103
GX39	0.724138	0.862069	0.827586	0.862069	0.827586	0.896552	0.827586	0.862069	0.413793	0.862069	0.862069	0.827586	0.827586	0.724138	0.827586	0.862069	0.896552	0.827586	0.793103	0.586207	0.862069	0.862069	0.896552	0.896552	0.827586	0.862069	0.827586	0.793103	0.827586	0.862069	0.896552	0.827586	0.793103	0.862069	0.758621	0.862069	0.793103	0.793103	0.793103	0.517241	0.827586	0.310345	0.793103	0.793103	0.827586	0.827586	0.965517	0.862069	0.827586
GX40	0.724138	0.862069	0.862069	0.827586	0.793103	0.896552	0.793103	0.896552	0.482759	0.827586	0.827586	0.793103	0.862069	0.793103	0.793103	0.896552	0.896552	0.827586	0.793103	0.655172	0.896552	0.827586	0.931034	0.862069	0.827586	0.862069	0.827586	0.827586	0.862069	0.896552	0.896552	0.793103	0.758621	0.827586	0.793103	0.862069	0.827586	0.827586	0.793103	0.482759	0.793103	0.310345	0.758621	0.793103	0.827586	0.862069	0.965517	0.827586	0.758621
GX41	0.413793	0.896552	0.931034	0.896552	0.896552	0.965517	0.931034	0.931034	0.724138	0.793103	0.896552	0.896552	0.931034	0.896552	0.862069	0.931034	0.965517	0.931034	0.931034	0.517241	0.896552	0.931034	0.931034	0.965517	0.758621	0.931034	0.862069	0.827586	0.793103	0.827586	0.931034	0.862069	0.862069	0.896552	0.793103	0.896552	0.827586	0.793103	0.862069	0.758621	0.862069	0.586207	0.827586	0.827586	0.862069	0.793103	0.931034	0.896552	0.896552
GX42	0.758621	0.862069	0.931034	0.827586	0.931034	0.896552	0.965517	0.827586	0.517241	0.793103	1	0.965517	0.862069	0.827586	0.896552	0.896552	0.931034	0.931034	0.896552	0.482759	0.931034	0.931034	0.931034	0.965517	0.827586	0.827586	0.896552	0.931034	0.896552	0.896552	0.862069	0.931034	0.965517	0.862069	0.896552	0.896552	0.793103	0.827586	0.931034	0.37931	0.931034	0.517241	0.862069	0.862069	0.896552	0.931034	0.862069	0.862069	0.931034
GX43	0.758621	0.896552	0.862069	0.896552	0.862069	0.896552	0.862069	0.827586	0.37931	0.862069	0.896552	0.862069	0.827586	0.724138	0.827586	0.862069	0.896552	0.827586	0.793103	0.551724	0.862069	0.827586	0.896552	0.896552	0.793103	0.862069	0.862069	0.862069	0.896552	0.896552	0.931034	0.896552	0.862069	0.896552	0.827586	0.862069	0.827586	0.862069	0.862069	0.448276	0.827586	0.482759	0.862069	0.862069	0.896552	0.896552	0.965517	0.896552	0.862069
GX44	0.586207	0.827586	0.931034	0.862069	0.965517	0.965517	0.965517	0.827586	0.793103	0.793103	0.931034	0.896552	0.896552	0.827586	0.931034	0.862069	0.931034	0.965517	0.965517	0.37931	0.896552	0.965517	0.862069	1	0.793103	0.896552	0.862069	0.827586	0.724138	0.758621	0.896552	0.862069	0.896552	0.827586	0.793103	0.896552	0.793103	0.827586	0.827586	0.724138	0.862069	0.724138	0.896552	0.862069	0.896552	0.862069	0.931034	0.896552	0.931034
GX45	0.689655	0.862069	0.896552	0.827586	0.862069	0.862069	0.896552	0.827586	0.551724	0.793103	0.896552	0.896552	0.827586	0.724138	0.827586	0.862069	0.896552	0.896552	0.862069	0.37931	0.827586	0.931034	0.896552	0.965517	0.827586	0.862069	0.896552	0.793103	0.758621	0.827586	0.827586	0.827586	0.862069	0.793103	0.758621	0.862069	0.758621	0.793103	0.793103	0.448276	0.862069	0.448276	0.758621	0.793103	0.827586	0.827586	0.896552	0.793103	0.793103
GX46	0.827586	0.965517	1	0.896552	0.965517	0.896552	0.965517	0.896552	0.517241	0.862069	0.965517	0.931034	0.931034	0.931034	1	0.931034	0.896552	0.965517	0.931034	0.655172	0.965517	1	0.931034	1	0.965517	0.965517	0.965517	0.931034	0.896552	0.896552	0.862069	0.931034	0.931034	0.862069	0.896552	0.862069	0.862069	0.896552	0.931034	0.517241	0.896552	0.586207	0.827586	0.931034	0.931034	0.931034	0.827586	0.862069	0.896552
GX47	0.689655	0.896552	0.965517	0.965517	0.896552	0.965517	0.896552	0.896552	0.517241	0.931034	0.896552	0.862069	0.965517	0.965517	0.931034	0.965517	0.931034	0.931034	0.896552	0.655172	1	0.965517	0.931034	0.931034	0.827586	1	0.896552	0.862069	0.862069	0.896552	0.896552	0.862069	0.931034	0.862069	0.827586	0.793103	0.862069	0.827586	0.862069	0.586207	0.896552	0.586207	0.827586	0.896552	0.896552	0.896552	0.827586	0.896552	0.862069
GX48	0.655172	0.862069	0.896552	0.896552	0.862069	0.931034	0.862069	0.827586	0.413793	0.931034	0.827586	0.793103	0.896552	0.827586	0.862069	0.896552	0.896552	0.827586	0.827586	0.724138	0.931034	0.862069	0.896552	0.896552	0.793103	0.862069	0.793103	0.827586	0.793103	0.896552	0.931034	0.827586	0.827586	0.896552	0.827586	0.827586	0.931034	0.862069	0.827586	0.655172	0.862069	0.551724	0.896552	0.827586	0.862069	0.896552	0.965517	0.931034	0.862069
GX49	0.793103	0.827586	0.965517	0.862069	0.896552	0.896552	0.827586	0.827586	0.344828	0.827586	0.862069	0.827586	0.896552	0.827586	0.862069	0.827586	0.896552	0.896552	0.862069	0.586207	0.896552	0.896552	0.862069	0.896552	0.931034	0.896552	0.862069	0.862069	0.827586	0.827586	0.896552	0.827586	0.827586	0.758621	0.827586	0.827586	0.793103	0.896552	0.827586	0.517241	0.793103	0.482759	0.862069	0.896552	0.896552	0.931034	0.862069	0.793103	0.827586
GX50	0.793103	0.862069	0.896552	0.862069	0.862069	0.931034	0.827586	0.896552	0.517241	0.862069	0.827586	0.793103	0.896552	0.862069	0.862069	0.862069	0.965517	0.896552	0.862069	0.689655	0.965517	0.896552	0.896552	0.862069	0.862069	0.896552	0.793103	0.827586	0.862069	0.862069	0.931034	0.793103	0.793103	0.827586	0.793103	0.862069	0.862069	0.862069	0.793103	0.62069	0.793103	0.448276	0.793103	0.862069	0.862069	0.862069	0.965517	0.862069	0.827586
GX51	0.724138	0.862069	0.862069	0.896552	0.931034	0.931034	0.896552	0.862069	0.517241	0.827586	0.896552	0.862069	0.931034	0.896552	0.896552	0.896552	1	0.931034	0.896552	0.586207	1	0.965517	0.931034	0.931034	0.862069	0.862069	0.758621	0.793103	0.827586	0.827586	0.862069	0.793103	0.862069	0.827586	0.758621	0.827586	0.827586	0.793103	0.793103	0.517241	0.827586	0.517241	0.758621	0.793103	0.793103	0.793103	0.896552	0.862069	0.827586
GX52	0.655172	0.896552	0.896552	0.862069	0.862069	0.862069	0.827586	0.931034	0.448276	0.862069	0.896552	0.862069	0.862069	0.827586	0.827586	0.827586	0.931034	0.827586	0.793103	0.62069	0.862069	0.862069	0.862069	0.793103	0.827586	0.862069	0.827586	0.862069	0.896552	0.896552	0.896552	0.862069	0.862069	0.862069	0.827586	0.827586	0.793103	0.827586	0.896552	0.551724	0.862069	0.37931	0.827586	0.827586	0.862069	0.827586	0.931034	0.896552	0.827586
GX53121	0.689655	0.931034	0.896552	0.862069	0.931034	0.931034	0.862069	0.896552	0.517241	0.862069	0.965517	0.931034	0.931034	0.862069	0.896552	0.896552	0.965517	0.896552	0.896552	0.482759	0.931034	0.931034	0.931034	0.896552	0.827586	0.931034	0.896552	0.827586	0.827586	0.896552	0.862069	0.862069	0.896552	0.896552	0.827586	0.827586	0.827586	0.758621	0.827586	0.482759	0.862069	0.517241	0.793103	0.793103	0.862069	0.827586	0.896552	0.896552	0.896552
GX54	0.413793	0.896552	0.896552	0.896552	0.896552	1	0.931034	0.931034	0.724138	0.862069	0.931034	0.862069	0.931034	0.862069	0.896552	0.931034	1	0.931034	0.931034	0.586207	0.965517	0.965517	0.931034	0.965517	0.793103	0.931034	0.827586	0.827586	0.827586	0.827586	0.931034	0.862069	0.862069	0.931034	0.827586	0.896552	0.827586	0.758621	0.827586	0.655172	0.862069	0.586207	0.862069	0.862069	0.827586	0.827586	0.965517	0.931034	0.896552
GX55	0.689655	0.862069	0.862069	0.862069	0.862069	0.862069	0.862069	0.931034	0.482759	0.862069	0.896552	0.862069	0.827586	0.827586	0.862069	0.862069	0.896552	0.827586	0.793103	0.655172	0.931034	0.896552	0.896552	0.896552	0.827586	0.862069	0.827586	0.862069	0.896552	0.862069	0.862069	0.862069	0.827586	0.896552	0.827586	0.862069	0.793103	0.827586	0.862069	0.517241	0.862069	0.310345	0.793103	0.827586	0.862069	0.862069	0.896552	0.896552	0.862069
GX56	0.689655	0.931034	0.862069	0.896552	0.896552	0.896552	0.862069	0.896552	0.448276	0.862069	0.931034	0.896552	0.896552	0.862069	0.862069	0.896552	0.931034	0.862069	0.827586	0.689655	0.931034	0.896552	0.931034	0.896552	0.827586	0.862069	0.827586	0.896552	0.931034	0.931034	0.896552	0.896552	0.862069	0.896552	0.862069	0.862069	0.827586	0.862069	0.896552	0.517241	0.862069	0.310345	0.827586	0.827586	0.862069	0.896552	0.931034	0.896552	0.862069
GX57	0.482759	0.931034	0.931034	0.931034	0.931034	0.965517	0.931034	0.896552	0.724138	0.862069	0.965517	0.896552	0.965517	0.896552	0.896552	0.896552	1	0.896552	0.896552	0.551724	0.965517	0.965517	0.931034	0.931034	0.793103	0.931034	0.862069	0.862069	0.793103	0.862069	0.931034	0.896552	0.896552	0.931034	0.862069	0.862069	0.827586	0.827586	0.862069	0.724138	0.862069	0.724138	0.896552	0.862069	0.862069	0.862069	0.931034	0.931034	0.931034
GX58	0.793103	0.931034	0.896552	0.931034	0.862069	0.896552	0.862069	0.896552	0.448276	0.896552	0.896552	0.862069	0.862069	0.862069	0.896552	0.896552	0.896552	0.896552	0.862069	0.62069	0.896552	0.896552	0.896552	0.896552	0.827586	0.931034	0.896552	0.896552	0.931034	0.931034	0.931034	0.931034	0.896552	0.931034	0.862069	0.896552	0.827586	0.862069	0.931034	0.517241	0.896552	0.344828	0.793103	0.896552	0.931034	0.896552	0.931034	0.931034	0.896552
GX59	0.793103	0.896552	0.965517	0.896552	0.965517	0.862069	0.931034	0.896552	0.413793	0.862069	0.965517	0.931034	0.896552	0.862069	0.931034	0.862069	0.896552	0.896552	0.862069	0.655172	0.931034	0.965517	0.896552	0.965517	0.896552	0.896552	0.896552	0.931034	0.896552	0.896552	0.862069	0.931034	0.862069	0.862069	0.896552	0.862069	0.827586	0.931034	0.931034	0.551724	0.896552	0.482759	0.896552	0.931034	0.931034	0.931034	0.862069	0.862069	0.931034
GX6	0.137931	0.896552	0.931034	0.896552	0.931034	1	0.931034	0.931034	0.793103	0.793103	0.931034	0.896552	0.931034	0.896552	0.896552	0.931034	0.965517	0.931034	0.931034	0.62069	0.931034	0.931034	0.931034	0.965517	0.724138	0.931034	0.862069	0.827586	0.793103	0.827586	0.931034	0.862069	0.862069	0.896552	0.793103	0.896552	0.827586	0.793103	0.862069	0.758621	0.862069	0.655172	0.862069	0.827586	0.862069	0.827586	0.965517	0.931034	0.896552
GX60	0.724138	0.827586	0.931034	0.827586	0.896552	0.862069	0.931034	0.896552	0.482759	0.862069	0.896552	0.862069	0.827586	0.793103	0.896552	0.793103	0.931034	0.896552	0.862069	0.655172	0.862069	0.931034	0.827586	0.931034	0.896552	0.827586	0.827586	0.862069	0.827586	0.827586	0.896552	0.862069	0.827586	0.827586	0.827586	0.896552	0.793103	0.862069	0.896552	0.586207	0.896552	0.344828	0.862069	0.862069	0.862069	0.827586	0.931034	0.862069	0.862069
GX61	0.689655	0.931034	0.931034	0.862069	0.896552	0.931034	0.827586	0.931034	0.482759	0.793103	0.931034	0.862069	0.965517	0.931034	0.827586	0.931034	0.965517	0.896552	0.896552	0.62069	0.965517	0.896552	0.965517	0.827586	0.827586	0.931034	0.896552	0.862069	0.896552	0.896552	0.862069	0.827586	0.862069	0.862069	0.862069	0.827586	0.827586	0.793103	0.827586	0.517241	0.827586	0.448276	0.758621	0.827586	0.862069	0.862069	0.862069	0.862069	0.862069
GX62131	0.724138	0.827586	0.931034	0.827586	0.896552	0.827586	0.896552	0.862069	0.482759	0.862069	0.862069	0.827586	0.862069	0.827586	0.896552	0.793103	0.896552	0.862069	0.827586	0.655172	0.896552	0.931034	0.827586	0.896552	0.931034	0.827586	0.793103	0.862069	0.827586	0.827586	0.862069	0.827586	0.862069	0.793103	0.827586	0.827586	0.827586	0.896552	0.862069	0.517241	0.862069	0.37931	0.862069	0.862069	0.862069	0.862069	0.896552	0.862069	0.862069
GX63	0.517241	0.931034	0.931034	0.931034	0.965517	0.965517	0.931034	0.896552	0.689655	0.862069	0.965517	0.931034	0.965517	0.896552	0.896552	0.896552	1	0.896552	0.896552	0.517241	0.965517	0.965517	0.931034	0.931034	0.793103	0.931034	0.896552	0.862069	0.793103	0.862069	0.931034	0.896552	0.896552	0.931034	0.862069	0.862069	0.827586	0.793103	0.862069	0.689655	0.862069	0.689655	0.896552	0.862069	0.896552	0.862069	0.931034	0.931034	0.931034
GX64	0.793103	0.862069	0.862069	0.827586	0.896552	0.862069	0.862069	0.862069	0.448276	0.827586	0.931034	0.896552	0.827586	0.793103	0.896552	0.862069	0.896552	0.896552	0.862069	0.62069	0.896552	0.931034	0.896552	0.896552	0.862069	0.793103	0.827586	0.896552	0.862069	0.862069	0.862069	0.896552	0.862069	0.862069	0.862069	0.931034	0.793103	0.862069	0.896552	0.551724	0.896552	0.344828	0.827586	0.827586	0.862069	0.896552	0.931034	0.862069	0.896552
GX65	0.758621	0.827586	1	0.862069	1	0.931034	0.931034	0.862069	0.482759	0.827586	0.965517	0.931034	0.896552	0.862069	0.931034	0.827586	0.965517	0.965517	0.931034	0.586207	0.931034	1	0.862069	0.965517	0.862069	0.931034	0.896552	0.827586	0.793103	0.793103	0.862069	0.862069	0.931034	0.793103	0.793103	0.827586	0.758621	0.793103	0.862069	0.413793	0.862069	0.517241	0.862069	0.896552	0.896552	0.862069	0.827586	0.827586	0.896552
GX66	0.655172	0.862069	0.965517	0.862069	0.965517	0.896552	0.896552	0.896552	0.551724	0.793103	1	0.965517	0.862069	0.827586	0.896552	0.862069	0.931034	0.931034	0.896552	0.482759	0.896552	0.965517	0.896552	0.931034	0.793103	0.896552	0.931034	0.862069	0.827586	0.827586	0.827586	0.896552	0.931034	0.827586	0.827586	0.862069	0.724138	0.793103	0.896552	0.413793	0.896552	0.482759	0.827586	0.862069	0.896552	0.862069	0.827586	0.827586	0.896552
GX67	0.689655	0.862069	0.862069	0.827586	0.793103	0.862069	0.793103	0.896552	0.37931	0.862069	0.827586	0.793103	0.827586	0.758621	0.793103	0.827586	0.896552	0.793103	0.758621	0.551724	0.827586	0.827586	0.862069	0.827586	0.827586	0.827586	0.793103	0.793103	0.827586	0.862069	0.896552	0.793103	0.793103	0.827586	0.758621	0.827586	0.793103	0.793103	0.827586	0.586207	0.827586	0.310345	0.793103	0.758621	0.793103	0.793103	0.965517	0.862069	0.793103
GX68	0.344828	0.896552	0.896552	0.896552	0.931034	1	0.931034	0.931034	0.827586	0.862069	0.931034	0.896552	0.931034	0.862069	0.896552	0.931034	1	0.931034	0.931034	0.586207	0.965517	0.965517	0.931034	0.965517	0.758621	0.931034	0.862069	0.827586	0.827586	0.827586	0.931034	0.862069	0.862069	0.931034	0.827586	0.896552	0.827586	0.758621	0.827586	0.793103	0.862069	0.689655	0.862069	0.827586	0.862069	0.793103	0.931034	0.896552	0.896552
GX69	0.37931	0.896552	0.896552	0.896552	0.931034	0.965517	0.931034	0.896552	0.724138	0.827586	0.931034	0.896552	0.931034	0.862069	0.896552	0.896552	1	0.931034	0.931034	0.586207	0.965517	0.965517	0.931034	0.965517	0.793103	0.931034	0.862069	0.827586	0.862069	0.827586	0.931034	0.862069	0.862069	0.931034	0.827586	0.896552	0.827586	0.793103	0.827586	0.724138	0.827586	0.62069	0.827586	0.862069	0.862069	0.793103	0.931034	0.896552	0.896552
GX70	0.678571	0.857143	0.928571	0.857143	0.857143	0.892857	0.892857	0.892857	0.464286	0.892857	0.857143	0.821429	0.857143	0.785714	0.857143	0.821429	0.928571	0.857143	0.821429	0.642857	0.857143	0.892857	0.857143	0.928571	0.892857	0.857143	0.821429	0.821429	0.821429	0.857143	0.928571	0.821429	0.785714	0.821429	0.785714	0.857143	0.821429	0.857143	0.857143	0.607143	0.857143	0.428571	0.857143	0.821429	0.821429	0.821429	0.964286	0.857143	0.821429
GX71	0.344828	0.896552	0.896552	0.896552	0.931034	1	0.931034	0.931034	0.758621	0.862069	0.931034	0.896552	0.931034	0.862069	0.896552	0.931034	1	0.931034	0.931034	0.689655	0.965517	0.965517	0.931034	0.931034	0.793103	0.931034	0.862069	0.827586	0.827586	0.827586	0.931034	0.862069	0.862069	0.931034	0.827586	0.896552	0.827586	0.758621	0.827586	0.689655	0.862069	0.586207	0.862069	0.862069	0.862069	0.793103	0.931034	0.896552	0.896552
GX72	0.678571	0.928571	0.892857	0.892857	0.928571	0.892857	0.821429	0.857143	0.535714	0.821429	0.964286	0.928571	0.892857	0.857143	0.821429	0.892857	0.928571	0.892857	0.857143	0.535714	0.928571	0.928571	0.892857	0.892857	0.75	0.857143	0.857143	0.928571	0.928571	0.928571	0.892857	0.928571	0.892857	0.892857	0.892857	0.928571	0.785714	0.892857	0.928571	0.535714	0.892857	0.321429	0.857143	0.857143	0.892857	0.928571	0.964286	0.892857	0.928571
GX73	0.714286	0.928571	0.892857	0.892857	0.892857	0.892857	0.821429	0.821429	0.428571	0.821429	0.928571	0.892857	0.892857	0.821429	0.821429	0.892857	0.857143	0.857143	0.821429	0.607143	0.892857	0.892857	0.928571	0.892857	0.857143	0.857143	0.857143	0.857143	0.857143	0.928571	0.892857	0.892857	0.857143	0.857143	0.857143	0.857143	0.821429	0.892857	0.892857	0.607143	0.821429	0.392857	0.857143	0.821429	0.857143	0.928571	0.928571	0.821429	0.892857
GX74	0.678571	0.821429	0.928571	0.892857	0.892857	0.928571	0.892857	0.785714	0.357143	0.857143	0.857143	0.821429	0.821429	0.75	0.857143	0.821429	0.892857	0.892857	0.857143	0.607143	0.892857	0.892857	0.857143	0.928571	0.821429	0.857143	0.821429	0.785714	0.785714	0.857143	0.964286	0.857143	0.857143	0.857143	0.785714	0.892857	0.857143	0.892857	0.857143	0.535714	0.821429	0.357143	0.892857	0.892857	0.892857	0.892857	1	0.857143	0.857143
GX75	0.37931	0.896552	0.896552	0.896552	0.931034	1	0.931034	0.931034	0.758621	0.862069	0.931034	0.896552	0.931034	0.862069	0.896552	0.931034	1	0.931034	0.931034	0.655172	0.965517	0.965517	0.931034	0.965517	0.793103	0.931034	0.862069	0.827586	0.827586	0.827586	0.931034	0.862069	0.862069	0.931034	0.827586	0.896552	0.827586	0.758621	0.827586	0.689655	0.862069	0.586207	0.862069	0.862069	0.862069	0.827586	0.965517	0.931034	0.896552
GX76	0.714286	0.857143	0.892857	0.928571	0.857143	0.892857	0.928571	0.821429	0.571429	0.892857	0.821429	0.821429	0.857143	0.821429	0.928571	0.857143	0.892857	0.964286	0.928571	0.571429	0.857143	0.928571	0.857143	0.964286	0.892857	0.928571	0.857143	0.857143	0.857143	0.857143	0.964286	0.892857	0.892857	0.857143	0.785714	0.928571	0.857143	0.892857	0.857143	0.607143	0.892857	0.428571	0.785714	0.928571	0.928571	0.892857	0.964286	0.928571	0.892857
GX77	0.413793	0.896552	0.896552	0.896552	0.896552	0.931034	0.931034	0.896552	0.724138	0.827586	0.896552	0.896552	0.931034	0.862069	0.862069	0.896552	1	0.931034	0.931034	0.62069	0.931034	0.965517	0.931034	0.965517	0.827586	0.931034	0.862069	0.827586	0.862069	0.827586	0.931034	0.862069	0.862069	0.931034	0.827586	0.896552	0.827586	0.793103	0.827586	0.655172	0.827586	0.586207	0.793103	0.862069	0.862069	0.827586	0.965517	0.931034	0.896552
GX78	0.857143	1	0.928571	0.928571	0.892857	0.857143	0.928571	0.821429	0.678571	0.785714	0.892857	0.928571	0.928571	0.892857	0.892857	0.964286	0.857143	0.928571	0.928571	0.642857	0.892857	0.892857	0.964286	0.964286	0.821429	0.928571	0.964286	0.928571	0.964286	0.964286	0.892857	0.964286	1	0.928571	0.928571	0.857143	0.928571	0.928571	0.892857	0.535714	0.964286	0.714286	0.785714	0.928571	0.964286	0.964286	0.857143	0.964286	0.964286
GX8	0.482759	0.931034	0.931034	0.931034	0.965517	0.965517	0.931034	0.896552	0.62069	0.827586	0.965517	0.931034	0.965517	0.896552	0.896552	0.896552	0.965517	0.896552	0.896552	0.413793	0.931034	0.931034	0.931034	0.931034	0.758621	0.931034	0.896552	0.862069	0.793103	0.862069	0.931034	0.896552	0.896552	0.896552	0.827586	0.862069	0.827586	0.827586	0.862069	0.586207	0.862069	0.551724	0.896552	0.862069	0.896552	0.862069	0.931034	0.931034	0.931034
[truncated: 119 more columns]

## Sheet: Hainan
OTU	HN-DF1	HN-DF2	HN-DF3	HN-DF4	HN-DF6	HN-DF64	HN-DF7	HN-DF8	HN-HK1011	HN-HK11	HN-HK12	HN-HK14	HN-HK15	HN-HK16	HN-HK17	HN-HK17a	HN-HK18	HN-HK19	HN-HK2021	HN-HK21	HN-HK22	HN-HK23	HN-HK24	HN-HK9	HN-HS43	HN-HS44	HN-HS45	HN-HS46	HN-HS47	HN-HS4851	HN-HS49	HN-HS50	HN-HS51	HN-HS52	HN-HS53	HN-LC61	HN-LC62	HN-LC63	HN-LV54	HN-LV55	HN-LV56	HN-LV57	HN-LV5861	HN-LV59	HN-LV60	HN-SY26	HN-SY2931	HN-SY30	HN-SY31
HN-DF1	0	0.689655	0.586207	0.689655	0.551724	0.62069	0.413793	0.655172	0.275862	0.62069	0.62069	0.62069	0.724138	0.448276	0.689655	0.586207	0.758621	0.655172	0.413793	0.517241	0.689655	0.344828	0.62069	0.344828	0.758621	0.655172	0.62069	0.758621	0.62069	0.586207	0.758621	0.62069	0.62069	0.62069	0.62069	0.62069	0.62069	0.655172	0.586207	0.62069	0.586207	0.655172	0.448276	0.413793	0.517241	0.655172	0.37931	0.689655	0.758621
HN-DF2	0.689655	0	0.344828	0.413793	0.482759	0.482759	0.586207	0.586207	0.689655	0.448276	0.482759	0.310345	0.413793	0.724138	0.517241	0.482759	0.448276	0.517241	0.758621	0.655172	0.517241	0.793103	0.37931	0.655172	0.37931	0.37931	0.413793	0.482759	0.517241	0.551724	0.37931	0.413793	0.655172	0.551724	0.551724	0.586207	0.586207	0.413793	0.448276	0.517241	0.724138	0.62069	0.724138	0.655172	0.62069	0.37931	0.724138	0.551724	0.551724
HN-DF3	0.586207	0.344828	0	0.517241	0.275862	0.517241	0.655172	0.586207	0.586207	0.206897	0.241379	0.482759	0.586207	0.724138	0.586207	0.206897	0.275862	0.241379	0.758621	0.724138	0.551724	0.724138	0.448276	0.655172	0.448276	0.482759	0.37931	0.413793	0.551724	0.448276	0.413793	0.586207	0.655172	0.655172	0.517241	0.689655	0.62069	0.310345	0.482759	0.62069	0.793103	0.724138	0.724138	0.724138	0.724138	0.517241	0.689655	0.655172	0.586207
HN-DF4	0.689655	0.413793	0.517241	0	0.413793	0.482759	0.586207	0.310345	0.724138	0.551724	0.551724	0.275862	0.241379	0.655172	0.206897	0.551724	0.586207	0.517241	0.689655	0.551724	0.37931	0.758621	0.310345	0.689655	0.310345	0.310345	0.482759	0.413793	0.413793	0.586207	0.310345	0.310345	0.482759	0.448276	0.344828	0.448276	0.586207	0.37931	0.448276	0.275862	0.655172	0.517241	0.586207	0.517241	0.586207	0.37931	0.586207	0.482759	0.37931
HN-DF6	0.551724	0.482759	0.275862	0.413793	0	0.551724	0.655172	0.448276	0.62069	0.241379	0.310345	0.517241	0.517241	0.689655	0.517241	0.310345	0.448276	0.241379	0.724138	0.724138	0.517241	0.689655	0.482759	0.62069	0.448276	0.448276	0.448276	0.37931	0.482759	0.413793	0.517241	0.482759	0.62069	0.62069	0.344828	0.655172	0.655172	0.275862	0.448276	0.551724	0.793103	0.724138	0.689655	0.724138	0.724138	0.586207	0.655172	0.689655	0.551724
HN-DF64	0.62069	0.482759	0.517241	0.482759	0.551724	0	0.482759	0.344828	0.724138	0.482759	0.551724	0.310345	0.413793	0.655172	0.37931	0.482759	0.482759	0.413793	0.517241	0.517241	0.344828	0.758621	0.344828	0.62069	0.482759	0.344828	0.310345	0.482759	0.37931	0.586207	0.448276	0.310345	0.482759	0.37931	0.241379	0.413793	0.310345	0.517241	0.241379	0.37931	0.517241	0.517241	0.448276	0.517241	0.551724	0.241379	0.586207	0.413793	0.448276
HN-DF7	0.413793	0.586207	0.655172	0.586207	0.655172	0.482759	0	0.62069	0.37931	0.62069	0.586207	0.517241	0.62069	0.517241	0.586207	0.551724	0.655172	0.689655	0.344828	0.310345	0.62069	0.551724	0.586207	0.275862	0.724138	0.655172	0.655172	0.655172	0.62069	0.62069	0.655172	0.551724	0.448276	0.37931	0.62069	0.413793	0.517241	0.689655	0.62069	0.517241	0.344828	0.482759	0.344828	0.344828	0.344828	0.551724	0.310345	0.586207	0.655172
HN-DF8	0.655172	0.586207	0.586207	0.310345	0.448276	0.344828	0.62069	0	0.724138	0.586207	0.586207	0.344828	0.413793	0.62069	0.206897	0.586207	0.586207	0.517241	0.517241	0.586207	0.37931	0.724138	0.413793	0.62069	0.482759	0.413793	0.448276	0.448276	0.448276	0.517241	0.482759	0.310345	0.448276	0.517241	0.241379	0.482759	0.482759	0.448276	0.413793	0.310345	0.586207	0.517241	0.517241	0.586207	0.655172	0.413793	0.62069	0.482759	0.37931
HN-HK1011	0.275862	0.689655	0.586207	0.724138	0.62069	0.724138	0.37931	0.724138	0	0.655172	0.62069	0.689655	0.793103	0.448276	0.724138	0.586207	0.724138	0.689655	0.517241	0.517241	0.758621	0.344828	0.724138	0.344828	0.793103	0.758621	0.758621	0.793103	0.758621	0.655172	0.793103	0.724138	0.62069	0.655172	0.758621	0.551724	0.62069	0.689655	0.793103	0.655172	0.551724	0.655172	0.551724	0.448276	0.517241	0.758621	0.413793	0.724138	0.758621
HN-HK11	0.62069	0.448276	0.206897	0.551724	0.241379	0.482759	0.62069	0.586207	0.655172	0	0.206897	0.517241	0.551724	0.689655	0.586207	0.172414	0.344828	0.310345	0.758621	0.724138	0.517241	0.724138	0.482759	0.689655	0.551724	0.517241	0.482759	0.517241	0.482759	0.310345	0.482759	0.517241	0.655172	0.62069	0.482759	0.62069	0.62069	0.344828	0.517241	0.551724	0.724138	0.689655	0.689655	0.724138	0.724138	0.551724	0.724138	0.689655	0.689655
HN-HK12	0.62069	0.482759	0.241379	0.551724	0.310345	0.551724	0.586207	0.586207	0.62069	0.206897	0	0.517241	0.62069	0.758621	0.586207	0.241379	0.310345	0.275862	0.724138	0.793103	0.655172	0.689655	0.586207	0.655172	0.482759	0.517241	0.413793	0.448276	0.551724	0.37931	0.413793	0.586207	0.724138	0.551724	0.586207	0.724138	0.689655	0.37931	0.586207	0.551724	0.724138	0.758621	0.724138	0.724138	0.724138	0.551724	0.724138	0.62069	0.62069
HN-HK14	0.62069	0.310345	0.482759	0.275862	0.517241	0.310345	0.517241	0.344828	0.689655	0.517241	0.517241	0	0.206897	0.655172	0.241379	0.482759	0.482759	0.517241	0.551724	0.551724	0.275862	0.689655	0.172414	0.655172	0.344828	0.344828	0.413793	0.413793	0.344828	0.551724	0.344828	0.206897	0.482759	0.413793	0.37931	0.448276	0.413793	0.448276	0.344828	0.241379	0.586207	0.482759	0.551724	0.551724	0.586207	0.172414	0.62069	0.241379	0.275862
HN-HK15	0.724138	0.413793	0.586207	0.241379	0.517241	0.413793	0.62069	0.413793	0.793103	0.551724	0.62069	0.206897	0	0.724138	0.275862	0.551724	0.517241	0.551724	0.62069	0.62069	0.310345	0.758621	0.241379	0.758621	0.344828	0.275862	0.482759	0.413793	0.344828	0.586207	0.413793	0.206897	0.517241	0.413793	0.310345	0.413793	0.482759	0.413793	0.37931	0.241379	0.689655	0.586207	0.62069	0.62069	0.655172	0.241379	0.689655	0.37931	0.344828
HN-HK16	0.448276	0.724138	0.724138	0.655172	0.689655	0.655172	0.517241	0.62069	0.448276	0.689655	0.758621	0.655172	0.724138	0	0.655172	0.655172	0.689655	0.724138	0.551724	0.482759	0.724138	0.310345	0.689655	0.482759	0.724138	0.724138	0.689655	0.758621	0.689655	0.655172	0.724138	0.62069	0.551724	0.655172	0.689655	0.551724	0.62069	0.689655	0.689655	0.62069	0.586207	0.517241	0.448276	0.413793	0.517241	0.689655	0.482759	0.724138	0.724138
HN-HK17	0.689655	0.517241	0.586207	0.206897	0.517241	0.37931	0.586207	0.206897	0.724138	0.586207	0.586207	0.241379	0.275862	0.655172	0	0.586207	0.517241	0.551724	0.517241	0.586207	0.310345	0.689655	0.344828	0.689655	0.413793	0.344828	0.448276	0.37931	0.37931	0.62069	0.413793	0.275862	0.517241	0.482759	0.310345	0.448276	0.448276	0.448276	0.448276	0.206897	0.62069	0.482759	0.551724	0.551724	0.62069	0.344828	0.655172	0.37931	0.275862
HN-HK17a	0.586207	0.482759	0.206897	0.551724	0.310345	0.482759	0.551724	0.586207	0.586207	0.172414	0.241379	0.482759	0.551724	0.655172	0.586207	0	0.241379	0.310345	0.655172	0.62069	0.482759	0.689655	0.482759	0.62069	0.551724	0.551724	0.482759	0.517241	0.517241	0.344828	0.482759	0.517241	0.517241	0.586207	0.551724	0.586207	0.62069	0.413793	0.517241	0.551724	0.655172	0.586207	0.586207	0.655172	0.62069	0.551724	0.62069	0.655172	0.655172
HN-HK18	0.758621	0.448276	0.275862	0.586207	0.448276	0.482759	0.655172	0.586207	0.724138	0.344828	0.310345	0.482759	0.517241	0.689655	0.517241	0.241379	0	0.310345	0.689655	0.724138	0.482759	0.724138	0.517241	0.724138	0.448276	0.482759	0.37931	0.344828	0.517241	0.482759	0.448276	0.517241	0.551724	0.551724	0.586207	0.62069	0.62069	0.37931	0.482759	0.517241	0.689655	0.62069	0.689655	0.724138	0.689655	0.482759	0.793103	0.551724	0.517241
HN-HK19	0.655172	0.517241	0.241379	0.517241	0.241379	0.413793	0.689655	0.517241	0.689655	0.310345	0.275862	0.517241	0.551724	0.724138	0.551724	0.310345	0.310345	0	0.758621	0.758621	0.551724	0.724138	0.448276	0.724138	0.37931	0.413793	0.344828	0.344828	0.482759	0.482759	0.448276	0.551724	0.62069	0.551724	0.413793	0.655172	0.586207	0.275862	0.37931	0.586207	0.724138	0.689655	0.689655	0.758621	0.758621	0.517241	0.758621	0.655172	0.551724
HN-HK2021	0.413793	0.758621	0.758621	0.689655	0.724138	0.517241	0.344828	0.517241	0.517241	0.758621	0.724138	0.551724	0.62069	0.551724	0.517241	0.655172	0.689655	0.758621	0	0.310345	0.551724	0.448276	0.586207	0.310345	0.758621	0.655172	0.62069	0.62069	0.655172	0.689655	0.724138	0.551724	0.448276	0.482759	0.551724	0.482759	0.551724	0.724138	0.586207	0.551724	0.448276	0.482759	0.241379	0.310345	0.37931	0.586207	0.241379	0.551724	0.586207
HN-HK21	0.517241	0.655172	0.724138	0.551724	0.724138	0.517241	0.310345	0.586207	0.517241	0.724138	0.793103	0.551724	0.62069	0.482759	0.586207	0.62069	0.724138	0.758621	0.310345	0	0.586207	0.62069	0.517241	0.344828	0.689655	0.655172	0.689655	0.689655	0.62069	0.655172	0.62069	0.586207	0.344828	0.448276	0.62069	0.344828	0.482759	0.758621	0.62069	0.586207	0.37931	0.37931	0.310345	0.241379	0.275862	0.551724	0.241379	0.655172	0.689655
HN-HK22	0.689655	0.517241	0.551724	0.37931	0.517241	0.344828	0.62069	0.37931	0.758621	0.517241	0.655172	0.275862	0.310345	0.724138	0.310345	0.482759	0.482759	0.551724	0.551724	0.586207	0	0.724138	0.275862	0.758621	0.482759	0.448276	0.517241	0.413793	0.413793	0.586207	0.482759	0.310345	0.448276	0.517241	0.344828	0.517241	0.482759	0.517241	0.37931	0.344828	0.586207	0.551724	0.551724	0.655172	0.62069	0.344828	0.62069	0.344828	0.413793
HN-HK23	0.344828	0.793103	0.724138	0.758621	0.689655	0.758621	0.551724	0.724138	0.344828	0.724138	0.689655	0.689655	0.758621	0.310345	0.689655	0.689655	0.724138	0.724138	0.448276	0.62069	0.724138	0	0.758621	0.482759	0.758621	0.724138	0.724138	0.724138	0.689655	0.655172	0.793103	0.689655	0.689655	0.689655	0.758621	0.655172	0.724138	0.689655	0.724138	0.689655	0.655172	0.689655	0.517241	0.517241	0.586207	0.758621	0.448276	0.655172	0.724138
HN-HK24	0.62069	0.37931	0.448276	0.310345	0.482759	0.344828	0.586207	0.413793	0.724138	0.482759	0.586207	0.172414	0.241379	0.689655	0.344828	0.482759	0.517241	0.448276	0.586207	0.517241	0.275862	0.758621	0	0.689655	0.37931	0.37931	0.448276	0.37931	0.37931	0.586207	0.37931	0.310345	0.37931	0.344828	0.344828	0.448276	0.37931	0.413793	0.275862	0.344828	0.551724	0.482759	0.517241	0.551724	0.551724	0.275862	0.62069	0.344828	0.344828
HN-HK9	0.344828	0.655172	0.655172	0.689655	0.62069	0.62069	0.275862	0.62069	0.344828	0.689655	0.655172	0.655172	0.758621	0.482759	0.689655	0.62069	0.724138	0.724138	0.310345	0.344828	0.758621	0.482759	0.689655	0	0.758621	0.689655	0.655172	0.724138	0.758621	0.655172	0.758621	0.655172	0.551724	0.551724	0.655172	0.482759	0.62069	0.689655	0.689655	0.655172	0.482759	0.551724	0.413793	0.344828	0.482759	0.689655	0.310345	0.689655	0.724138
HN-HS43	0.758621	0.37931	0.448276	0.310345	0.448276	0.482759	0.724138	0.482759	0.793103	0.551724	0.482759	0.344828	0.344828	0.724138	0.413793	0.551724	0.448276	0.37931	0.758621	0.689655	0.482759	0.758621	0.37931	0.758621	0	0.241379	0.344828	0.310345	0.482759	0.586207	0.275862	0.37931	0.586207	0.482759	0.413793	0.551724	0.551724	0.310345	0.413793	0.448276	0.758621	0.62069	0.689655	0.689655	0.724138	0.344828	0.758621	0.551724	0.448276
HN-HS44	0.655172	0.37931	0.482759	0.310345	0.448276	0.344828	0.655172	0.413793	0.758621	0.517241	0.517241	0.344828	0.275862	0.724138	0.344828	0.551724	0.482759	0.413793	0.655172	0.655172	0.448276	0.724138	0.37931	0.689655	0.241379	0	0.241379	0.413793	0.37931	0.586207	0.37931	0.275862	0.586207	0.517241	0.310345	0.482759	0.482759	0.310345	0.344828	0.37931	0.724138	0.655172	0.655172	0.655172	0.689655	0.241379	0.758621	0.482759	0.448276
HN-HS45	0.62069	0.413793	0.37931	0.482759	0.448276	0.310345	0.655172	0.448276	0.758621	0.482759	0.413793	0.413793	0.482759	0.689655	0.448276	0.482759	0.37931	0.344828	0.62069	0.689655	0.517241	0.724138	0.448276	0.655172	0.344828	0.241379	0	0.310345	0.413793	0.586207	0.344828	0.37931	0.62069	0.517241	0.344828	0.586207	0.517241	0.344828	0.241379	0.517241	0.724138	0.689655	0.62069	0.689655	0.724138	0.344828	0.724138	0.482759	0.448276
HN-HS46	0.758621	0.482759	0.413793	0.413793	0.37931	0.482759	0.655172	0.448276	0.793103	0.517241	0.448276	0.413793	0.413793	0.758621	0.37931	0.517241	0.344828	0.344828	0.62069	0.689655	0.413793	0.724138	0.37931	0.724138	0.310345	0.413793	0.310345	0	0.448276	0.586207	0.310345	0.413793	0.551724	0.448276	0.37931	0.62069	0.586207	0.310345	0.310345	0.517241	0.724138	0.655172	0.655172	0.724138	0.724138	0.448276	0.724138	0.448276	0.344828
HN-HS47	0.62069	0.517241	0.551724	0.413793	0.482759	0.37931	0.62069	0.448276	0.758621	0.482759	0.551724	0.344828	0.344828	0.689655	0.37931	0.517241	0.517241	0.482759	0.655172	0.62069	0.413793	0.689655	0.37931	0.758621	0.482759	0.37931	0.413793	0.448276	0	0.413793	0.344828	0.344828	0.517241	0.482759	0.344828	0.517241	0.517241	0.37931	0.310345	0.344828	0.655172	0.586207	0.62069	0.62069	0.62069	0.344828	0.758621	0.551724	0.517241
HN-HS4851	0.586207	0.551724	0.448276	0.586207	0.413793	0.586207	0.62069	0.517241	0.655172	0.310345	0.37931	0.551724	0.586207	0.655172	0.62069	0.344828	0.482759	0.482759	0.689655	0.655172	0.586207	0.655172	0.586207	0.655172	0.586207	0.586207	0.586207	0.586207	0.413793	0	0.482759	0.551724	0.551724	0.62069	0.586207	0.586207	0.655172	0.448276	0.551724	0.586207	0.62069	0.655172	0.689655	0.689655	0.689655	0.62069	0.724138	0.758621	0.724138
HN-HS49	0.758621	0.37931	0.413793	0.310345	0.517241	0.448276	0.655172	0.482759	0.793103	0.482759	0.413793	0.344828	0.413793	0.724138	0.413793	0.482759	0.448276	0.448276	0.724138	0.62069	0.482759	0.793103	0.37931	0.758621	0.275862	0.37931	0.344828	0.310345	0.344828	0.482759	0	0.413793	0.586207	0.482759	0.413793	0.551724	0.551724	0.344828	0.37931	0.482759	0.724138	0.586207	0.655172	0.62069	0.655172	0.37931	0.689655	0.551724	0.482759
HN-HS50	0.62069	0.413793	0.586207	0.310345	0.482759	0.310345	0.551724	0.310345	0.724138	0.517241	0.586207	0.206897	0.206897	0.62069	0.275862	0.517241	0.517241	0.551724	0.551724	0.586207	0.310345	0.689655	0.310345	0.655172	0.37931	0.275862	0.37931	0.413793	0.344828	0.551724	0.413793	0	0.517241	0.448276	0.310345	0.37931	0.448276	0.37931	0.310345	0.241379	0.62069	0.551724	0.517241	0.586207	0.62069	0.241379	0.62069	0.344828	0.37931
HN-HS51	0.62069	0.655172	0.655172	0.482759	0.62069	0.482759	0.448276	0.448276	0.62069	0.655172	0.724138	0.482759	0.517241	0.551724	0.517241	0.517241	0.551724	0.62069	0.448276	0.344828	0.448276	0.689655	0.37931	0.551724	0.586207	0.586207	0.62069	0.551724	0.517241	0.551724	0.586207	0.517241	0	0.275862	0.482759	0.344828	0.482759	0.586207	0.482759	0.448276	0.241379	0.310345	0.37931	0.448276	0.344828	0.551724	0.517241	0.62069	0.551724
HN-HS52	0.62069	0.551724	0.655172	0.448276	0.62069	0.37931	0.37931	0.517241	0.655172	0.62069	0.551724	0.413793	0.413793	0.655172	0.482759	0.586207	0.551724	0.551724	0.482759	0.448276	0.517241	0.689655	0.344828	0.551724	0.482759	0.517241	0.517241	0.448276	0.482759	0.62069	0.482759	0.448276	0.275862	0	0.413793	0.413793	0.482759	0.551724	0.413793	0.413793	0.344828	0.482759	0.37931	0.413793	0.413793	0.448276	0.517241	0.482759	0.482759
HN-HS53	0.62069	0.551724	0.517241	0.344828	0.344828	0.241379	0.62069	0.241379	0.758621	0.482759	0.586207	0.37931	0.310345	0.689655	0.310345	0.551724	0.586207	0.413793	0.551724	0.62069	0.344828	0.758621	0.344828	0.655172	0.413793	0.310345	0.344828	0.37931	0.344828	0.586207	0.413793	0.310345	0.482759	0.413793	0	0.517241	0.448276	0.344828	0.241379	0.37931	0.655172	0.62069	0.517241	0.62069	0.655172	0.37931	0.62069	0.517241	0.344828
HN-LC61	0.62069	0.586207	0.689655	0.448276	0.655172	0.413793	0.413793	0.482759	0.551724	0.62069	0.724138	0.448276	0.413793	0.551724	0.448276	0.586207	0.62069	0.655172	0.482759	0.344828	0.517241	0.655172	0.448276	0.482759	0.551724	0.482759	0.586207	0.62069	0.517241	0.586207	0.551724	0.37931	0.344828	0.413793	0.517241	0	0.275862	0.62069	0.517241	0.37931	0.310345	0.37931	0.413793	0.413793	0.448276	0.448276	0.448276	0.551724	0.551724
HN-LC62	0.62069	0.586207	0.62069	0.586207	0.655172	0.310345	0.517241	0.482759	0.62069	0.62069	0.689655	0.413793	0.482759	0.62069	0.448276	0.62069	0.62069	0.586207	0.551724	0.482759	0.482759	0.724138	0.37931	0.62069	0.551724	0.482759	0.517241	0.586207	0.517241	0.655172	0.551724	0.448276	0.482759	0.482759	0.448276	0.275862	0	0.655172	0.448276	0.448276	0.482759	0.482759	0.482759	0.517241	0.551724	0.310345	0.551724	0.482759	0.517241
HN-LC63	0.655172	0.413793	0.310345	0.37931	0.275862	0.517241	0.689655	0.448276	0.689655	0.344828	0.37931	0.448276	0.413793	0.689655	0.448276	0.413793	0.37931	0.275862	0.724138	0.758621	0.517241	0.689655	0.413793	0.689655	0.310345	0.310345	0.344828	0.310345	0.37931	0.448276	0.344828	0.37931	0.586207	0.551724	0.344828	0.62069	0.655172	0	0.344828	0.482759	0.758621	0.689655	0.689655	0.758621	0.758621	0.482759	0.758621	0.586207	0.482759
HN-LV54	0.586207	0.448276	0.482759	0.448276	0.448276	0.241379	0.62069	0.413793	0.793103	0.517241	0.586207	0.344828	0.37931	0.689655	0.448276	0.517241	0.482759	0.37931	0.586207	0.62069	0.37931	0.724138	0.275862	0.689655	0.413793	0.344828	0.241379	0.310345	0.310345	0.551724	0.37931	0.310345	0.482759	0.413793	0.241379	0.517241	0.448276	0.344828	0	0.448276	0.655172	0.62069	0.517241	0.62069	0.655172	0.344828	0.655172	0.482759	0.413793
HN-LV55	0.62069	0.517241	0.62069	0.275862	0.551724	0.37931	0.517241	0.310345	0.655172	0.551724	0.551724	0.241379	0.241379	0.62069	0.206897	0.551724	0.517241	0.586207	0.551724	0.586207	0.344828	0.689655	0.344828	0.655172	0.448276	0.37931	0.517241	0.517241	0.344828	0.586207	0.482759	0.241379	0.448276	0.413793	0.37931	0.37931	0.448276	0.482759	0.448276	0	0.482759	0.448276	0.517241	0.517241	0.482759	0.310345	0.586207	0.37931	0.413793
HN-LV56	0.586207	0.724138	0.793103	0.655172	0.793103	0.517241	0.344828	0.586207	0.551724	0.724138	0.724138	0.586207	0.689655	0.586207	0.62069	0.655172	0.689655	0.724138	0.448276	0.37931	0.586207	0.655172	0.551724	0.482759	0.758621	0.724138	0.724138	0.724138	0.655172	0.62069	0.724138	0.62069	0.241379	0.344828	0.655172	0.310345	0.482759	0.758621	0.655172	0.482759	0	0.310345	0.37931	0.448276	0.275862	0.62069	0.482759	0.551724	0.655172
HN-LV57	0.655172	0.62069	0.724138	0.517241	0.724138	0.517241	0.482759	0.517241	0.655172	0.689655	0.758621	0.482759	0.586207	0.517241	0.482759	0.586207	0.62069	0.689655	0.482759	0.37931	0.551724	0.689655	0.482759	0.551724	0.62069	0.655172	0.689655	0.655172	0.586207	0.655172	0.586207	0.551724	0.310345	0.482759	0.62069	0.37931	0.482759	0.689655	0.62069	0.448276	0.310345	0	0.344828	0.37931	0.275862	0.551724	0.482759	0.655172	0.655172
HN-LV5861	0.448276	0.724138	0.724138	0.586207	0.689655	0.448276	0.344828	0.517241	0.551724	0.689655	0.724138	0.551724	0.62069	0.448276	0.551724	0.586207	0.689655	0.689655	0.241379	0.310345	0.551724	0.517241	0.517241	0.413793	0.689655	0.655172	0.62069	0.655172	0.62069	0.689655	0.655172	0.517241	0.37931	0.37931	0.517241	0.413793	0.482759	0.689655	0.517241	0.517241	0.37931	0.344828	0	0.172414	0.241379	0.551724	0.241379	0.586207	0.655172
HN-LV59	0.413793	0.655172	0.724138	0.517241	0.724138	0.517241	0.344828	0.586207	0.448276	0.724138	0.724138	0.551724	0.62069	0.413793	0.551724	0.655172	0.724138	0.758621	0.310345	0.241379	0.655172	0.517241	0.551724	0.344828	0.689655	0.655172	0.689655	0.724138	0.62069	0.689655	0.62069	0.586207	0.448276	0.413793	0.62069	0.413793	0.517241	0.758621	0.62069	0.517241	0.448276	0.37931	0.172414	0	0.206897	0.551724	0.275862	0.655172	0.724138
HN-LV60	0.517241	0.62069	0.724138	0.586207	0.724138	0.551724	0.344828	0.655172	0.517241	0.724138	0.724138	0.586207	0.655172	0.517241	0.62069	0.62069	0.689655	0.758621	0.37931	0.275862	0.62069	0.586207	0.551724	0.482759	0.724138	0.689655	0.724138	0.724138	0.62069	0.689655	0.655172	0.62069	0.344828	0.413793	0.655172	0.448276	0.551724	0.758621	0.655172	0.482759	0.275862	0.275862	0.241379	0.206897	0	0.586207	0.344828	0.655172	0.758621
HN-SY26	0.655172	0.37931	0.517241	0.37931	0.586207	0.241379	0.551724	0.413793	0.758621	0.551724	0.551724	0.172414	0.241379	0.689655	0.344828	0.551724	0.482759	0.517241	0.586207	0.551724	0.344828	0.758621	0.275862	0.689655	0.344828	0.241379	0.344828	0.448276	0.344828	0.62069	0.37931	0.241379	0.551724	0.448276	0.37931	0.448276	0.310345	0.482759	0.344828	0.310345	0.62069	0.551724	0.551724	0.551724	0.586207	0	0.689655	0.310345	0.413793
HN-SY2931	0.37931	0.724138	0.689655	0.586207	0.655172	0.586207	0.310345	0.62069	0.413793	0.724138	0.724138	0.62069	0.689655	0.482759	0.655172	0.62069	0.793103	0.758621	0.241379	0.241379	0.62069	0.448276	0.62069	0.310345	0.758621	0.758621	0.724138	0.724138	0.758621	0.724138	0.689655	0.62069	0.517241	0.517241	0.62069	0.448276	0.551724	0.758621	0.655172	0.586207	0.482759	0.482759	0.241379	0.275862	0.344828	0.689655	0	0.655172	0.689655
HN-SY30	0.689655	0.551724	0.655172	0.482759	0.689655	0.413793	0.586207	0.482759	0.724138	0.689655	0.62069	0.241379	0.37931	0.724138	0.37931	0.655172	0.551724	0.655172	0.551724	0.655172	0.344828	0.655172	0.344828	0.689655	0.551724	0.482759	0.482759	0.448276	0.551724	0.758621	0.551724	0.344828	0.62069	0.482759	0.517241	0.551724	0.482759	0.586207	0.482759	0.37931	0.551724	0.655172	0.586207	0.655172	0.655172	0.310345	0.655172	0	0.206897
HN-SY31	0.758621	0.551724	0.586207	0.37931	0.551724	0.448276	0.655172	0.37931	0.758621	0.689655	0.62069	0.275862	0.344828	0.724138	0.275862	0.655172	0.517241	0.551724	0.586207	0.689655	0.413793	0.724138	0.344828	0.724138	0.448276	0.448276	0.448276	0.344828	0.517241	0.724138	0.482759	0.37931	0.551724	0.482759	0.344828	0.551724	0.517241	0.482759	0.413793	0.413793	0.655172	0.655172	0.655172	0.724138	0.758621	0.413793	0.689655	0.206897	0
HN-SY32	0.689655	0.482759	0.37931	0.62069	0.37931	0.551724	0.724138	0.586207	0.689655	0.37931	0.448276	0.482759	0.551724	0.758621	0.586207	0.37931	0.37931	0.37931	0.724138	0.793103	0.448276	0.689655	0.482759	0.758621	0.482759	0.586207	0.551724	0.448276	0.551724	0.482759	0.517241	0.551724	0.586207	0.62069	0.586207	0.724138	0.655172	0.448276	0.517241	0.62069	0.793103	0.689655	0.724138	0.793103	0.793103	0.551724	0.793103	0.551724	0.551724
HN-SY33	0.62069	0.551724	0.586207	0.448276	0.517241	0.482759	0.586207	0.413793	0.689655	0.517241	0.62069	0.310345	0.37931	0.689655	0.448276	0.482759	0.586207	0.551724	0.551724	0.482759	0.344828	0.724138	0.275862	0.689655	0.517241	0.482759	0.551724	0.517241	0.344828	0.517241	0.482759	0.37931	0.344828	0.448276	0.448276	0.482759	0.517241	0.482759	0.448276	0.413793	0.517241	0.482759	0.551724	0.586207	0.517241	0.413793	0.655172	0.482759	0.517241
HN-SY34	0.689655	0.448276	0.482759	0.206897	0.448276	0.413793	0.586207	0.275862	0.724138	0.517241	0.551724	0.241379	0.241379	0.655172	0.172414	0.551724	0.551724	0.482759	0.586207	0.586207	0.413793	0.758621	0.206897	0.689655	0.37931	0.310345	0.413793	0.37931	0.344828	0.586207	0.37931	0.310345	0.448276	0.413793	0.275862	0.448276	0.482759	0.344828	0.37931	0.275862	0.62069	0.482759	0.551724	0.551724	0.62069	0.344828	0.655172	0.448276	0.275862
HN-SY35	0.689655	0.655172	0.655172	0.448276	0.62069	0.413793	0.482759	0.413793	0.689655	0.586207	0.655172	0.413793	0.482759	0.586207	0.448276	0.517241	0.551724	0.586207	0.517241	0.413793	0.37931	0.724138	0.37931	0.62069	0.586207	0.62069	0.62069	0.551724	0.517241	0.551724	0.551724	0.448276	0.241379	0.344828	0.517241	0.37931	0.551724	0.586207	0.517241	0.344828	0.310345	0.344828	0.448276	0.517241	0.413793	0.517241	0.517241	0.482759	0.482759
HN-SY36	0.551724	0.758621	0.758621	0.482759	0.758621	0.62069	0.413793	0.482759	0.517241	0.793103	0.724138	0.551724	0.655172	0.413793	0.448276	0.724138	0.793103	0.724138	0.344828	0.344828	0.62069	0.448276	0.551724	0.448276	0.655172	0.655172	0.689655	0.689655	0.689655	0.758621	0.62069	0.62069	0.482759	0.517241	0.62069	0.448276	0.517241	0.724138	0.689655	0.482759	0.448276	0.344828	0.275862	0.275862	0.37931	0.62069	0.310345	0.62069	0.62069
HN-SY37	0.655172	0.551724	0.62069	0.310345	0.551724	0.344828	0.482759	0.344828	0.689655	0.551724	0.62069	0.275862	0.310345	0.62069	0.275862	0.517241	0.517241	0.551724	0.517241	0.482759	0.448276	0.758621	0.275862	0.62069	0.482759	0.344828	0.448276	0.482759	0.37931	0.586207	0.482759	0.344828	0.37931	0.344828	0.37931	0.37931	0.413793	0.482759	0.413793	0.310345	0.517241	0.37931	0.448276	0.448276	0.517241	0.344828	0.586207	0.413793	0.37931
HN-SY38	0.62069	0.586207	0.551724	0.310345	0.517241	0.413793	0.551724	0.275862	0.689655	0.551724	0.551724	0.37931	0.37931	0.62069	0.275862	0.551724	0.551724	0.517241	0.517241	0.586207	0.448276	0.724138	0.37931	0.62069	0.517241	0.37931	0.344828	0.448276	0.448276	0.586207	0.448276	0.344828	0.482759	0.413793	0.344828	0.448276	0.482759	0.448276	0.448276	0.344828	0.586207	0.482759	0.482759	0.551724	0.62069	0.413793	0.551724	0.448276	0.37931
HN-SY3941	0.689655	0.448276	0.448276	0.413793	0.517241	0.37931	0.586207	0.413793	0.758621	0.551724	0.482759	0.344828	0.413793	0.758621	0.344828	0.551724	0.448276	0.448276	0.586207	0.551724	0.448276	0.827586	0.310345	0.689655	0.241379	0.344828	0.275862	0.310345	0.37931	0.586207	0.310345	0.413793	0.482759	0.37931	0.344828	0.517241	0.448276	0.413793	0.344828	0.413793	0.62069	0.586207	0.586207	0.586207	0.586207	0.344828	0.689655	0.517241	0.413793
HN-SY40	0.758621	0.448276	0.413793	0.517241	0.517241	0.448276	0.689655	0.586207	0.724138	0.448276	0.482759	0.413793	0.482759	0.724138	0.551724	0.448276	0.37931	0.413793	0.758621	0.689655	0.517241	0.724138	0.413793	0.793103	0.344828	0.448276	0.448276	0.413793	0.413793	0.551724	0.37931	0.482759	0.62069	0.586207	0.551724	0.586207	0.517241	0.413793	0.448276	0.517241	0.724138	0.586207	0.689655	0.689655	0.655172	0.37931	0.793103	0.551724	0.586207
HN-SY41	0.37931	0.724138	0.758621	0.689655	0.758621	0.724138	0.517241	0.655172	0.448276	0.758621	0.724138	0.586207	0.724138	0.413793	0.655172	0.724138	0.827586	0.758621	0.482759	0.551724	0.724138	0.275862	0.655172	0.517241	0.793103	0.758621	0.793103	0.793103	0.62069	0.655172	0.758621	0.689655	0.62069	0.689655	0.758621	0.586207	0.655172	0.758621	0.724138	0.586207	0.517241	0.551724	0.551724	0.482759	0.517241	0.689655	0.482759	0.689655	0.758621
HN-SY65	0.689655	0.517241	0.482759	0.344828	0.344828	0.37931	0.655172	0.206897	0.758621	0.517241	0.517241	0.37931	0.310345	0.689655	0.310345	0.517241	0.482759	0.37931	0.551724	0.62069	0.413793	0.724138	0.37931	0.655172	0.310345	0.241379	0.37931	0.310345	0.413793	0.482759	0.413793	0.275862	0.482759	0.482759	0.206897	0.448276	0.482759	0.310345	0.310345	0.344828	0.655172	0.62069	0.586207	0.655172	0.689655	0.37931	0.655172	0.517241	0.344828
[truncated: 11 more columns]

## Sheet: West Guangdong
OTU	CK	DHD1	DHD10	DHD11	DHD14161	DHD17	DHD18	DHD20	DHD23	DHD24	DHD28	DHD29	DHD31	DHD36	DHD37181	DHD40	DHD41	DHD43	DHD45	DHD46	DHD47	DHD5	DHD6	DHD66	DHD67	DHD7	DHD70191	DHD9	HA1	HA2	HY1	HZ1	LJ1	LZ1	LZ10	LZ11	LZ13	LZ14	LZ15	LZ16	LZ17271	LZ18	LZ19	LZ2	LZ20	LZ22	LZ23	LZ24	LZ25
CK	0	0.75	0.714286	0.321429	0.642857	0.357143	0.714286	0.607143	0.25	0.357143	0.285714	0.285714	0.642857	0.285714	0.321429	0.285714	0.285714	0.535714	0.321429	0.25	0.714286	0.714286	0.321429	0.357143	0.428571	0.714286	0.321429	0.75	0.571429	0.678571	0.714286	0.25	0.535714	0.928571	0.428571	0.428571	0.928571	0.75	0.892857	0.857143	0.714286	0.892857	0.821429	0.678571	0.428571	0.428571	0.75	0.857143	0.357143
DHD1	0.75	0	0.310345	0.793103	0.482759	0.821429	0.413793	0.37931	0.857143	0.821429	0.821429	0.821429	0.413793	0.785714	0.714286	0.75	0.821429	0.482759	0.821429	0.821429	0.344828	0.310345	0.857143	0.857143	0.75	0.357143	0.75	0.344828	0.482759	0.517241	0.517241	0.714286	0.551724	0.965517	0.785714	0.785714	0.965517	0.517241	0.931034	0.862069	0.413793	0.931034	0.896552	0.413793	0.75	0.75	0.448276	0.965517	0.821429
DHD10	0.714286	0.310345	0	0.758621	0.344828	0.75	0.275862	0.344828	0.785714	0.785714	0.785714	0.785714	0.310345	0.75	0.678571	0.714286	0.785714	0.413793	0.75	0.75	0.37931	0.310345	0.785714	0.75	0.571429	0.285714	0.714286	0.275862	0.551724	0.517241	0.551724	0.678571	0.482759	0.896552	0.785714	0.785714	0.896552	0.586207	0.896552	0.862069	0.344828	0.931034	0.896552	0.448276	0.75	0.75	0.517241	0.931034	0.821429
DHD11	0.321429	0.793103	0.758621	0	0.586207	0.214286	0.689655	0.655172	0.25	0.285714	0.178571	0.178571	0.62069	0.25	0.25	0.285714	0.214286	0.655172	0.392857	0.321429	0.724138	0.724138	0.214286	0.285714	0.392857	0.75	0.25	0.758621	0.655172	0.62069	0.758621	0.357143	0.689655	0.965517	0.464286	0.428571	0.965517	0.724138	0.931034	0.862069	0.689655	0.862069	0.793103	0.758621	0.428571	0.428571	0.827586	0.862069	0.464286
DHD14161	0.642857	0.482759	0.344828	0.586207	0	0.678571	0.275862	0.310345	0.75	0.642857	0.678571	0.678571	0.172414	0.678571	0.571429	0.607143	0.714286	0.310345	0.642857	0.678571	0.448276	0.275862	0.678571	0.714286	0.607143	0.357143	0.607143	0.344828	0.344828	0.37931	0.551724	0.535714	0.551724	0.931034	0.714286	0.714286	0.931034	0.586207	0.965517	0.827586	0.413793	0.862069	0.862069	0.482759	0.678571	0.678571	0.586207	0.896552	0.75
DHD17	0.357143	0.821429	0.75	0.214286	0.678571	0	0.75	0.714286	0.178571	0.25	0.25	0.25	0.678571	0.25	0.25	0.357143	0.25	0.678571	0.428571	0.357143	0.75	0.714286	0.214286	0.392857	0.357143	0.785714	0.25	0.785714	0.678571	0.642857	0.821429	0.357143	0.714286	0.964286	0.464286	0.464286	0.964286	0.785714	0.928571	0.892857	0.714286	0.821429	0.785714	0.75	0.5	0.428571	0.857143	0.892857	0.5
DHD18	0.714286	0.413793	0.275862	0.689655	0.275862	0.75	0	0.206897	0.821429	0.678571	0.75	0.714286	0.172414	0.714286	0.642857	0.642857	0.785714	0.310345	0.714286	0.714286	0.448276	0.37931	0.75	0.714286	0.607143	0.357143	0.642857	0.37931	0.448276	0.448276	0.551724	0.642857	0.586207	0.965517	0.785714	0.785714	0.965517	0.586207	1	0.896552	0.275862	0.896552	0.862069	0.448276	0.75	0.75	0.586207	0.896552	0.821429
DHD20	0.607143	0.37931	0.344828	0.655172	0.310345	0.714286	0.206897	0	0.714286	0.642857	0.714286	0.678571	0.206897	0.678571	0.607143	0.607143	0.678571	0.275862	0.642857	0.642857	0.37931	0.344828	0.678571	0.75	0.607143	0.321429	0.607143	0.413793	0.448276	0.448276	0.482759	0.607143	0.482759	1	0.75	0.75	1	0.62069	1	0.896552	0.448276	0.896552	0.862069	0.448276	0.714286	0.714286	0.448276	0.931034	0.714286
DHD23	0.25	0.857143	0.785714	0.25	0.75	0.178571	0.821429	0.714286	0	0.357143	0.214286	0.214286	0.75	0.214286	0.285714	0.321429	0.25	0.678571	0.428571	0.25	0.785714	0.785714	0.214286	0.357143	0.321429	0.821429	0.357143	0.821429	0.75	0.714286	0.785714	0.392857	0.642857	0.964286	0.5	0.5	0.964286	0.821429	0.928571	0.892857	0.785714	0.821429	0.785714	0.75	0.5	0.428571	0.821429	0.892857	0.428571
DHD24	0.357143	0.821429	0.785714	0.285714	0.642857	0.25	0.678571	0.642857	0.357143	0	0.285714	0.214286	0.607143	0.214286	0.285714	0.285714	0.321429	0.714286	0.464286	0.357143	0.75	0.75	0.285714	0.357143	0.428571	0.785714	0.321429	0.75	0.678571	0.607143	0.857143	0.357143	0.714286	0.928571	0.5	0.5	0.928571	0.75	0.892857	0.857143	0.714286	0.857143	0.821429	0.785714	0.464286	0.5	0.821429	0.857143	0.535714
DHD28	0.285714	0.821429	0.785714	0.178571	0.678571	0.25	0.75	0.714286	0.214286	0.285714	0	0.0714286	0.678571	0.214286	0.25	0.25	0.25	0.678571	0.464286	0.285714	0.75	0.678571	0.25	0.357143	0.428571	0.75	0.321429	0.785714	0.714286	0.678571	0.821429	0.321429	0.678571	0.964286	0.464286	0.464286	0.964286	0.785714	0.928571	0.892857	0.75	0.892857	0.821429	0.714286	0.464286	0.428571	0.857143	0.892857	0.464286
DHD29	0.285714	0.821429	0.785714	0.178571	0.678571	0.25	0.714286	0.678571	0.214286	0.214286	0.0714286	0	0.642857	0.142857	0.285714	0.178571	0.25	0.678571	0.428571	0.25	0.714286	0.714286	0.214286	0.321429	0.428571	0.75	0.285714	0.75	0.714286	0.678571	0.821429	0.357143	0.678571	0.964286	0.464286	0.464286	0.964286	0.785714	0.928571	0.892857	0.75	0.892857	0.821429	0.714286	0.464286	0.428571	0.857143	0.892857	0.464286
DHD31	0.642857	0.413793	0.310345	0.62069	0.172414	0.678571	0.172414	0.206897	0.75	0.607143	0.678571	0.642857	0	0.642857	0.571429	0.571429	0.714286	0.310345	0.642857	0.642857	0.310345	0.275862	0.678571	0.714286	0.607143	0.321429	0.571429	0.344828	0.37931	0.37931	0.517241	0.571429	0.517241	0.965517	0.714286	0.714286	0.965517	0.551724	1	0.862069	0.344828	0.827586	0.827586	0.413793	0.678571	0.678571	0.517241	0.862069	0.75
DHD36	0.285714	0.785714	0.75	0.25	0.678571	0.25	0.714286	0.678571	0.214286	0.214286	0.214286	0.142857	0.642857	0	0.285714	0.214286	0.285714	0.714286	0.464286	0.178571	0.714286	0.75	0.285714	0.357143	0.357143	0.785714	0.321429	0.714286	0.678571	0.678571	0.821429	0.357143	0.642857	0.964286	0.428571	0.428571	0.964286	0.785714	0.928571	0.892857	0.714286	0.857143	0.785714	0.714286	0.428571	0.428571	0.857143	0.892857	0.428571
DHD37181	0.321429	0.714286	0.678571	0.25	0.571429	0.25	0.642857	0.607143	0.285714	0.285714	0.25	0.285714	0.571429	0.285714	0	0.357143	0.214286	0.571429	0.464286	0.321429	0.642857	0.607143	0.357143	0.321429	0.321429	0.678571	0.25	0.678571	0.535714	0.571429	0.714286	0.321429	0.607143	0.928571	0.5	0.5	0.928571	0.678571	0.892857	0.857143	0.607143	0.892857	0.821429	0.678571	0.428571	0.428571	0.75	0.857143	0.5
DHD40	0.285714	0.75	0.714286	0.285714	0.607143	0.357143	0.642857	0.607143	0.321429	0.285714	0.25	0.178571	0.571429	0.214286	0.357143	0	0.357143	0.678571	0.464286	0.321429	0.678571	0.714286	0.321429	0.357143	0.428571	0.75	0.25	0.678571	0.607143	0.642857	0.785714	0.25	0.607143	1	0.464286	0.464286	1	0.75	0.964286	0.928571	0.678571	0.892857	0.821429	0.678571	0.464286	0.464286	0.821429	0.928571	0.464286
DHD41	0.285714	0.821429	0.785714	0.214286	0.714286	0.25	0.785714	0.678571	0.25	0.321429	0.25	0.25	0.714286	0.285714	0.214286	0.357143	0	0.607143	0.392857	0.285714	0.714286	0.714286	0.214286	0.357143	0.357143	0.75	0.214286	0.785714	0.678571	0.678571	0.714286	0.392857	0.642857	0.928571	0.5	0.5	0.928571	0.75	0.892857	0.857143	0.75	0.892857	0.821429	0.75	0.5	0.464286	0.75	0.857143	0.428571
DHD43	0.535714	0.482759	0.413793	0.655172	0.310345	0.678571	0.310345	0.275862	0.678571	0.714286	0.678571	0.678571	0.310345	0.714286	0.571429	0.678571	0.607143	0	0.607143	0.642857	0.413793	0.310345	0.678571	0.642857	0.535714	0.321429	0.571429	0.344828	0.344828	0.344828	0.413793	0.571429	0.482759	0.965517	0.678571	0.678571	0.965517	0.586207	0.965517	0.896552	0.413793	0.931034	0.862069	0.448276	0.642857	0.678571	0.482759	0.896552	0.642857
DHD45	0.321429	0.821429	0.75	0.392857	0.642857	0.428571	0.714286	0.642857	0.428571	0.464286	0.464286	0.428571	0.642857	0.464286	0.464286	0.464286	0.392857	0.607143	0	0.321429	0.678571	0.75	0.321429	0.357143	0.5	0.75	0.392857	0.785714	0.642857	0.714286	0.714286	0.464286	0.642857	0.857143	0.464286	0.428571	0.857143	0.785714	0.892857	0.785714	0.785714	0.892857	0.892857	0.714286	0.5	0.535714	0.75	0.857143	0.5
DHD46	0.25	0.821429	0.75	0.321429	0.678571	0.357143	0.714286	0.642857	0.25	0.357143	0.285714	0.25	0.642857	0.178571	0.321429	0.321429	0.285714	0.642857	0.321429	0	0.714286	0.785714	0.25	0.392857	0.25	0.785714	0.357143	0.75	0.678571	0.75	0.75	0.357143	0.607143	0.892857	0.464286	0.464286	0.892857	0.821429	0.928571	0.821429	0.785714	0.857143	0.857143	0.714286	0.464286	0.535714	0.785714	0.821429	0.392857
DHD47	0.714286	0.344828	0.37931	0.724138	0.448276	0.75	0.448276	0.37931	0.785714	0.75	0.75	0.714286	0.310345	0.714286	0.642857	0.678571	0.714286	0.413793	0.678571	0.714286	0	0.310345	0.785714	0.714286	0.75	0.285714	0.607143	0.310345	0.448276	0.448276	0.344828	0.642857	0.482759	0.931034	0.607143	0.642857	0.931034	0.482759	0.896552	0.827586	0.448276	0.862069	0.827586	0.310345	0.607143	0.642857	0.310345	0.862069	0.678571
DHD5	0.714286	0.310345	0.310345	0.724138	0.275862	0.714286	0.37931	0.344828	0.785714	0.75	0.678571	0.714286	0.275862	0.75	0.607143	0.714286	0.714286	0.310345	0.75	0.785714	0.310345	0	0.785714	0.785714	0.678571	0.25	0.642857	0.275862	0.37931	0.37931	0.517241	0.642857	0.551724	0.931034	0.714286	0.714286	0.931034	0.586207	0.931034	0.896552	0.344828	0.931034	0.896552	0.37931	0.678571	0.678571	0.448276	0.965517	0.75
DHD6	0.321429	0.857143	0.785714	0.214286	0.678571	0.214286	0.75	0.678571	0.214286	0.285714	0.25	0.214286	0.678571	0.285714	0.357143	0.321429	0.214286	0.678571	0.321429	0.25	0.785714	0.785714	0	0.428571	0.357143	0.785714	0.357143	0.821429	0.75	0.75	0.785714	0.464286	0.714286	0.928571	0.5	0.5	0.928571	0.857143	0.964286	0.857143	0.821429	0.821429	0.857143	0.785714	0.535714	0.5	0.821429	0.857143	0.464286
DHD66	0.357143	0.857143	0.75	0.285714	0.714286	0.392857	0.714286	0.75	0.357143	0.357143	0.357143	0.321429	0.714286	0.357143	0.321429	0.357143	0.357143	0.642857	0.357143	0.392857	0.714286	0.785714	0.428571	0	0.428571	0.75	0.285714	0.714286	0.678571	0.642857	0.785714	0.428571	0.714286	0.928571	0.535714	0.5	0.928571	0.642857	0.892857	0.892857	0.714286	0.928571	0.821429	0.785714	0.428571	0.535714	0.75	0.857143	0.535714
DHD67	0.428571	0.75	0.571429	0.392857	0.607143	0.357143	0.607143	0.607143	0.321429	0.428571	0.428571	0.428571	0.607143	0.357143	0.321429	0.428571	0.357143	0.535714	0.5	0.25	0.75	0.678571	0.357143	0.428571	0	0.785714	0.357143	0.642857	0.642857	0.642857	0.714286	0.428571	0.642857	0.928571	0.607143	0.607143	0.928571	0.785714	0.964286	0.892857	0.607143	0.857143	0.821429	0.785714	0.607143	0.642857	0.785714	0.857143	0.535714
DHD7	0.714286	0.357143	0.285714	0.75	0.357143	0.785714	0.357143	0.321429	0.821429	0.785714	0.75	0.75	0.321429	0.785714	0.678571	0.75	0.75	0.321429	0.75	0.785714	0.285714	0.25	0.785714	0.75	0.785714	0	0.678571	0.357143	0.464286	0.464286	0.464286	0.678571	0.535714	0.928571	0.75	0.75	0.928571	0.535714	0.892857	0.821429	0.464286	0.928571	0.892857	0.357143	0.678571	0.75	0.428571	0.928571	0.785714
DHD70191	0.321429	0.75	0.714286	0.25	0.607143	0.25	0.642857	0.607143	0.357143	0.321429	0.321429	0.285714	0.571429	0.321429	0.25	0.25	0.214286	0.571429	0.392857	0.357143	0.607143	0.642857	0.357143	0.285714	0.357143	0.678571	0	0.678571	0.535714	0.571429	0.714286	0.25	0.642857	0.928571	0.5	0.5	0.928571	0.678571	0.892857	0.857143	0.642857	0.857143	0.785714	0.678571	0.5	0.464286	0.75	0.857143	0.5
DHD9	0.75	0.344828	0.275862	0.758621	0.344828	0.785714	0.37931	0.413793	0.821429	0.75	0.785714	0.75	0.344828	0.714286	0.678571	0.678571	0.785714	0.344828	0.785714	0.75	0.310345	0.275862	0.821429	0.714286	0.642857	0.357143	0.678571	0	0.413793	0.413793	0.517241	0.714286	0.551724	0.931034	0.75	0.75	0.931034	0.62069	0.896552	0.862069	0.37931	0.931034	0.827586	0.448276	0.714286	0.714286	0.482759	0.931034	0.785714
HA1	0.571429	0.482759	0.551724	0.655172	0.344828	0.678571	0.448276	0.448276	0.75	0.678571	0.714286	0.714286	0.37931	0.678571	0.535714	0.607143	0.678571	0.344828	0.642857	0.678571	0.448276	0.37931	0.75	0.678571	0.642857	0.464286	0.535714	0.413793	0	0.310345	0.482759	0.5	0.551724	0.931034	0.607143	0.607143	0.931034	0.448276	0.931034	0.758621	0.448276	0.827586	0.793103	0.448276	0.571429	0.607143	0.482759	0.827586	0.642857
HA2	0.678571	0.517241	0.517241	0.62069	0.37931	0.642857	0.448276	0.448276	0.714286	0.607143	0.678571	0.678571	0.37931	0.678571	0.571429	0.642857	0.678571	0.344828	0.714286	0.75	0.448276	0.37931	0.75	0.642857	0.642857	0.464286	0.571429	0.413793	0.310345	0	0.517241	0.571429	0.551724	0.965517	0.571429	0.571429	0.965517	0.448276	0.931034	0.827586	0.37931	0.827586	0.758621	0.482759	0.464286	0.535714	0.448276	0.862069	0.607143
HY1	0.714286	0.517241	0.551724	0.758621	0.551724	0.821429	0.551724	0.482759	0.785714	0.857143	0.821429	0.821429	0.517241	0.821429	0.714286	0.785714	0.714286	0.413793	0.714286	0.75	0.344828	0.517241	0.785714	0.785714	0.714286	0.464286	0.714286	0.517241	0.482759	0.517241	0	0.714286	0.448276	0.896552	0.678571	0.678571	0.896552	0.448276	0.862069	0.793103	0.551724	0.827586	0.758621	0.448276	0.642857	0.678571	0.344828	0.793103	0.642857
HZ1	0.25	0.714286	0.678571	0.357143	0.535714	0.357143	0.642857	0.607143	0.392857	0.357143	0.321429	0.357143	0.571429	0.357143	0.321429	0.25	0.392857	0.571429	0.464286	0.357143	0.642857	0.642857	0.464286	0.428571	0.428571	0.678571	0.25	0.714286	0.5	0.571429	0.714286	0	0.535714	0.964286	0.464286	0.464286	0.964286	0.678571	0.928571	0.892857	0.607143	0.892857	0.821429	0.607143	0.464286	0.464286	0.75	0.892857	0.464286
LJ1	0.535714	0.551724	0.482759	0.689655	0.551724	0.714286	0.586207	0.482759	0.642857	0.714286	0.678571	0.678571	0.517241	0.642857	0.607143	0.607143	0.642857	0.482759	0.642857	0.607143	0.482759	0.551724	0.714286	0.714286	0.642857	0.535714	0.642857	0.551724	0.551724	0.551724	0.448276	0.535714	0	0.896552	0.678571	0.678571	0.862069	0.551724	0.827586	0.862069	0.344828	0.931034	0.827586	0.37931	0.642857	0.678571	0.448276	0.896552	0.642857
LZ1	0.928571	0.965517	0.896552	0.965517	0.931034	0.964286	0.965517	1	0.964286	0.928571	0.964286	0.964286	0.965517	0.964286	0.928571	1	0.928571	0.965517	0.857143	0.892857	0.931034	0.931034	0.928571	0.928571	0.928571	0.928571	0.928571	0.931034	0.931034	0.965517	0.896552	0.964286	0.896552	0	0.857143	0.857143	0.206897	0.896552	0.241379	0.310345	0.931034	0.344828	0.517241	0.896552	0.928571	0.928571	0.862069	0.310345	0.892857
LZ10	0.428571	0.785714	0.785714	0.464286	0.714286	0.464286	0.785714	0.75	0.5	0.5	0.464286	0.464286	0.714286	0.428571	0.5	0.464286	0.5	0.678571	0.464286	0.464286	0.607143	0.714286	0.5	0.535714	0.607143	0.75	0.5	0.75	0.607143	0.571429	0.678571	0.464286	0.678571	0.857143	0	0.0714286	0.857143	0.678571	0.857143	0.821429	0.714286	0.857143	0.857143	0.678571	0.25	0.285714	0.714286	0.892857	0.178571
LZ11	0.428571	0.785714	0.785714	0.428571	0.714286	0.464286	0.785714	0.75	0.5	0.5	0.464286	0.464286	0.714286	0.428571	0.5	0.464286	0.5	0.678571	0.428571	0.464286	0.642857	0.714286	0.5	0.5	0.607143	0.75	0.5	0.75	0.607143	0.571429	0.678571	0.464286	0.678571	0.857143	0.0714286	0	0.857143	0.678571	0.857143	0.821429	0.714286	0.857143	0.857143	0.678571	0.178571	0.25	0.714286	0.892857	0.142857
LZ13	0.928571	0.965517	0.896552	0.965517	0.931034	0.964286	0.965517	1	0.964286	0.928571	0.964286	0.964286	0.965517	0.964286	0.928571	1	0.928571	0.965517	0.857143	0.892857	0.931034	0.931034	0.928571	0.928571	0.928571	0.928571	0.928571	0.931034	0.931034	0.965517	0.896552	0.964286	0.862069	0.206897	0.857143	0.857143	0	0.896552	0.241379	0.413793	0.931034	0.448276	0.586207	0.896552	0.928571	0.928571	0.862069	0.310345	0.892857
LZ14	0.75	0.517241	0.586207	0.724138	0.586207	0.785714	0.586207	0.62069	0.821429	0.75	0.785714	0.785714	0.551724	0.785714	0.678571	0.75	0.75	0.586207	0.785714	0.821429	0.482759	0.586207	0.857143	0.642857	0.785714	0.535714	0.678571	0.62069	0.448276	0.448276	0.448276	0.678571	0.551724	0.896552	0.678571	0.678571	0.896552	0	0.827586	0.793103	0.517241	0.896552	0.793103	0.482759	0.571429	0.678571	0.37931	0.862069	0.714286
LZ15	0.892857	0.931034	0.896552	0.931034	0.965517	0.928571	1	1	0.928571	0.892857	0.928571	0.928571	1	0.928571	0.892857	0.964286	0.892857	0.965517	0.892857	0.928571	0.896552	0.931034	0.964286	0.892857	0.964286	0.892857	0.892857	0.896552	0.931034	0.931034	0.862069	0.928571	0.827586	0.241379	0.857143	0.857143	0.241379	0.827586	0	0.37931	0.896552	0.517241	0.586207	0.862069	0.892857	0.928571	0.827586	0.413793	0.892857
LZ16	0.857143	0.862069	0.862069	0.862069	0.827586	0.892857	0.896552	0.896552	0.892857	0.857143	0.892857	0.892857	0.862069	0.892857	0.857143	0.928571	0.857143	0.896552	0.785714	0.821429	0.827586	0.896552	0.857143	0.892857	0.892857	0.821429	0.857143	0.862069	0.758621	0.827586	0.793103	0.892857	0.862069	0.310345	0.821429	0.821429	0.413793	0.793103	0.37931	0	0.931034	0.310345	0.413793	0.827586	0.821429	0.892857	0.793103	0.310345	0.857143
LZ17271	0.714286	0.413793	0.344828	0.689655	0.413793	0.714286	0.275862	0.448276	0.785714	0.714286	0.75	0.75	0.344828	0.714286	0.607143	0.678571	0.75	0.413793	0.785714	0.785714	0.448276	0.344828	0.821429	0.714286	0.607143	0.464286	0.642857	0.37931	0.448276	0.37931	0.551724	0.607143	0.344828	0.931034	0.714286	0.714286	0.931034	0.517241	0.896552	0.931034	0	0.931034	0.827586	0.310345	0.678571	0.678571	0.448276	0.931034	0.75
LZ18	0.892857	0.931034	0.931034	0.862069	0.862069	0.821429	0.896552	0.896552	0.821429	0.857143	0.892857	0.892857	0.827586	0.857143	0.892857	0.892857	0.892857	0.931034	0.892857	0.857143	0.862069	0.931034	0.821429	0.928571	0.857143	0.928571	0.857143	0.931034	0.827586	0.827586	0.827586	0.892857	0.931034	0.344828	0.857143	0.857143	0.448276	0.896552	0.517241	0.310345	0.931034	0	0.275862	0.896552	0.857143	0.785714	0.827586	0.275862	0.821429
LZ19	0.821429	0.896552	0.896552	0.793103	0.862069	0.785714	0.862069	0.862069	0.785714	0.821429	0.821429	0.821429	0.827586	0.785714	0.821429	0.821429	0.821429	0.862069	0.892857	0.857143	0.827586	0.896552	0.857143	0.821429	0.821429	0.892857	0.785714	0.827586	0.793103	0.758621	0.758621	0.821429	0.827586	0.517241	0.857143	0.857143	0.586207	0.793103	0.586207	0.413793	0.827586	0.275862	0	0.862069	0.785714	0.785714	0.793103	0.310345	0.821429
LZ2	0.678571	0.413793	0.448276	0.758621	0.482759	0.75	0.448276	0.448276	0.75	0.785714	0.714286	0.714286	0.413793	0.714286	0.678571	0.678571	0.75	0.448276	0.714286	0.714286	0.310345	0.37931	0.785714	0.785714	0.785714	0.357143	0.678571	0.448276	0.448276	0.482759	0.448276	0.607143	0.37931	0.896552	0.678571	0.678571	0.896552	0.482759	0.862069	0.827586	0.310345	0.896552	0.862069	0	0.642857	0.678571	0.241379	0.896552	0.714286
LZ20	0.428571	0.75	0.75	0.428571	0.678571	0.5	0.75	0.714286	0.5	0.464286	0.464286	0.464286	0.678571	0.428571	0.428571	0.464286	0.5	0.642857	0.5	0.464286	0.607143	0.678571	0.535714	0.428571	0.607143	0.678571	0.5	0.714286	0.571429	0.464286	0.642857	0.464286	0.642857	0.928571	0.25	0.178571	0.928571	0.571429	0.892857	0.821429	0.678571	0.857143	0.785714	0.642857	0	0.214286	0.607143	0.821429	0.178571
LZ22	0.428571	0.75	0.75	0.428571	0.678571	0.428571	0.75	0.714286	0.428571	0.5	0.428571	0.428571	0.678571	0.428571	0.428571	0.464286	0.464286	0.678571	0.535714	0.535714	0.642857	0.678571	0.5	0.535714	0.642857	0.75	0.464286	0.714286	0.607143	0.535714	0.678571	0.464286	0.678571	0.928571	0.285714	0.25	0.928571	0.678571	0.928571	0.892857	0.678571	0.785714	0.785714	0.678571	0.214286	0	0.714286	0.892857	0.214286
LZ23	0.75	0.448276	0.517241	0.827586	0.586207	0.857143	0.586207	0.448276	0.821429	0.821429	0.857143	0.857143	0.517241	0.857143	0.75	0.821429	0.75	0.482759	0.75	0.785714	0.310345	0.448276	0.821429	0.75	0.785714	0.428571	0.75	0.482759	0.482759	0.448276	0.344828	0.75	0.448276	0.862069	0.714286	0.714286	0.862069	0.37931	0.827586	0.793103	0.448276	0.827586	0.793103	0.241379	0.607143	0.714286	0	0.827586	0.678571
LZ24	0.857143	0.965517	0.931034	0.862069	0.896552	0.892857	0.896552	0.931034	0.892857	0.857143	0.892857	0.892857	0.862069	0.892857	0.857143	0.928571	0.857143	0.896552	0.857143	0.821429	0.862069	0.965517	0.857143	0.857143	0.857143	0.928571	0.857143	0.931034	0.827586	0.862069	0.793103	0.892857	0.896552	0.310345	0.892857	0.892857	0.310345	0.862069	0.413793	0.310345	0.931034	0.275862	0.310345	0.896552	0.821429	0.892857	0.827586	0	0.857143
LZ25	0.357143	0.821429	0.821429	0.464286	0.75	0.5	0.821429	0.714286	0.428571	0.535714	0.464286	0.464286	0.75	0.428571	0.5	0.464286	0.428571	0.642857	0.5	0.392857	0.678571	0.75	0.464286	0.535714	0.535714	0.785714	0.5	0.785714	0.642857	0.607143	0.642857	0.464286	0.642857	0.892857	0.178571	0.142857	0.892857	0.714286	0.892857	0.857143	0.75	0.821429	0.821429	0.714286	0.178571	0.214286	0.678571	0.857143	0
LZ26	0.75	0.413793	0.413793	0.793103	0.551724	0.785714	0.482759	0.517241	0.821429	0.821429	0.785714	0.785714	0.482759	0.785714	0.714286	0.75	0.785714	0.448276	0.75	0.785714	0.344828	0.448276	0.821429	0.75	0.75	0.428571	0.714286	0.448276	0.517241	0.551724	0.37931	0.678571	0.413793	0.862069	0.714286	0.714286	0.862069	0.413793	0.827586	0.862069	0.344828	0.896552	0.827586	0.241379	0.642857	0.678571	0.310345	0.862069	0.714286
LZ27	0.535714	0.821429	0.821429	0.5	0.75	0.5	0.821429	0.785714	0.535714	0.5	0.535714	0.535714	0.75	0.464286	0.535714	0.535714	0.571429	0.75	0.571429	0.571429	0.714286	0.75	0.607143	0.535714	0.642857	0.785714	0.571429	0.785714	0.678571	0.535714	0.75	0.535714	0.75	0.892857	0.285714	0.214286	0.892857	0.678571	0.928571	0.892857	0.75	0.75	0.75	0.75	0.142857	0.214286	0.714286	0.857143	0.214286
LZ28	0.392857	0.785714	0.785714	0.464286	0.714286	0.464286	0.785714	0.75	0.5	0.5	0.428571	0.464286	0.714286	0.5	0.428571	0.464286	0.464286	0.678571	0.392857	0.535714	0.607143	0.714286	0.535714	0.5	0.642857	0.75	0.428571	0.75	0.535714	0.571429	0.678571	0.321429	0.642857	0.857143	0.321429	0.357143	0.857143	0.678571	0.857143	0.785714	0.714286	0.857143	0.785714	0.678571	0.357143	0.357143	0.714286	0.821429	0.357143
LZ29	0.821429	0.482759	0.482759	0.862069	0.586207	0.821429	0.586207	0.586207	0.892857	0.785714	0.857143	0.857143	0.551724	0.857143	0.785714	0.785714	0.857143	0.551724	0.785714	0.857143	0.344828	0.448276	0.857143	0.785714	0.857143	0.428571	0.785714	0.448276	0.517241	0.482759	0.37931	0.75	0.517241	0.827586	0.642857	0.642857	0.827586	0.413793	0.793103	0.793103	0.482759	0.862069	0.793103	0.310345	0.571429	0.714286	0.275862	0.827586	0.714286
LZ31	0.857143	0.965517	0.896552	0.862069	0.862069	0.892857	0.896552	0.931034	0.892857	0.857143	0.892857	0.892857	0.896552	0.892857	0.857143	0.928571	0.857143	0.896552	0.857143	0.821429	0.896552	0.931034	0.857143	0.857143	0.857143	0.892857	0.857143	0.896552	0.827586	0.862069	0.793103	0.892857	0.896552	0.310345	0.892857	0.892857	0.241379	0.862069	0.344828	0.310345	0.931034	0.344828	0.37931	0.896552	0.821429	0.892857	0.827586	0.0689655	0.857143
LZ33	0.428571	0.821429	0.714286	0.428571	0.678571	0.5	0.678571	0.714286	0.535714	0.5	0.464286	0.464286	0.678571	0.464286	0.5	0.428571	0.535714	0.642857	0.5	0.535714	0.678571	0.714286	0.535714	0.464286	0.535714	0.785714	0.5	0.678571	0.571429	0.607143	0.714286	0.464286	0.678571	0.928571	0.357143	0.357143	0.928571	0.714286	0.928571	0.892857	0.678571	0.857143	0.75	0.75	0.285714	0.392857	0.785714	0.821429	0.357143
LZ35	0.5	0.785714	0.75	0.5	0.714286	0.535714	0.714286	0.714286	0.571429	0.535714	0.5	0.5	0.714286	0.571429	0.535714	0.464286	0.571429	0.642857	0.535714	0.607143	0.642857	0.714286	0.535714	0.535714	0.535714	0.785714	0.464286	0.678571	0.571429	0.642857	0.678571	0.464286	0.714286	0.857143	0.428571	0.464286	0.857143	0.75	0.928571	0.892857	0.714286	0.75	0.75	0.714286	0.5	0.392857	0.75	0.821429	0.428571
LZ36	0.785714	0.517241	0.551724	0.793103	0.62069	0.75	0.655172	0.62069	0.821429	0.785714	0.785714	0.785714	0.586207	0.785714	0.714286	0.785714	0.785714	0.586207	0.75	0.785714	0.37931	0.517241	0.785714	0.785714	0.785714	0.535714	0.75	0.517241	0.517241	0.551724	0.482759	0.714286	0.448276	0.896552	0.678571	0.678571	0.862069	0.37931	0.862069	0.793103	0.551724	0.896552	0.862069	0.413793	0.678571	0.714286	0.37931	0.862069	0.75
LZ37	0.392857	0.785714	0.785714	0.392857	0.714286	0.392857	0.785714	0.75	0.428571	0.5	0.428571	0.428571	0.714286	0.357143	0.464286	0.428571	0.464286	0.714286	0.428571	0.464286	0.678571	0.714286	0.464286	0.5	0.571429	0.785714	0.428571	0.75	0.571429	0.571429	0.714286	0.428571	0.678571	0.964286	0.357143	0.357143	0.964286	0.714286	0.928571	0.857143	0.714286	0.821429	0.75	0.714286	0.321429	0.321429	0.75	0.857143	0.321429
LZ39	0.821429	0.965517	0.931034	0.827586	0.896552	0.857143	0.931034	0.931034	0.857143	0.821429	0.857143	0.857143	0.931034	0.857143	0.821429	0.892857	0.821429	0.896552	0.892857	0.857143	0.931034	0.931034	0.892857	0.821429	0.892857	0.892857	0.821429	0.931034	0.862069	0.862069	0.827586	0.857143	0.862069	0.241379	0.892857	0.892857	0.344828	0.793103	0.275862	0.275862	0.896552	0.310345	0.310345	0.896552	0.821429	0.892857	0.862069	0.206897	0.857143
LZ4	0.357143	0.857143	0.785714	0.464286	0.785714	0.464286	0.785714	0.75	0.428571	0.5	0.464286	0.464286	0.785714	0.5	0.5	0.5	0.428571	0.607143	0.464286	0.464286	0.714286	0.785714	0.428571	0.464286	0.535714	0.821429	0.5	0.75	0.678571	0.642857	0.642857	0.428571	0.642857	0.892857	0.214286	0.25	0.892857	0.714286	0.892857	0.892857	0.714286	0.857143	0.821429	0.75	0.357143	0.285714	0.714286	0.857143	0.214286
LZ40	0.714286	0.517241	0.517241	0.793103	0.62069	0.75	0.586207	0.586207	0.821429	0.785714	0.785714	0.785714	0.586207	0.785714	0.714286	0.714286	0.785714	0.517241	0.678571	0.785714	0.37931	0.517241	0.785714	0.678571	0.75	0.535714	0.678571	0.482759	0.517241	0.551724	0.482759	0.642857	0.448276	0.896552	0.642857	0.642857	0.896552	0.413793	0.862069	0.793103	0.482759	0.896552	0.862069	0.37931	0.642857	0.678571	0.344828	0.862069	0.714286
LZ41	0.678571	0.413793	0.37931	0.724138	0.448276	0.714286	0.517241	0.448276	0.75	0.75	0.714286	0.714286	0.413793	0.714286	0.642857	0.678571	0.714286	0.448276	0.678571	0.714286	0.275862	0.344828	0.75	0.714286	0.75	0.321429	0.642857	0.413793	0.448276	0.448276	0.448276	0.607143	0.413793	0.862069	0.642857	0.642857	0.862069	0.413793	0.827586	0.793103	0.413793	0.896552	0.862069	0.241379	0.607143	0.642857	0.310345	0.896552	0.678571
LZ42	0.857143	0.965517	0.965517	0.862069	0.931034	0.892857	0.931034	0.931034	0.892857	0.857143	0.892857	0.892857	0.931034	0.892857	0.857143	0.928571	0.857143	0.896552	0.857143	0.892857	0.896552	0.965517	0.928571	0.857143	0.928571	0.928571	0.857143	0.931034	0.827586	0.827586	0.793103	0.892857	0.862069	0.275862	0.821429	0.821429	0.37931	0.827586	0.310345	0.241379	0.896552	0.310345	0.310345	0.896552	0.821429	0.892857	0.827586	0.206897	0.857143
LZ43	0.892857	0.931034	0.862069	0.931034	0.931034	0.928571	0.896552	0.965517	0.928571	0.892857	0.928571	0.928571	0.896552	0.928571	0.892857	0.964286	0.892857	0.896552	0.821429	0.857143	0.862069	0.931034	0.892857	0.857143	0.857143	0.928571	0.892857	0.896552	0.896552	0.931034	0.862069	0.928571	0.862069	0.206897	0.892857	0.892857	0.172414	0.862069	0.206897	0.37931	0.862069	0.413793	0.517241	0.862069	0.892857	0.964286	0.827586	0.275862	0.928571
LZ44	0.785714	0.517241	0.586207	0.827586	0.62069	0.857143	0.586207	0.551724	0.892857	0.892857	0.857143	0.857143	0.551724	0.857143	0.785714	0.785714	0.857143	0.551724	0.785714	0.857143	0.448276	0.551724	0.892857	0.785714	0.857143	0.535714	0.75	0.551724	0.37931	0.517241	0.482759	0.714286	0.517241	0.931034	0.75	0.75	0.896552	0.413793	0.896552	0.724138	0.551724	0.862069	0.827586	0.37931	0.678571	0.714286	0.344828	0.827586	0.75
LZ45	0.821429	0.862069	0.827586	0.793103	0.862069	0.75	0.862069	0.896552	0.75	0.75	0.785714	0.785714	0.827586	0.75	0.785714	0.821429	0.785714	0.896552	0.821429	0.75	0.793103	0.862069	0.75	0.821429	0.714286	0.892857	0.785714	0.827586	0.793103	0.827586	0.793103	0.821429	0.793103	0.448276	0.857143	0.857143	0.482759	0.827586	0.551724	0.517241	0.827586	0.344828	0.344828	0.827586	0.785714	0.785714	0.758621	0.37931	0.821429
LZ46	0.964286	0.965517	0.896552	0.931034	0.931034	0.892857	0.965517	1	0.892857	0.892857	0.928571	0.928571	0.965517	0.892857	0.928571	1	0.928571	1	0.892857	0.892857	0.931034	0.931034	0.892857	0.964286	0.892857	0.964286	0.964286	0.896552	0.931034	0.931034	0.896552	1	0.931034	0.241379	0.892857	0.892857	0.275862	0.965517	0.241379	0.37931	0.931034	0.37931	0.482759	0.931034	0.928571	0.892857	0.862069	0.310345	0.928571
LZ48	0.928571	0.965517	0.896552	0.931034	0.862069	0.964286	0.896552	0.931034	0.964286	0.928571	0.964286	0.964286	0.896552	0.964286	0.928571	1	0.928571	0.896552	0.857143	0.892857	0.896552	0.931034	0.928571	0.928571	0.928571	0.892857	0.928571	0.896552	0.827586	0.862069	0.793103	0.964286	0.862069	0.172414	0.821429	0.821429	0.241379	0.862069	0.310345	0.310345	0.931034	0.344828	0.517241	0.896552	0.892857	0.892857	0.827586	0.310345	0.857143
LZ49	0.892857	0.931034	0.931034	0.896552	0.965517	0.928571	0.931034	0.931034	0.928571	0.892857	0.928571	0.928571	0.931034	0.928571	0.892857	0.964286	0.892857	0.862069	0.928571	0.892857	0.827586	0.965517	0.928571	0.857143	0.892857	0.892857	0.892857	0.862069	0.827586	0.896552	0.758621	0.928571	0.896552	0.344828	0.857143	0.857143	0.344828	0.862069	0.310345	0.37931	0.931034	0.344828	0.448276	0.862069	0.857143	0.857143	0.793103	0.206897	0.821429
LZ5	0.678571	0.758621	0.758621	0.689655	0.724138	0.75	0.793103	0.724138	0.714286	0.75	0.714286	0.714286	0.758621	0.714286	0.714286	0.75	0.714286	0.689655	0.714286	0.678571	0.724138	0.689655	0.714286	0.75	0.714286	0.678571	0.714286	0.758621	0.655172	0.724138	0.724138	0.714286	0.689655	0.586207	0.714286	0.714286	0.551724	0.689655	0.551724	0.551724	0.793103	0.655172	0.551724	0.724138	0.678571	0.75	0.724138	0.586207	0.714286
LZ50	0.642857	0.413793	0.413793	0.724138	0.448276	0.714286	0.344828	0.413793	0.75	0.714286	0.714286	0.714286	0.344828	0.678571	0.607143	0.642857	0.75	0.344828	0.714286	0.678571	0.37931	0.37931	0.785714	0.714286	0.642857	0.428571	0.642857	0.413793	0.37931	0.448276	0.517241	0.535714	0.344828	0.896552	0.678571	0.678571	0.896552	0.517241	0.896552	0.862069	0.206897	0.896552	0.827586	0.241379	0.642857	0.678571	0.413793	0.862069	0.714286
LZ51	0.928571	0.965517	0.896552	0.965517	0.931034	0.964286	0.965517	1	0.964286	0.928571	0.964286	0.964286	0.965517	0.964286	0.928571	1	0.928571	0.965517	0.857143	0.892857	0.896552	0.931034	0.928571	0.928571	0.928571	0.928571	0.928571	0.896552	0.896552	0.931034	0.862069	0.964286	0.862069	0.137931	0.821429	0.821429	0.172414	0.931034	0.241379	0.275862	0.931034	0.310345	0.482759	0.896552	0.892857	0.892857	0.827586	0.275862	0.857143
LZ52	0.928571	0.965517	0.896552	0.965517	0.931034	0.964286	0.965517	1	0.964286	0.928571	0.964286	0.964286	0.965517	0.964286	0.928571	1	0.928571	0.965517	0.857143	0.892857	0.896552	0.931034	0.928571	0.928571	0.928571	0.928571	0.928571	0.896552	0.896552	0.931034	0.862069	0.964286	0.862069	0.137931	0.821429	0.821429	0.137931	0.931034	0.206897	0.344828	0.931034	0.37931	0.551724	0.896552	0.892857	0.892857	0.827586	0.275862	0.857143
LZ53	0.285714	0.75	0.75	0.321429	0.678571	0.392857	0.75	0.714286	0.392857	0.428571	0.357143	0.357143	0.678571	0.392857	0.321429	0.321429	0.357143	0.642857	0.428571	0.428571	0.571429	0.678571	0.428571	0.357143	0.535714	0.714286	0.321429	0.714286	0.5	0.535714	0.642857	0.321429	0.642857	0.928571	0.25	0.285714	0.928571	0.642857	0.892857	0.821429	0.678571	0.857143	0.785714	0.678571	0.285714	0.321429	0.678571	0.821429	0.25
LZ54	0.928571	0.965517	0.896552	0.965517	0.931034	0.964286	0.965517	1	0.964286	0.928571	0.964286	0.964286	0.965517	0.964286	0.928571	1	0.928571	0.965517	0.857143	0.892857	0.896552	0.931034	0.928571	0.928571	0.928571	0.928571	0.928571	0.896552	0.896552	0.931034	0.862069	0.964286	0.862069	0.172414	0.857143	0.857143	0.172414	0.931034	0.172414	0.344828	0.931034	0.413793	0.551724	0.896552	0.892857	0.928571	0.827586	0.275862	0.892857
LZ55	0.857143	0.931034	0.896552	0.862069	0.827586	0.892857	0.896552	0.896552	0.892857	0.857143	0.892857	0.892857	0.862069	0.892857	0.857143	0.928571	0.857143	0.896552	0.857143	0.821429	0.862069	0.896552	0.857143	0.892857	0.892857	0.857143	0.857143	0.896552	0.793103	0.827586	0.793103	0.892857	0.896552	0.206897	0.821429	0.821429	0.310345	0.862069	0.344828	0.310345	0.931034	0.275862	0.482759	0.862069	0.821429	0.821429	0.793103	0.275862	0.785714
LZ6	0.964286	0.964286	0.964286	0.964286	0.964286	0.964286	0.964286	0.964286	0.964286	1	0.964286	0.964286	0.964286	0.964286	0.964286	0.964286	0.928571	0.964286	0.964286	0.964286	0.964286	0.964286	0.964286	1	0.964286	1	0.964286	0.964286	0.928571	0.964286	0.928571	0.964286	0.928571	0.785714	0.928571	0.928571	0.785714	0.964286	0.785714	0.785714	0.928571	0.785714	0.785714	0.928571	0.964286	0.928571	0.964286	0.785714	0.928571
LZ7	0.642857	0.517241	0.482759	0.793103	0.517241	0.75	0.517241	0.37931	0.714286	0.785714	0.75	0.75	0.448276	0.75	0.678571	0.714286	0.714286	0.37931	0.678571	0.678571	0.344828	0.413793	0.75	0.75	0.678571	0.428571	0.678571	0.517241	0.482759	0.482759	0.413793	0.607143	0.344828	0.896552	0.714286	0.714286	0.862069	0.482759	0.896552	0.896552	0.413793	0.931034	0.862069	0.275862	0.678571	0.714286	0.310345	0.896552	0.678571
LZ8	0.714286	0.448276	0.413793	0.793103	0.517241	0.785714	0.482759	0.482759	0.785714	0.821429	0.75	0.75	0.448276	0.75	0.714286	0.714286	0.785714	0.413793	0.75	0.75	0.275862	0.37931	0.821429	0.714286	0.75	0.392857	0.714286	0.344828	0.448276	0.448276	0.413793	0.642857	0.37931	0.896552	0.642857	0.642857	0.896552	0.448276	0.862069	0.827586	0.344828	0.896552	0.827586	0.172414	0.607143	0.642857	0.241379	0.862069	0.678571
LZ9	0.678571	0.413793	0.517241	0.724138	0.517241	0.714286	0.551724	0.517241	0.714286	0.75	0.678571	0.678571	0.482759	0.678571	0.642857	0.678571	0.714286	0.517241	0.714286	0.678571	0.37931	0.448276	0.75	0.75	0.75	0.428571	0.678571	0.482759	0.448276	0.551724	0.482759	0.607143	0.37931	0.896552	0.714286	0.714286	0.896552	0.413793	0.862069	0.793103	0.413793	0.896552	0.862069	0.172414	0.678571	0.714286	0.310345	0.896552	0.75
MM1	0.25	0.714286	0.678571	0.25	0.571429	0.25	0.607143	0.571429	0.321429	0.178571	0.285714	0.214286	0.535714	0.214286	0.178571	0.285714	0.214286	0.571429	0.392857	0.25	0.607143	0.642857	0.321429	0.321429	0.357143	0.678571	0.214286	0.678571	0.535714	0.571429	0.714286	0.214286	0.607143	0.928571	0.428571	0.428571	0.928571	0.678571	0.892857	0.857143	0.607143	0.892857	0.821429	0.678571	0.428571	0.428571	0.75	0.857143	0.428571
MM12	0.357143	0.714286	0.678571	0.428571	0.642857	0.5	0.642857	0.642857	0.464286	0.392857	0.464286	0.392857	0.571429	0.392857	0.392857	0.321429	0.428571	0.642857	0.392857	0.392857	0.571429	0.678571	0.428571	0.321429	0.5	0.642857	0.392857	0.642857	0.5	0.571429	0.714286	0.392857	0.714286	0.928571	0.428571	0.428571	0.928571	0.714286	0.964286	0.821429	0.714286	0.857143	0.857143	0.714286	0.392857	0.464286	0.678571	0.821429	0.428571
MM13201	0.178571	0.714286	0.678571	0.25	0.607143	0.321429	0.642857	0.607143	0.321429	0.25	0.285714	0.214286	0.571429	0.214286	0.25	0.214286	0.25	0.607143	0.321429	0.285714	0.607143	0.678571	0.321429	0.25	0.428571	0.678571	0.214286	0.678571	0.535714	0.607143	0.714286	0.25	0.607143	0.928571	0.392857	0.392857	0.928571	0.678571	0.892857	0.857143	0.642857	0.892857	0.821429	0.678571	0.392857	0.392857	0.75	0.857143	0.392857
MM14	0.714286	0.413793	0.413793	0.689655	0.517241	0.678571	0.551724	0.448276	0.714286	0.75	0.714286	0.714286	0.448276	0.714286	0.607143	0.714286	0.678571	0.482759	0.714286	0.714286	0.241379	0.37931	0.75	0.75	0.678571	0.357143	0.642857	0.413793	0.448276	0.482759	0.448276	0.642857	0.482759	0.931034	0.678571	0.678571	0.931034	0.551724	0.896552	0.827586	0.482759	0.896552	0.862069	0.344828	0.642857	0.678571	0.344828	0.896552	0.714286
MM15	0.178571	0.75	0.714286	0.285714	0.642857	0.285714	0.678571	0.642857	0.321429	0.214286	0.285714	0.214286	0.607143	0.214286	0.285714	0.214286	0.285714	0.642857	0.285714	0.285714	0.642857	0.714286	0.285714	0.285714	0.464286	0.714286	0.25	0.714286	0.571429	0.642857	0.714286	0.25	0.607143	0.928571	0.357143	0.357143	0.928571	0.714286	0.892857	0.857143	0.678571	0.892857	0.821429	0.678571	0.392857	0.392857	0.785714	0.857143	0.392857
MM17	0.392857	0.75	0.678571	0.464286	0.607143	0.535714	0.678571	0.678571	0.535714	0.5	0.464286	0.5	0.607143	0.464286	0.392857	0.5	0.428571	0.607143	0.464286	0.428571	0.607143	0.607143	0.5	0.428571	0.535714	0.642857	0.428571	0.678571	0.5	0.535714	0.678571	0.464286	0.714286	0.928571	0.428571	0.428571	0.928571	0.642857	0.964286	0.821429	0.75	0.857143	0.857143	0.714286	0.285714	0.392857	0.642857	0.821429	0.428571
MM2	0.285714	0.857143	0.785714	0.285714	0.714286	0.25	0.785714	0.678571	0.285714	0.285714	0.357143	0.321429	0.714286	0.357143	0.285714	0.357143	0.142857	0.607143	0.392857	0.357143	0.75	0.75	0.285714	0.285714	0.357143	0.75	0.178571	0.821429	0.642857	0.607143	0.75	0.357143	0.678571	0.928571	0.535714	0.535714	0.928571	0.714286	0.892857	0.857143	0.75	0.892857	0.821429	0.785714	0.464286	0.5	0.714286	0.857143	0.464286
MM23	0.25	0.75	0.678571	0.285714	0.571429	0.392857	0.678571	0.607143	0.321429	0.392857	0.321429	0.321429	0.607143	0.357143	0.321429	0.392857	0.285714	0.571429	0.357143	0.25	0.678571	0.714286	0.285714	0.392857	0.357143	0.714286	0.392857	0.75	0.607143	0.678571	0.678571	0.321429	0.607143	0.928571	0.464286	0.464286	0.928571	0.714286	0.964286	0.857143	0.714286	0.892857	0.892857	0.714286	0.464286	0.464286	0.678571	0.857143	0.392857
MM25	0.714286	0.413793	0.413793	0.689655	0.37931	0.678571	0.37931	0.37931	0.75	0.75	0.75	0.75	0.310345	0.75	0.607143	0.714286	0.714286	0.344828	0.714286	0.75	0.344828	0.275862	0.785714	0.75	0.678571	0.357143	0.607143	0.448276	0.37931	0.37931	0.482759	0.607143	0.551724	0.965517	0.678571	0.678571	0.965517	0.517241	0.965517	0.862069	0.37931	0.896552	0.862069	0.37931	0.642857	0.678571	0.448276	0.896552	0.714286
MM29	0.571429	0.413793	0.344828	0.586207	0.413793	0.642857	0.448276	0.413793	0.678571	0.607143	0.642857	0.607143	0.344828	0.571429	0.5	0.535714	0.607143	0.448276	0.607143	0.607143	0.310345	0.413793	0.714286	0.607143	0.642857	0.392857	0.5	0.413793	0.482759	0.448276	0.482759	0.5	0.275862	0.931034	0.607143	0.607143	0.931034	0.482759	0.862069	0.862069	0.310345	0.931034	0.862069	0.344828	0.571429	0.607143	0.413793	0.931034	0.642857
MM3	0.285714	0.785714	0.714286	0.321429	0.642857	0.285714	0.714286	0.607143	0.25	0.357143	0.357143	0.357143	0.642857	0.392857	0.25	0.428571	0.214286	0.535714	0.428571	0.357143	0.678571	0.678571	0.357143	0.392857	0.321429	0.714286	0.285714	0.785714	0.607143	0.607143	0.678571	0.285714	0.607143	0.964286	0.464286	0.464286	0.964286	0.714286	0.928571	0.892857	0.678571	0.928571	0.857143	0.714286	0.464286	0.428571	0.714286	0.892857	0.392857
MM40	0.321429	0.714286	0.75	0.428571	0.642857	0.5	0.678571	0.571429	0.428571	0.428571	0.392857	0.357143	0.607143	0.392857	0.428571	0.321429	0.5	0.642857	0.428571	0.392857	0.607143	0.678571	0.428571	0.464286	0.571429	0.75	0.464286	0.642857	0.535714	0.642857	0.642857	0.392857	0.642857	1	0.5	0.5	1	0.75	1	0.892857	0.75	0.892857	0.857143	0.678571	0.428571	0.392857	0.678571	0.892857	0.464286
MM42	0.25	0.75	0.678571	0.357143	0.571429	0.428571	0.678571	0.607143	0.321429	0.428571	0.357143	0.357143	0.607143	0.357143	0.321429	0.392857	0.357143	0.571429	0.357143	0.25	0.678571	0.714286	0.321429	0.464286	0.428571	0.714286	0.464286	0.75	0.607143	0.678571	0.678571	0.321429	0.535714	0.928571	0.5	0.5	0.928571	0.714286	0.964286	0.857143	0.714286	0.892857	0.892857	0.642857	0.428571	0.428571	0.678571	0.857143	0.428571
MM48	0.321429	0.714286	0.714286	0.464286	0.607143	0.464286	0.678571	0.535714	0.321429	0.464286	0.428571	0.392857	0.607143	0.321429	0.392857	0.428571	0.464286	0.535714	0.464286	0.321429	0.607143	0.642857	0.428571	0.535714	0.464286	0.714286	0.535714	0.571429	0.5	0.607143	0.642857	0.464286	0.607143	1	0.5	0.5	1	0.785714	1	0.892857	0.75	0.857143	0.821429	0.678571	0.428571	0.392857	0.678571	0.892857	0.428571
MM57	0.178571	0.75	0.785714	0.392857	0.714286	0.428571	0.785714	0.678571	0.285714	0.428571	0.321429	0.357143	0.714286	0.285714	0.392857	0.357143	0.392857	0.642857	0.428571	0.285714	0.714286	0.75	0.392857	0.428571	0.392857	0.821429	0.428571	0.75	0.607143	0.642857	0.714286	0.321429	0.607143	0.964286	0.392857	0.392857	0.964286	0.785714	0.928571	0.857143	0.75	0.857143	0.785714	0.75	0.392857	0.428571	0.75	0.857143	0.321429
MM58	0.178571	0.785714	0.714286	0.321429	0.678571	0.321429	0.75	0.642857	0.214286	0.357143	0.25	0.285714	0.678571	0.214286	0.357143	0.357143	0.321429	0.642857	0.428571	0.214286	0.75	0.75	0.321429	0.464286	0.321429	0.785714	0.428571	0.785714	0.678571	0.678571	0.75	0.321429	0.571429	0.964286	0.428571	0.428571	0.964286	0.785714	0.928571	0.892857	0.714286	0.892857	0.821429	0.714286	0.428571	0.464286	0.785714	0.892857	0.357143
MM61	0.678571	0.448276	0.413793	0.793103	0.482759	0.821429	0.482759	0.413793	0.785714	0.75	0.821429	0.785714	0.448276	0.75	0.678571	0.714286	0.714286	0.413793	0.678571	0.678571	0.37931	0.482759	0.785714	0.75	0.714286	0.392857	0.678571	0.413793	0.482759	0.517241	0.517241	0.678571	0.448276	0.931034	0.785714	0.785714	0.931034	0.586207	0.896552	0.862069	0.413793	0.931034	0.896552	0.344828	0.714286	0.785714	0.344828	0.931034	0.75
MM65	0.25	0.75	0.714286	0.285714	0.607143	0.285714	0.642857	0.607143	0.321429	0.25	0.285714	0.25	0.571429	0.25	0.25	0.285714	0.321429	0.607143	0.428571	0.285714	0.642857	0.678571	0.392857	0.392857	0.428571	0.714286	0.285714	0.714286	0.571429	0.607143	0.714286	0.178571	0.535714	0.964286	0.428571	0.428571	0.964286	0.714286	0.928571	0.892857	0.607143	0.928571	0.857143	0.642857	0.428571	0.428571	0.785714	0.892857	0.428571
MM7	0.571429	0.892857	0.821429	0.678571	0.785714	0.75	0.785714	0.714286	0.678571	0.714286	0.714286	0.678571	0.75	0.678571	0.642857	0.642857	0.642857	0.714286	0.642857	0.607143	0.785714	0.821429	0.714286	0.642857	0.714286	0.857143	0.642857	0.75	0.785714	0.821429	0.821429	0.607143	0.75	0.964286	0.714286	0.714286	0.964286	0.857143	0.928571	0.964286	0.821429	1	0.964286	0.892857	0.75	0.714286	0.857143	0.964286	0.678571
MM71	0.214286	0.75	0.642857	0.321429	0.571429	0.321429	0.571429	0.607143	0.392857	0.285714	0.321429	0.321429	0.571429	0.357143	0.321429	0.321429	0.392857	0.535714	0.464286	0.428571	0.75	0.678571	0.392857	0.357143	0.392857	0.75	0.321429	0.678571	0.571429	0.642857	0.75	0.285714	0.642857	0.964286	0.5	0.5	0.964286	0.75	0.928571	0.928571	0.607143	0.928571	0.821429	0.75	0.464286	0.428571	0.857143	0.892857	0.464286
MM9	0.285714	0.785714	0.678571	0.214286	0.607143	0.178571	0.678571	0.642857	0.214286	0.285714	0.25	0.25	0.607143	0.285714	0.142857	0.357143	0.178571	0.571429	0.464286	0.321429	0.678571	0.642857	0.321429	0.285714	0.285714	0.678571	0.178571	0.714286	0.571429	0.607143	0.75	0.321429	0.678571	0.928571	0.464286	0.464286	0.928571	0.714286	0.892857	0.857143	0.678571	0.892857	0.821429	0.714286	0.464286	0.428571	0.785714	0.857143	0.464286
MZ-TP1	0.357143	0.785714	0.785714	0.321429	0.642857	0.464286	0.75	0.642857	0.392857	0.357143	0.392857	0.392857	0.678571	0.392857	0.428571	0.428571	0.392857	0.642857	0.535714	0.392857	0.714286	0.75	0.392857	0.464286	0.464286	0.785714	0.5	0.714286	0.571429	0.5	0.642857	0.464286	0.607143	0.964286	0.428571	0.428571	0.964286	0.678571	0.928571	0.857143	0.678571	0.857143	0.785714	0.785714	0.357143	0.428571	0.642857	0.857143	0.357143
MZ-TP2	0.821429	0.586207	0.551724	0.724138	0.551724	0.785714	0.551724	0.551724	0.857143	0.75	0.785714	0.785714	0.517241	0.821429	0.714286	0.785714	0.821429	0.517241	0.821429	0.857143	0.586207	0.482759	0.857143	0.75	0.714286	0.535714	0.714286	0.62069	0.551724	0.482759	0.482759	0.714286	0.551724	0.931034	0.785714	0.785714	0.896552	0.482759	0.896552	0.896552	0.413793	0.862069	0.793103	0.517241	0.678571	0.75	0.482759	0.827586	0.821429
MZ-TP3	0.357143	0.642857	0.607143	0.321429	0.5	0.428571	0.571429	0.5	0.428571	0.392857	0.357143	0.357143	0.5	0.392857	0.392857	0.392857	0.428571	0.535714	0.5	0.428571	0.607143	0.571429	0.392857	0.5	0.5	0.607143	0.464286	0.607143	0.464286	0.571429	0.642857	0.428571	0.607143	0.964286	0.464286	0.464286	0.964286	0.678571	0.964286	0.892857	0.607143	0.928571	0.892857	0.607143	0.5	0.464286	0.678571	0.928571	0.5
NZ10	0.285714	0.785714	0.714286	0.25	0.642857	0.25	0.714286	0.678571	0.285714	0.357143	0.285714	0.285714	0.642857	0.285714	0.357143	0.357143	0.285714	0.642857	0.428571	0.392857	0.714286	0.678571	0.321429	0.428571	0.5	0.714286	0.321429	0.75	0.607143	0.607143	0.75	0.357143	0.642857	0.964286	0.392857	0.392857	0.964286	0.714286	0.928571	0.892857	0.678571	0.857143	0.785714	0.678571	0.357143	0.25	0.785714	0.892857	0.357143
NZ12	0.142857	0.821429	0.75	0.25	0.678571	0.321429	0.75	0.642857	0.285714	0.392857	0.321429	0.321429	0.678571	0.357143	0.357143	0.357143	0.25	0.571429	0.25	0.321429	0.714286	0.714286	0.285714	0.321429	0.464286	0.714286	0.285714	0.785714	0.571429	0.642857	0.678571	0.321429	0.571429	0.892857	0.392857	0.357143	0.892857	0.714286	0.857143	0.821429	0.714286	0.857143	0.785714	0.678571	0.321429	0.357143	0.714286	0.821429	0.285714
NZ13	0.642857	0.482759	0.517241	0.758621	0.551724	0.75	0.62069	0.551724	0.678571	0.785714	0.714286	0.714286	0.517241	0.714286	0.678571	0.714286	0.678571	0.551724	0.642857	0.607143	0.37931	0.517241	0.678571	0.821429	0.678571	0.535714	0.714286	0.517241	0.551724	0.551724	0.413793	0.642857	0.310345	0.862069	0.678571	0.678571	0.862069	0.482759	0.862069	0.758621	0.517241	0.827586	0.827586	0.344828	0.642857	0.678571	0.310345	0.827586	0.642857
NZ15	0.285714	0.785714	0.75	0.321429	0.678571	0.357143	0.75	0.714286	0.428571	0.428571	0.392857	0.392857	0.678571	0.428571	0.392857	0.392857	0.357143	0.642857	0.392857	0.464286	0.642857	0.678571	0.428571	0.392857	0.571429	0.714286	0.321429	0.714286	0.5	0.571429	0.678571	0.321429	0.642857	0.892857	0.357143	0.321429	0.892857	0.678571	0.892857	0.821429	0.714286	0.821429	0.75	0.678571	0.285714	0.321429	0.714286	0.785714	0.321429
NZ16311	0.714286	0.517241	0.482759	0.758621	0.517241	0.75	0.62069	0.62069	0.75	0.785714	0.714286	0.714286	0.586207	0.714286	0.678571	0.714286	0.75	0.482759	0.75	0.714286	0.413793	0.482759	0.785714	0.75	0.714286	0.5	0.714286	0.344828	0.482759	0.517241	0.482759	0.642857	0.37931	0.862069	0.678571	0.678571	0.862069	0.551724	0.827586	0.793103	0.482759	0.896552	0.827586	0.37931	0.642857	0.678571	0.413793	0.862069	0.714286
NZ18	0.714286	0.551724	0.517241	0.758621	0.586207	0.75	0.62069	0.586207	0.75	0.785714	0.714286	0.714286	0.586207	0.714286	0.678571	0.714286	0.75	0.551724	0.75	0.714286	0.37931	0.482759	0.785714	0.785714	0.75	0.5	0.714286	0.482759	0.551724	0.551724	0.413793	0.642857	0.413793	0.862069	0.678571	0.678571	0.862069	0.482759	0.827586	0.793103	0.517241	0.896552	0.862069	0.344828	0.642857	0.678571	0.37931	0.862069	0.714286
NZ19	0.321429	0.75	0.714286	0.321429	0.607143	0.392857	0.678571	0.642857	0.428571	0.428571	0.357143	0.357143	0.607143	0.428571	0.464286	0.321429	0.392857	0.642857	0.392857	0.5	0.642857	0.642857	0.392857	0.464286	0.535714	0.714286	0.285714	0.678571	0.5	0.535714	0.678571	0.357143	0.642857	0.892857	0.357143	0.357143	0.892857	0.678571	0.857143	0.785714	0.678571	0.821429	0.75	0.678571	0.392857	0.321429	0.714286	0.857143	0.392857
NZ2	0.285714	0.857143	0.821429	0.428571	0.75	0.464286	0.821429	0.75	0.428571	0.464286	0.428571	0.428571	0.75	0.428571	0.464286	0.392857	0.428571	0.678571	0.464286	0.464286	0.714286	0.75	0.464286	0.464286	0.607143	0.785714	0.428571	0.785714	0.571429	0.642857	0.714286	0.392857	0.678571	0.928571	0.321429	0.321429	0.928571	0.75	0.892857	0.857143	0.785714	0.857143	0.821429	0.75	0.321429	0.321429	0.75	0.857143	0.214286
NZ20	0.178571	0.785714	0.714286	0.357143	0.642857	0.392857	0.714286	0.607143	0.285714	0.392857	0.321429	0.321429	0.642857	0.321429	0.321429	0.357143	0.321429	0.571429	0.392857	0.285714	0.714286	0.714286	0.357143	0.464286	0.464286	0.714286	0.428571	0.75	0.571429	0.642857	0.642857	0.285714	0.5	0.928571	0.428571	0.428571	0.928571	0.714286	0.892857	0.857143	0.678571	0.892857	0.821429	0.642857	0.392857	0.392857	0.714286	0.857143	0.357143
NZ21	0.25	0.857143	0.75	0.392857	0.75	0.428571	0.75	0.714286	0.392857	0.5	0.428571	0.428571	0.75	0.464286	0.464286	0.428571	0.321429	0.571429	0.392857	0.428571	0.714286	0.75	0.392857	0.392857	0.5	0.785714	0.357143	0.714286	0.571429	0.642857	0.642857	0.392857	0.607143	0.928571	0.392857	0.392857	0.928571	0.714286	0.892857	0.857143	0.714286	0.892857	0.785714	0.75	0.357143	0.321429	0.714286	0.821429	0.285714
NZ3	0.642857	0.586207	0.482759	0.758621	0.551724	0.785714	0.586207	0.517241	0.785714	0.75	0.785714	0.785714	0.517241	0.785714	0.678571	0.714286	0.714286	0.517241	0.714286	0.785714	0.413793	0.517241	0.821429	0.642857	0.75	0.428571	0.642857	0.551724	0.551724	0.517241	0.448276	0.642857	0.37931	0.896552	0.75	0.75	0.896552	0.37931	0.827586	0.862069	0.448276	0.931034	0.827586	0.37931	0.642857	0.75	0.310345	0.896552	0.75
NZ6	0.285714	0.857143	0.75	0.285714	0.75	0.357143	0.75	0.785714	0.357143	0.428571	0.321429	0.321429	0.75	0.357143	0.392857	0.428571	0.357143	0.642857	0.428571	0.392857	0.714286	0.75	0.392857	0.357143	0.5	0.785714	0.392857	0.714286	0.607143	0.642857	0.714286	0.392857	0.642857	0.892857	0.357143	0.321429	0.892857	0.714286	0.857143	0.857143	0.714286	0.857143	0.785714	0.714286	0.357143	0.357143	0.785714	0.821429	0.357143
NZ8	0.571429	0.37931	0.310345	0.689655	0.413793	0.678571	0.482759	0.482759	0.678571	0.678571	0.642857	0.642857	0.37931	0.607143	0.607143	0.535714	0.714286	0.517241	0.678571	0.678571	0.413793	0.344828	0.75	0.714286	0.678571	0.392857	0.607143	0.37931	0.448276	0.413793	0.586207	0.5	0.310345	0.896552	0.678571	0.678571	0.896552	0.551724	0.827586	0.827586	0.275862	0.896552	0.827586	0.275862	0.642857	0.642857	0.448276	0.931034	0.714286
NZ9	0.321429	0.75	0.714286	0.428571	0.678571	0.464286	0.714286	0.607143	0.392857	0.5	0.428571	0.428571	0.642857	0.464286	0.392857	0.5	0.357143	0.535714	0.428571	0.428571	0.607143	0.642857	0.428571	0.5	0.571429	0.678571	0.464286	0.678571	0.5	0.535714	0.571429	0.464286	0.571429	0.928571	0.428571	0.428571	0.928571	0.678571	0.892857	0.821429	0.678571	0.857143	0.785714	0.642857	0.321429	0.25	0.607143	0.821429	0.321429
OUC10	1	0.965517	0.862069	1	0.931034	0.964286	0.931034	1	0.964286	0.964286	1	1	0.965517	0.964286	1	1	1	0.965517	0.928571	0.964286	0.931034	0.931034	0.964286	0.964286	0.928571	0.964286	1	0.862069	0.931034	0.931034	0.896552	1	0.931034	0.310345	0.892857	0.892857	0.241379	0.965517	0.310345	0.448276	0.896552	0.448276	0.551724	0.931034	0.928571	0.892857	0.862069	0.344828	0.928571
OUC13	0.928571	0.965517	0.896552	0.931034	0.931034	0.892857	0.965517	1	0.892857	0.928571	0.928571	0.928571	0.965517	0.892857	0.928571	0.964286	0.928571	1	0.928571	0.892857	0.931034	0.931034	0.892857	0.928571	0.892857	0.964286	0.928571	0.862069	0.931034	0.931034	0.896552	0.964286	0.931034	0.275862	0.928571	0.928571	0.310345	0.965517	0.241379	0.448276	0.931034	0.37931	0.448276	0.931034	0.892857	0.857143	0.862069	0.310345	0.892857
OUC135	0.964286	0.965517	0.862069	0.965517	0.931034	0.928571	0.931034	1	0.928571	0.928571	0.964286	0.964286	0.965517	0.928571	0.964286	1	0.964286	0.965517	0.892857	0.928571	0.965517	0.931034	0.928571	0.928571	0.892857	0.964286	0.964286	0.896552	0.965517	0.965517	0.931034	1	0.931034	0.172414	0.928571	0.928571	0.206897	0.931034	0.172414	0.413793	0.896552	0.413793	0.551724	0.931034	0.964286	0.928571	0.896552	0.344828	0.964286
ouc14	0.214286	0.821429	0.75	0.392857	0.642857	0.464286	0.75	0.642857	0.392857	0.428571	0.428571	0.428571	0.678571	0.428571	0.428571	0.428571	0.321429	0.535714	0.428571	0.392857	0.714286	0.714286	0.428571	0.357143	0.5	0.678571	0.357143	0.75	0.535714	0.535714	0.678571	0.392857	0.607143	0.928571	0.428571	0.428571	0.928571	0.642857	0.892857	0.857143	0.714286	0.892857	0.821429	0.714286	0.357143	0.428571	0.642857	0.857143	0.357143
OUC20	0.964286	0.965517	0.862069	0.965517	0.931034	0.928571	0.931034	1	0.928571	0.928571	0.964286	0.964286	0.965517	0.928571	0.964286	1	0.964286	0.965517	0.892857	0.928571	0.965517	0.931034	0.928571	0.928571	0.892857	0.964286	0.964286	0.896552	0.965517	0.965517	0.931034	1	0.931034	0.172414	0.928571	0.928571	0.206897	0.931034	0.172414	0.413793	0.896552	0.413793	0.551724	0.931034	0.964286	0.928571	0.896552	0.344828	0.964286
ouc27341	0.642857	0.448276	0.517241	0.724138	0.482759	0.714286	0.62069	0.586207	0.714286	0.75	0.678571	0.678571	0.517241	0.678571	0.642857	0.642857	0.714286	0.517241	0.714286	0.714286	0.37931	0.482759	0.785714	0.75	0.785714	0.5	0.642857	0.413793	0.482759	0.413793	0.517241	0.571429	0.37931	0.896552	0.571429	0.571429	0.896552	0.448276	0.827586	0.793103	0.448276	0.862069	0.793103	0.344828	0.535714	0.571429	0.37931	0.862069	0.607143
OUC32	0.857143	1	0.931034	0.862069	0.931034	0.892857	0.931034	0.965517	0.892857	0.857143	0.892857	0.892857	0.965517	0.892857	0.857143	0.928571	0.857143	0.896552	0.928571	0.892857	0.931034	0.965517	0.928571	0.821429	0.892857	0.928571	0.857143	0.896552	0.862069	0.862069	0.827586	0.892857	0.896552	0.206897	0.821429	0.821429	0.37931	0.862069	0.344828	0.344828	0.896552	0.275862	0.413793	0.931034	0.821429	0.821429	0.862069	0.275862	0.785714
OUC33	0.928571	0.965517	0.862069	0.965517	0.931034	0.964286	0.931034	1	0.964286	0.928571	0.964286	0.964286	0.965517	0.964286	0.928571	1	0.928571	0.931034	0.857143	0.892857	0.896552	0.931034	0.928571	0.892857	0.892857	0.928571	0.928571	0.862069	0.896552	0.931034	0.862069	0.964286	0.896552	0.206897	0.857143	0.857143	0.172414	0.931034	0.206897	0.37931	0.896552	0.448276	0.551724	0.896552	0.892857	0.928571	0.827586	0.241379	0.892857
ouc39	0.714286	0.413793	0.517241	0.758621	0.517241	0.714286	0.62069	0.551724	0.785714	0.75	0.75	0.75	0.517241	0.75	0.678571	0.714286	0.75	0.482759	0.678571	0.75	0.344828	0.448276	0.75	0.785714	0.785714	0.464286	0.678571	0.37931	0.413793	0.448276	0.517241	0.642857	0.413793	0.896552	0.607143	0.607143	0.896552	0.586207	0.862069	0.793103	0.482759	0.862069	0.827586	0.344828	0.607143	0.642857	0.37931	0.862069	0.678571
ouc4	0.285714	0.785714	0.714286	0.428571	0.571429	0.464286	0.714286	0.678571	0.428571	0.464286	0.392857	0.392857	0.642857	0.357143	0.428571	0.392857	0.428571	0.571429	0.392857	0.428571	0.678571	0.678571	0.5	0.392857	0.607143	0.678571	0.392857	0.714286	0.5	0.571429	0.714286	0.357143	0.571429	0.928571	0.428571	0.428571	0.928571	0.678571	0.892857	0.857143	0.678571	0.892857	0.821429	0.607143	0.392857	0.392857	0.75	0.857143	0.428571
OUC45	0.928571	0.965517	0.862069	0.965517	0.931034	0.964286	0.931034	1	0.964286	0.928571	0.964286	0.964286	0.965517	0.964286	0.928571	1	0.928571	0.931034	0.857143	0.892857	0.896552	0.931034	0.928571	0.892857	0.892857	0.928571	0.928571	0.862069	0.896552	0.931034	0.862069	0.964286	0.896552	0.172414	0.857143	0.857143	0.206897	0.931034	0.241379	0.344828	0.896552	0.413793	0.517241	0.896552	0.892857	0.928571	0.827586	0.275862	0.892857
OUC49	0.892857	0.965517	0.862069	0.931034	0.931034	0.928571	0.931034	1	0.928571	0.892857	0.928571	0.928571	0.965517	0.928571	0.892857	0.964286	0.892857	0.931034	0.892857	0.857143	0.896552	0.931034	0.892857	0.857143	0.857143	0.928571	0.892857	0.862069	0.896552	0.931034	0.862069	0.928571	0.896552	0.172414	0.892857	0.892857	0.310345	0.931034	0.241379	0.310345	0.896552	0.310345	0.448276	0.896552	0.857143	0.892857	0.827586	0.275862	0.857143
OUC53	0.857143	0.965517	1	0.827586	0.896552	0.785714	0.896552	0.896552	0.821429	0.785714	0.857143	0.857143	0.896552	0.821429	0.821429	0.892857	0.857143	0.931034	0.928571	0.892857	0.931034	0.931034	0.892857	0.892857	0.892857	0.964286	0.821429	0.965517	0.827586	0.793103	0.896552	0.857143	0.931034	0.448276	0.857143	0.857143	0.551724	0.896552	0.413793	0.344828	0.862069	0.275862	0.413793	0.896552	0.821429	0.785714	0.896552	0.37931	0.821429
OUC55	0.928571	0.965517	0.896552	0.965517	0.931034	0.964286	0.965517	1	0.964286	0.928571	0.964286	0.964286	0.965517	0.964286	0.928571	1	0.928571	0.965517	0.857143	0.892857	0.896552	0.931034	0.928571	0.928571	0.928571	0.928571	0.928571	0.896552	0.896552	0.931034	0.862069	0.964286	0.896552	0.137931	0.857143	0.857143	0.206897	0.931034	0.172414	0.344828	0.931034	0.413793	0.551724	0.896552	0.892857	0.928571	0.827586	0.275862	0.892857
OUC57	0.928571	0.931034	0.827586	0.965517	0.896552	0.964286	0.896552	0.965517	0.964286	0.928571	0.964286	0.964286	0.931034	0.964286	0.928571	0.964286	0.928571	0.896552	0.857143	0.892857	0.896552	0.896552	0.928571	0.892857	0.857143	0.892857	0.892857	0.862069	0.896552	0.931034	0.862069	0.928571	0.862069	0.172414	0.892857	0.892857	0.206897	0.862069	0.172414	0.413793	0.862069	0.413793	0.551724	0.862069	0.928571	0.964286	0.827586	0.344828	0.928571
OUC60	0.821429	1	0.931034	0.827586	0.931034	0.857143	0.931034	0.965517	0.857143	0.821429	0.857143	0.857143	0.965517	0.857143	0.821429	0.892857	0.821429	0.896552	0.892857	0.857143	0.931034	0.965517	0.892857	0.785714	0.857143	0.928571	0.821429	0.896552	0.827586	0.862069	0.827586	0.857143	0.896552	0.275862	0.821429	0.821429	0.344828	0.827586	0.241379	0.37931	0.896552	0.37931	0.448276	0.931034	0.785714	0.821429	0.862069	0.275862	0.785714
OUC64	0.928571	0.896552	0.896552	0.931034	0.931034	0.892857	0.965517	0.931034	0.892857	0.892857	0.928571	0.928571	0.965517	0.892857	0.928571	0.964286	0.928571	0.931034	0.892857	0.928571	0.896552	0.862069	0.928571	0.928571	0.928571	0.892857	0.928571	0.862069	0.896552	0.931034	0.862069	0.964286	0.896552	0.206897	0.928571	0.928571	0.241379	0.896552	0.241379	0.413793	0.896552	0.448276	0.517241	0.862069	0.928571	0.928571	0.827586	0.344828	0.964286
OUC65	0.928571	0.931034	0.862069	0.931034	0.896552	0.892857	0.931034	0.965517	0.892857	0.892857	0.928571	0.928571	0.931034	0.892857	0.928571	0.964286	0.928571	0.965517	0.857143	0.892857	0.931034	0.896552	0.892857	0.928571	0.892857	0.928571	0.928571	0.896552	0.931034	0.931034	0.896552	0.964286	0.896552	0.172414	0.928571	0.928571	0.206897	0.896552	0.172414	0.37931	0.896552	0.413793	0.517241	0.896552	0.928571	0.928571	0.862069	0.310345	0.964286
OUC73	0.928571	0.896552	0.896552	0.931034	0.931034	0.892857	0.965517	0.931034	0.892857	0.892857	0.928571	0.928571	0.965517	0.892857	0.928571	0.964286	0.928571	0.931034	0.892857	0.928571	0.862069	0.862069	0.928571	0.928571	0.928571	0.892857	0.928571	0.827586	0.862069	0.896552	0.827586	0.964286	0.896552	0.241379	0.892857	0.892857	0.310345	0.931034	0.241379	0.310345	0.896552	0.344828	0.413793	0.862069	0.892857	0.892857	0.793103	0.310345	0.928571
QY2	0.607143	0.448276	0.413793	0.689655	0.448276	0.714286	0.551724	0.448276	0.678571	0.75	0.714286	0.714286	0.448276	0.714286	0.607143	0.678571	0.607143	0.448276	0.642857	0.678571	0.344828	0.413793	0.714286	0.714286	0.678571	0.392857	0.607143	0.448276	0.551724	0.482759	0.37931	0.607143	0.275862	0.862069	0.642857	0.642857	0.862069	0.448276	0.793103	0.793103	0.37931	0.896552	0.827586	0.310345	0.607143	0.642857	0.310345	0.896552	0.607143
WC1	0.571429	0.517241	0.482759	0.62069	0.413793	0.642857	0.448276	0.310345	0.642857	0.678571	0.678571	0.678571	0.344828	0.678571	0.535714	0.678571	0.571429	0.275862	0.607143	0.607143	0.344828	0.37931	0.642857	0.714286	0.571429	0.357143	0.571429	0.517241	0.344828	0.413793	0.344828	0.571429	0.37931	0.931034	0.678571	0.678571	0.931034	0.517241	0.931034	0.827586	0.413793	0.862069	0.827586	0.344828	0.642857	0.678571	0.344828	0.862069	0.642857
WC2	0.285714	0.821429	0.785714	0.392857	0.714286	0.428571	0.785714	0.678571	0.428571	0.428571	0.464286	0.464286	0.714286	0.5	0.428571	0.464286	0.285714	0.607143	0.428571	0.464286	0.678571	0.714286	0.428571	0.392857	0.535714	0.714286	0.321429	0.75	0.535714	0.535714	0.642857	0.392857	0.642857	0.892857	0.428571	0.428571	0.892857	0.642857	0.892857	0.821429	0.75	0.821429	0.75	0.75	0.357143	0.392857	0.607143	0.785714	0.357143
WC3	0.285714	0.821429	0.785714	0.428571	0.714286	0.357143	0.785714	0.678571	0.357143	0.392857	0.428571	0.428571	0.714286	0.392857	0.464286	0.428571	0.357143	0.642857	0.428571	0.464286	0.714286	0.714286	0.392857	0.5	0.535714	0.785714	0.392857	0.75	0.571429	0.607143	0.678571	0.392857	0.642857	0.928571	0.392857	0.392857	0.928571	0.75	0.928571	0.857143	0.75	0.785714	0.714286	0.75	0.428571	0.321429	0.714286	0.821429	0.357143
WC4	0.75	0.482759	0.482759	0.689655	0.517241	0.75	0.517241	0.482759	0.785714	0.785714	0.75	0.75	0.482759	0.75	0.642857	0.75	0.714286	0.448276	0.75	0.75	0.37931	0.482759	0.785714	0.714286	0.678571	0.464286	0.678571	0.413793	0.448276	0.482759	0.413793	0.678571	0.448276	0.931034	0.678571	0.678571	0.931034	0.448276	0.896552	0.793103	0.448276	0.862069	0.793103	0.37931	0.642857	0.678571	0.37931	0.827586	0.714286
WC5	0.25	0.857143	0.785714	0.464286	0.714286	0.464286	0.785714	0.678571	0.392857	0.428571	0.428571	0.428571	0.714286	0.392857	0.464286	0.428571	0.357143	0.607143	0.464286	0.357143	0.75	0.75	0.464286	0.428571	0.5	0.714286	0.392857	0.821429	0.607143	0.607143	0.678571	0.357143	0.571429	0.892857	0.428571	0.428571	0.892857	0.678571	0.892857	0.857143	0.75	0.857143	0.785714	0.678571	0.357143	0.464286	0.678571	0.821429	0.357143
WC6	0.678571	0.586207	0.586207	0.827586	0.62069	0.821429	0.689655	0.62069	0.75	0.785714	0.785714	0.785714	0.62069	0.785714	0.75	0.75	0.75	0.517241	0.75	0.75	0.448276	0.586207	0.821429	0.75	0.785714	0.571429	0.75	0.517241	0.551724	0.413793	0.517241	0.678571	0.310345	0.896552	0.714286	0.714286	0.862069	0.448276	0.827586	0.827586	0.517241	0.896552	0.793103	0.413793	0.607143	0.714286	0.310345	0.862069	0.678571
XW1	0.178571	0.785714	0.714286	0.357143	0.642857	0.321429	0.714286	0.607143	0.285714	0.357143	0.321429	0.321429	0.642857	0.321429	0.392857	0.285714	0.357143	0.607143	0.357143	0.357143	0.75	0.714286	0.321429	0.428571	0.464286	0.75	0.392857	0.75	0.571429	0.642857	0.714286	0.321429	0.571429	0.964286	0.357143	0.357143	0.964286	0.75	0.928571	0.892857	0.678571	0.857143	0.785714	0.714286	0.392857	0.357143	0.75	0.892857	0.321429
XW2	0.607143	0.482759	0.482759	0.62069	0.37931	0.571429	0.413793	0.37931	0.678571	0.571429	0.607143	0.642857	0.310345	0.607143	0.535714	0.571429	0.678571	0.413793	0.607143	0.642857	0.448276	0.37931	0.642857	0.714286	0.571429	0.464286	0.571429	0.482759	0.37931	0.37931	0.517241	0.464286	0.448276	0.965517	0.571429	0.571429	0.965517	0.517241	0.965517	0.862069	0.344828	0.827586	0.793103	0.37931	0.571429	0.571429	0.517241	0.862069	0.642857
XW3	0.214286	0.75	0.678571	0.285714	0.607143	0.357143	0.678571	0.642857	0.357143	0.357143	0.321429	0.321429	0.607143	0.321429	0.321429	0.285714	0.285714	0.571429	0.392857	0.392857	0.642857	0.642857	0.392857	0.321429	0.5	0.642857	0.25	0.714286	0.5	0.571429	0.678571	0.285714	0.607143	0.928571	0.321429	0.321429	0.928571	0.642857	0.892857	0.857143	0.642857	0.892857	0.821429	0.642857	0.321429	0.321429	0.714286	0.857143	0.321429
XW4	0.25	0.785714	0.75	0.321429	0.678571	0.392857	0.75	0.642857	0.321429	0.392857	0.357143	0.357143	0.678571	0.357143	0.357143	0.392857	0.25	0.571429	0.428571	0.357143	0.642857	0.678571	0.357143	0.428571	0.464286	0.714286	0.357143	0.714286	0.535714	0.571429	0.607143	0.392857	0.607143	0.928571	0.321429	0.321429	0.928571	0.678571	0.892857	0.821429	0.714286	0.857143	0.785714	0.714286	0.321429	0.321429	0.642857	0.821429	0.25
XW5	0.678571	0.517241	0.448276	0.724138	0.344828	0.678571	0.413793	0.413793	0.785714	0.678571	0.75	0.75	0.344828	0.714286	0.607143	0.678571	0.75	0.37931	0.678571	0.714286	0.448276	0.37931	0.75	0.75	0.678571	0.392857	0.642857	0.448276	0.413793	0.413793	0.413793	0.571429	0.37931	0.896552	0.642857	0.642857	0.896552	0.482759	0.896552	0.827586	0.344828	0.896552	0.827586	0.344828	0.642857	0.678571	0.482759	0.862069	0.714286
XW6	0.214286	0.75	0.678571	0.25	0.607143	0.285714	0.678571	0.607143	0.25	0.285714	0.285714	0.285714	0.607143	0.214286	0.285714	0.357143	0.285714	0.607143	0.428571	0.321429	0.714286	0.678571	0.321429	0.392857	0.392857	0.714286	0.357143	0.714286	0.571429	0.607143	0.714286	0.357143	0.607143	0.928571	0.428571	0.428571	0.928571	0.714286	0.892857	0.857143	0.642857	0.821429	0.75	0.714286	0.428571	0.357143	0.75	0.857143	0.392857
XW7	0.678571	0.551724	0.482759	0.655172	0.482759	0.714286	0.517241	0.448276	0.75	0.678571	0.714286	0.714286	0.448276	0.714286	0.607143	0.714286	0.678571	0.413793	0.714286	0.714286	0.448276	0.482759	0.75	0.642857	0.678571	0.392857	0.642857	0.517241	0.413793	0.413793	0.37931	0.642857	0.37931	0.931034	0.714286	0.714286	0.931034	0.37931	0.896552	0.827586	0.517241	0.896552	0.827586	0.413793	0.607143	0.714286	0.413793	0.862069	0.75
XW8331	0.678571	0.551724	0.551724	0.689655	0.517241	0.75	0.586207	0.413793	0.714286	0.714286	0.75	0.75	0.482759	0.75	0.642857	0.75	0.642857	0.448276	0.678571	0.678571	0.37931	0.517241	0.714286	0.714286	0.678571	0.392857	0.678571	0.586207	0.482759	0.413793	0.344828	0.678571	0.37931	0.931034	0.75	0.75	0.931034	0.413793	0.896552	0.793103	0.551724	0.862069	0.827586	0.413793	0.642857	0.75	0.344828	0.862069	0.714286
YC1	0.714286	0.586207	0.551724	0.827586	0.551724	0.821429	0.551724	0.482759	0.821429	0.857143	0.857143	0.857143	0.517241	0.857143	0.714286	0.821429	0.75	0.482759	0.785714	0.821429	0.482759	0.482759	0.857143	0.821429	0.75	0.571429	0.714286	0.551724	0.482759	0.482759	0.37931	0.714286	0.448276	0.827586	0.714286	0.714286	0.827586	0.482759	0.793103	0.827586	0.448276	0.827586	0.758621	0.482759	0.678571	0.714286	0.37931	0.793103	0.678571
YC2351	0.678571	0.482759	0.448276	0.793103	0.482759	0.785714	0.413793	0.37931	0.785714	0.821429	0.785714	0.785714	0.37931	0.821429	0.678571	0.785714	0.714286	0.310345	0.714286	0.75	0.344828	0.344828	0.785714	0.785714	0.678571	0.357143	0.678571	0.482759	0.448276	0.551724	0.37931	0.678571	0.413793	0.896552	0.785714	0.785714	0.896552	0.551724	0.896552	0.896552	0.37931	0.896552	0.827586	0.37931	0.75	0.785714	0.413793	0.862069	0.75
YJ1	0.214286	0.821429	0.785714	0.357143	0.714286	0.392857	0.785714	0.678571	0.285714	0.428571	0.321429	0.321429	0.714286	0.357143	0.392857	0.357143	0.285714	0.607143	0.428571	0.321429	0.678571	0.714286	0.357143	0.464286	0.5	0.75	0.392857	0.75	0.571429	0.607143	0.607143	0.357143	0.571429	0.928571	0.321429	0.321429	0.928571	0.714286	0.892857	0.821429	0.75	0.857143	0.785714	0.678571	0.321429	0.321429	0.678571	0.821429	0.25
YJ2	0.714286	0.517241	0.482759	0.793103	0.586207	0.785714	0.62069	0.517241	0.75	0.821429	0.785714	0.785714	0.551724	0.785714	0.714286	0.785714	0.714286	0.482759	0.714286	0.714286	0.37931	0.448276	0.75	0.821429	0.714286	0.464286	0.75	0.448276	0.517241	0.551724	0.413793	0.714286	0.37931	0.862069	0.714286	0.714286	0.862069	0.517241	0.827586	0.793103	0.482759	0.896552	0.827586	0.310345	0.678571	0.714286	0.275862	0.862069	0.678571
YJ3	0.25	0.714286	0.642857	0.25	0.571429	0.285714	0.642857	0.607143	0.285714	0.321429	0.285714	0.285714	0.571429	0.25	0.285714	0.285714	0.321429	0.607143	0.464286	0.357143	0.678571	0.642857	0.357143	0.392857	0.428571	0.678571	0.357143	0.678571	0.535714	0.571429	0.678571	0.321429	0.607143	0.964286	0.357143	0.357143	0.964286	0.678571	0.928571	0.892857	0.607143	0.857143	0.785714	0.678571	0.357143	0.321429	0.75	0.892857	0.357143
YJ4	0.25	0.821429	0.785714	0.357143	0.714286	0.428571	0.785714	0.678571	0.392857	0.5	0.428571	0.428571	0.714286	0.464286	0.464286	0.428571	0.357143	0.607143	0.285714	0.428571	0.678571	0.714286	0.392857	0.428571	0.571429	0.75	0.392857	0.75	0.535714	0.607143	0.642857	0.392857	0.607143	0.892857	0.321429	0.285714	0.892857	0.714286	0.857143	0.785714	0.75	0.892857	0.821429	0.714286	0.321429	0.357143	0.678571	0.857143	0.285714
YJ5	0.678571	0.551724	0.482759	0.793103	0.448276	0.75	0.517241	0.517241	0.785714	0.678571	0.75	0.75	0.448276	0.714286	0.642857	0.678571	0.785714	0.482759	0.75	0.714286	0.448276	0.413793	0.821429	0.714286	0.714286	0.392857	0.678571	0.482759	0.482759	0.482759	0.482759	0.571429	0.310345	0.862069	0.75	0.75	0.862069	0.517241	0.862069	0.862069	0.37931	0.931034	0.862069	0.344828	0.642857	0.75	0.448276	0.896552	0.785714
YJ6321	0.607143	0.482759	0.448276	0.758621	0.448276	0.678571	0.517241	0.37931	0.714286	0.678571	0.75	0.75	0.37931	0.714286	0.607143	0.678571	0.678571	0.413793	0.607143	0.642857	0.37931	0.413793	0.678571	0.785714	0.642857	0.464286	0.642857	0.517241	0.482759	0.482759	0.448276	0.571429	0.310345	0.896552	0.642857	0.642857	0.896552	0.551724	0.896552	0.862069	0.37931	0.862069	0.827586	0.344828	0.642857	0.678571	0.344828	0.862069	0.642857
ZJ1	0.785714	0.793103	0.862069	0.827586	0.862069	0.821429	0.931034	0.862069	0.821429	0.857143	0.821429	0.821429	0.896552	0.821429	0.785714	0.857143	0.785714	0.862069	0.821429	0.785714	0.758621	0.793103	0.821429	0.857143	0.857143	0.821429	0.785714	0.758621	0.758621	0.862069	0.758621	0.821429	0.827586	0.413793	0.821429	0.821429	0.448276	0.896552	0.448276	0.413793	0.862069	0.517241	0.448276	0.758621	0.785714	0.821429	0.724138	0.413793	0.785714
ZJ10	0.892857	0.931034	0.862069	0.931034	0.896552	0.928571	0.931034	0.965517	0.928571	0.892857	0.928571	0.928571	0.931034	0.928571	0.892857	0.964286	0.892857	0.931034	0.821429	0.857143	0.896552	0.896552	0.892857	0.892857	0.892857	0.892857	0.892857	0.896552	0.896552	0.931034	0.862069	0.928571	0.827586	0.103448	0.892857	0.892857	0.172414	0.862069	0.206897	0.310345	0.896552	0.413793	0.517241	0.862069	0.892857	0.964286	0.827586	0.241379	0.928571
ZJ11	0.892857	0.965517	0.931034	0.931034	0.965517	0.928571	1	1	0.928571	0.892857	0.928571	0.928571	1	0.928571	0.892857	0.964286	0.892857	0.965517	0.892857	0.928571	0.896552	0.931034	0.964286	0.892857	0.964286	0.928571	0.892857	0.896552	0.896552	0.896552	0.862069	0.928571	0.827586	0.241379	0.785714	0.785714	0.275862	0.896552	0.241379	0.37931	0.896552	0.413793	0.517241	0.896552	0.857143	0.857143	0.827586	0.448276	0.821429
ZJ12	0.928571	0.965517	0.896552	0.965517	0.931034	0.964286	0.965517	1	0.964286	0.928571	0.964286	0.964286	0.965517	0.964286	0.928571	1	0.928571	0.965517	0.857143	0.892857	0.896552	0.931034	0.928571	0.928571	0.928571	0.928571	0.928571	0.896552	0.896552	0.931034	0.862069	0.964286	0.862069	0.137931	0.857143	0.857143	0.275862	0.931034	0.275862	0.310345	0.931034	0.344828	0.517241	0.896552	0.892857	0.928571	0.827586	0.310345	0.892857
ZJ13	0.928571	0.896552	0.862069	0.931034	0.862069	0.892857	0.931034	0.931034	0.892857	0.892857	0.928571	0.928571	0.896552	0.892857	0.928571	0.928571	0.928571	0.965517	0.857143	0.892857	0.862069	0.862069	0.892857	0.964286	0.892857	0.892857	0.892857	0.862069	0.862069	0.862069	0.862069	0.928571	0.896552	0.310345	0.857143	0.857143	0.275862	0.931034	0.275862	0.413793	0.896552	0.344828	0.482759	0.862069	0.892857	0.857143	0.793103	0.413793	0.892857
ZJ14	0.142857	0.785714	0.75	0.285714	0.642857	0.357143	0.714286	0.607143	0.285714	0.357143	0.25	0.285714	0.642857	0.321429	0.357143	0.285714	0.285714	0.642857	0.357143	0.321429	0.714286	0.678571	0.285714	0.428571	0.464286	0.785714	0.357143	0.714286	0.571429	0.642857	0.714286	0.321429	0.607143	0.964286	0.428571	0.428571	0.964286	0.785714	0.928571	0.857143	0.75	0.857143	0.785714	0.75	0.428571	0.392857	0.75	0.857143	0.357143
ZJ15	0.821429	0.896552	0.827586	0.827586	0.793103	0.857143	0.827586	0.862069	0.857143	0.857143	0.857143	0.857143	0.827586	0.857143	0.821429	0.857143	0.821429	0.827586	0.75	0.785714	0.827586	0.862069	0.821429	0.821429	0.785714	0.821429	0.785714	0.793103	0.724138	0.793103	0.724138	0.821429	0.827586	0.275862	0.785714	0.785714	0.413793	0.758621	0.413793	0.310345	0.862069	0.37931	0.310345	0.827586	0.785714	0.857143	0.758621	0.275862	0.821429
ZJ16	0.785714	0.862069	0.896552	0.793103	0.827586	0.821429	0.896552	0.827586	0.821429	0.785714	0.821429	0.821429	0.862069	0.821429	0.785714	0.857143	0.785714	0.827586	0.821429	0.785714	0.793103	0.827586	0.821429	0.821429	0.857143	0.785714	0.785714	0.827586	0.724138	0.793103	0.724138	0.821429	0.862069	0.37931	0.821429	0.821429	0.482759	0.827586	0.482759	0.241379	0.896552	0.241379	0.310345	0.793103	0.75	0.821429	0.724138	0.310345	0.785714
ZJ17	0.857143	0.931034	0.931034	0.862069	0.931034	0.857143	1	0.965517	0.857143	0.821429	0.857143	0.857143	0.965517	0.857143	0.821429	0.928571	0.821429	0.965517	0.857143	0.857143	0.896552	0.896552	0.892857	0.892857	0.928571	0.892857	0.857143	0.931034	0.896552	0.896552	0.896552	0.892857	0.862069	0.275862	0.785714	0.785714	0.275862	0.862069	0.241379	0.413793	0.896552	0.448276	0.586207	0.862069	0.857143	0.857143	0.827586	0.482759	0.821429
ZJ18	0.964286	0.965517	0.862069	0.965517	0.931034	0.928571	0.931034	1	0.928571	0.928571	0.964286	0.964286	0.965517	0.928571	0.964286	1	0.964286	0.965517	0.892857	0.928571	0.965517	0.931034	0.928571	0.928571	0.892857	0.964286	0.964286	0.896552	0.965517	0.965517	0.931034	1	0.931034	0.137931	0.892857	0.892857	0.172414	0.931034	0.206897	0.413793	0.896552	0.37931	0.551724	0.931034	0.964286	0.892857	0.896552	0.344828	0.928571
ZJ2	0.75	0.758621	0.827586	0.827586	0.862069	0.821429	0.896552	0.827586	0.785714	0.821429	0.821429	0.821429	0.896552	0.821429	0.785714	0.857143	0.75	0.793103	0.785714	0.75	0.793103	0.758621	0.785714	0.821429	0.785714	0.821429	0.785714	0.793103	0.793103	0.896552	0.724138	0.821429	0.724138	0.482759	0.857143	0.857143	0.37931	0.862069	0.448276	0.551724	0.827586	0.586207	0.551724	0.758621	0.821429	0.857143	0.724138	0.413793	0.785714
ZJ20	0.928571	0.965517	0.896552	0.965517	0.931034	0.964286	0.965517	1	0.964286	0.928571	0.964286	0.964286	0.965517	0.964286	0.928571	1	0.928571	0.965517	0.857143	0.892857	0.931034	0.931034	0.928571	0.928571	0.928571	0.928571	0.928571	0.931034	0.931034	0.965517	0.896552	0.964286	0.862069	0.103448	0.857143	0.857143	0.103448	0.896552	0.241379	0.37931	0.931034	0.413793	0.551724	0.896552	0.928571	0.928571	0.862069	0.241379	0.892857
ZJ21	0.857143	0.965517	0.931034	0.862069	0.965517	0.857143	1	1	0.857143	0.821429	0.857143	0.857143	1	0.857143	0.821429	0.928571	0.821429	0.965517	0.928571	0.857143	0.931034	0.931034	0.892857	0.857143	0.892857	0.928571	0.857143	0.931034	0.931034	0.931034	0.896552	0.892857	0.827586	0.206897	0.857143	0.857143	0.172414	0.862069	0.172414	0.448276	0.896552	0.413793	0.517241	0.896552	0.857143	0.857143	0.862069	0.344828	0.821429
ZJ22	0.857143	0.965517	0.965517	0.896552	1	0.892857	1	1	0.892857	0.857143	0.892857	0.892857	1	0.892857	0.857143	0.928571	0.857143	0.965517	0.928571	0.892857	0.896552	0.965517	0.928571	0.857143	0.928571	0.964286	0.857143	0.931034	0.896552	0.896552	0.862069	0.892857	0.827586	0.275862	0.821429	0.821429	0.206897	0.896552	0.275862	0.482759	0.896552	0.413793	0.482759	0.896552	0.821429	0.821429	0.827586	0.241379	0.785714
ZJ23	0.964286	0.965517	0.896552	0.965517	0.931034	0.928571	0.965517	1	0.928571	0.928571	0.964286	0.964286	0.965517	0.928571	0.964286	1	0.964286	1	0.892857	0.928571	0.931034	0.931034	0.928571	0.964286	0.928571	0.964286	0.964286	0.896552	0.931034	0.931034	0.896552	1	0.896552	0.172414	0.857143	0.857143	0.241379	0.965517	0.310345	0.37931	0.931034	0.310345	0.517241	0.931034	0.928571	0.857143	0.862069	0.310345	0.892857
ZJ25	0.821429	0.931034	0.931034	0.862069	0.931034	0.857143	1	0.965517	0.857143	0.821429	0.857143	0.857143	0.965517	0.857143	0.821429	0.892857	0.821429	0.965517	0.892857	0.857143	0.862069	0.896552	0.892857	0.857143	0.928571	0.892857	0.821429	0.896552	0.862069	0.862069	0.862069	0.857143	0.862069	0.310345	0.821429	0.821429	0.275862	0.896552	0.241379	0.448276	0.896552	0.413793	0.517241	0.862069	0.785714	0.821429	0.793103	0.275862	0.785714
ZJ26	0.964286	0.965517	0.931034	0.965517	0.965517	0.928571	0.965517	0.965517	0.928571	0.928571	0.964286	0.964286	0.965517	0.928571	0.964286	1	0.964286	1	0.892857	0.928571	0.931034	0.965517	0.928571	0.964286	0.928571	1	0.964286	0.931034	0.931034	0.931034	0.896552	1	0.931034	0.172414	0.857143	0.857143	0.241379	0.965517	0.275862	0.413793	0.931034	0.344828	0.517241	0.896552	0.928571	0.857143	0.827586	0.310345	0.892857
ZJ28	0.928571	0.965517	0.931034	0.931034	0.965517	0.892857	1	1	0.892857	0.892857	0.928571	0.928571	1	0.892857	0.928571	0.964286	0.928571	1	0.928571	0.964286	0.931034	0.931034	0.964286	0.928571	0.964286	0.964286	0.928571	0.896552	0.931034	0.896552	0.896552	0.964286	0.862069	0.275862	0.857143	0.857143	0.275862	0.931034	0.206897	0.448276	0.896552	0.448276	0.482759	0.931034	0.892857	0.857143	0.862069	0.37931	0.892857
ZJ29	0.892857	0.965517	0.896552	0.896552	0.862069	0.928571	0.896552	0.931034	0.928571	0.892857	0.928571	0.928571	0.896552	0.928571	0.892857	0.964286	0.892857	0.896552	0.821429	0.857143	0.896552	0.931034	0.892857	0.892857	0.892857	0.892857	0.892857	0.896552	0.827586	0.862069	0.793103	0.928571	0.896552	0.172414	0.857143	0.857143	0.241379	0.862069	0.241379	0.275862	0.931034	0.37931	0.482759	0.896552	0.857143	0.928571	0.827586	0.206897	0.892857
ZJ31	0.892857	0.896552	0.862069	0.896552	0.862069	0.857143	0.931034	0.931034	0.857143	0.857143	0.892857	0.892857	0.896552	0.857143	0.892857	0.928571	0.892857	0.965517	0.821429	0.857143	0.862069	0.862069	0.857143	0.928571	0.892857	0.892857	0.892857	0.862069	0.862069	0.862069	0.862069	0.928571	0.896552	0.241379	0.857143	0.857143	0.275862	0.931034	0.275862	0.344828	0.896552	0.344828	0.482759	0.862069	0.857143	0.857143	0.793103	0.310345	0.892857
ZJ32	0.892857	0.931034	0.931034	0.931034	0.965517	0.928571	1	0.965517	0.928571	0.892857	0.928571	0.928571	1	0.928571	0.892857	0.964286	0.892857	0.931034	0.928571	0.892857	0.862069	0.896552	0.928571	0.892857	0.928571	0.892857	0.892857	0.862069	0.862069	0.931034	0.827586	0.928571	0.862069	0.206897	0.857143	0.857143	0.275862	0.931034	0.310345	0.413793	0.931034	0.37931	0.482759	0.862069	0.857143	0.857143	0.793103	0.275862	0.821429
ZJ33	0.214286	0.75	0.678571	0.285714	0.607143	0.321429	0.678571	0.642857	0.285714	0.285714	0.25	0.214286	0.607143	0.25	0.357143	0.178571	0.357143	0.678571	0.428571	0.357143	0.714286	0.714286	0.321429	0.392857	0.464286	0.75	0.357143	0.75	0.607143	0.642857	0.75	0.25	0.607143	1	0.428571	0.428571	1	0.75	0.964286	0.928571	0.678571	0.928571	0.857143	0.678571	0.428571	0.392857	0.821429	0.928571	0.428571
ZJ34	0.178571	0.75	0.714286	0.285714	0.642857	0.285714	0.714286	0.678571	0.25	0.321429	0.25	0.25	0.642857	0.214286	0.321429	0.25	0.357143	0.678571	0.392857	0.321429	0.714286	0.714286	0.357143	0.357143	0.464286	0.75	0.321429	0.75	0.571429	0.607143	0.714286	0.25	0.571429	0.928571	0.357143	0.357143	0.928571	0.714286	0.892857	0.857143	0.642857	0.821429	0.75	0.642857	0.357143	0.285714	0.785714	0.857143	0.357143
ZJ35	0.75	0.448276	0.448276	0.689655	0.517241	0.714286	0.482759	0.448276	0.75	0.785714	0.714286	0.714286	0.448276	0.714286	0.678571	0.714286	0.75	0.482759	0.75	0.785714	0.413793	0.37931	0.785714	0.785714	0.75	0.428571	0.678571	0.517241	0.482759	0.517241	0.551724	0.678571	0.413793	0.896552	0.75	0.75	0.896552	0.586207	0.931034	0.896552	0.310345	0.827586	0.793103	0.275862	0.714286	0.678571	0.37931	0.896552	0.785714
ZJ36	0.892857	0.896552	0.827586	0.931034	0.896552	0.928571	0.931034	0.965517	0.928571	0.892857	0.928571	0.928571	0.931034	0.928571	0.892857	0.928571	0.892857	0.931034	0.892857	0.857143	0.827586	0.896552	0.892857	0.892857	0.892857	0.857143	0.892857	0.827586	0.862069	0.896552	0.793103	0.892857	0.793103	0.275862	0.892857	0.892857	0.344828	0.862069	0.310345	0.344828	0.896552	0.413793	0.551724	0.827586	0.821429	0.892857	0.758621	0.275862	0.857143
ZJ37	0.964286	0.965517	0.896552	1	0.931034	1	0.965517	1	1	0.964286	1	1	0.965517	1	0.964286	1	0.964286	0.965517	0.892857	0.928571	0.931034	0.931034	0.964286	0.964286	0.964286	0.928571	0.964286	0.931034	0.931034	0.965517	0.896552	0.964286	0.862069	0.103448	0.857143	0.857143	0.241379	0.896552	0.310345	0.37931	0.931034	0.413793	0.517241	0.896552	0.928571	0.928571	0.862069	0.37931	0.892857
ZJ39	0.928571	0.965517	0.931034	0.931034	1	0.892857	0.965517	1	0.892857	0.892857	0.928571	0.928571	0.965517	0.892857	0.928571	0.964286	0.928571	0.965517	0.928571	0.964286	0.931034	0.965517	0.964286	0.892857	0.928571	1	0.928571	0.931034	0.965517	0.931034	0.931034	0.964286	0.896552	0.241379	0.857143	0.857143	0.275862	0.896552	0.241379	0.517241	0.862069	0.37931	0.517241	0.931034	0.928571	0.857143	0.896552	0.37931	0.892857
ZJ4	0.928571	0.931034	0.931034	0.931034	0.965517	0.857143	1	0.965517	0.857143	0.857143	0.928571	0.928571	1	0.892857	0.928571	0.964286	0.928571	0.965517	0.964286	0.928571	0.896552	0.896552	0.892857	0.892857	0.928571	0.928571	0.928571	0.862069	0.896552	0.896552	0.862069	0.964286	0.896552	0.310345	0.892857	0.892857	0.413793	0.931034	0.448276	0.517241	0.931034	0.344828	0.517241	0.896552	0.857143	0.821429	0.793103	0.448276	0.857143
ZJ40	0.642857	0.517241	0.37931	0.724138	0.413793	0.714286	0.517241	0.448276	0.678571	0.785714	0.714286	0.714286	0.413793	0.714286	0.678571	0.714286	0.678571	0.448276	0.642857	0.678571	0.413793	0.37931	0.678571	0.785714	0.642857	0.357143	0.678571	0.482759	0.517241	0.517241	0.448276	0.678571	0.344828	0.862069	0.75	0.75	0.862069	0.551724	0.862069	0.793103	0.482759	0.827586	0.827586	0.448276	0.714286	0.678571	0.448276	0.896552	0.714286
ZJ41	0.964286	0.965517	0.896552	1	0.931034	1	0.965517	1	1	0.964286	1	1	0.965517	1	0.964286	1	0.964286	0.965517	0.892857	0.928571	0.896552	0.931034	0.964286	0.964286	0.964286	0.928571	0.964286	0.896552	0.896552	0.931034	0.862069	0.964286	0.862069	0.206897	0.821429	0.821429	0.206897	0.931034	0.275862	0.413793	0.931034	0.448276	0.551724	0.896552	0.892857	0.892857	0.827586	0.344828	0.857143
ZJ42	0.964286	0.965517	0.896552	1	0.965517	1	0.931034	1	1	0.964286	1	1	0.931034	1	0.964286	1	0.964286	0.931034	0.892857	0.928571	0.862069	0.965517	0.964286	0.928571	0.928571	0.964286	0.964286	0.896552	0.896552	0.931034	0.862069	0.964286	0.896552	0.241379	0.821429	0.821429	0.275862	0.931034	0.37931	0.448276	0.896552	0.37931	0.551724	0.896552	0.892857	0.857143	0.827586	0.310345	0.857143
ZJ43	0.285714	0.75	0.75	0.357143	0.642857	0.428571	0.714286	0.607143	0.285714	0.392857	0.285714	0.321429	0.642857	0.357143	0.357143	0.357143	0.392857	0.678571	0.464286	0.357143	0.75	0.75	0.357143	0.5	0.464286	0.785714	0.5	0.785714	0.678571	0.678571	0.75	0.357143	0.571429	0.964286	0.5	0.5	0.964286	0.714286	0.928571	0.892857	0.678571	0.892857	0.821429	0.678571	0.464286	0.428571	0.75	0.892857	0.428571
ZJ44	1	0.931034	0.862069	1	0.896552	0.964286	0.931034	0.965517	0.964286	0.964286	1	1	0.931034	0.964286	1	1	1	0.965517	0.928571	0.964286	0.896552	0.896552	0.964286	1	0.964286	0.928571	1	0.862069	0.896552	0.896552	0.862069	1	0.862069	0.241379	0.857143	0.857143	0.241379	0.931034	0.310345	0.448276	0.896552	0.413793	0.586207	0.896552	0.928571	0.857143	0.827586	0.37931	0.892857
ZJ45	0.214286	0.75	0.714286	0.357143	0.607143	0.428571	0.678571	0.571429	0.285714	0.392857	0.285714	0.321429	0.607143	0.357143	0.321429	0.285714	0.392857	0.607143	0.392857	0.357143	0.714286	0.714286	0.357143	0.428571	0.464286	0.75	0.428571	0.75	0.571429	0.607143	0.678571	0.285714	0.5	0.964286	0.464286	0.464286	0.964286	0.714286	0.928571	0.892857	0.642857	0.892857	0.821429	0.642857	0.392857	0.357143	0.714286	0.892857	0.392857
ZJ46	0.964286	0.931034	0.862069	1	0.896552	1	0.931034	0.965517	1	0.964286	1	1	0.931034	1	0.964286	1	0.964286	0.931034	0.892857	0.928571	0.862069	0.896552	0.964286	0.964286	0.964286	0.892857	0.964286	0.862069	0.862069	0.896552	0.793103	0.964286	0.862069	0.275862	0.857143	0.857143	0.37931	0.862069	0.344828	0.448276	0.896552	0.482759	0.62069	0.862069	0.892857	0.928571	0.793103	0.448276	0.892857
ZJ48	0.964286	0.965517	0.896552	1	0.965517	1	0.931034	1	1	0.964286	1	1	0.931034	1	0.964286	1	0.964286	0.931034	0.892857	0.928571	0.862069	0.965517	0.964286	0.928571	0.928571	0.964286	0.964286	0.896552	0.896552	0.931034	0.862069	0.964286	0.896552	0.206897	0.821429	0.821429	0.310345	0.931034	0.344828	0.413793	0.896552	0.37931	0.482759	0.896552	0.892857	0.892857	0.827586	0.344828	0.857143
ZJ49	0.892857	0.931034	0.931034	0.931034	0.931034	0.928571	0.965517	0.965517	0.928571	0.892857	0.928571	0.928571	0.896552	0.928571	0.892857	0.928571	0.892857	0.965517	0.892857	0.857143	0.827586	0.931034	0.892857	0.928571	0.928571	0.928571	0.892857	0.931034	0.862069	0.896552	0.862069	0.857143	0.896552	0.310345	0.821429	0.821429	0.37931	0.931034	0.413793	0.344828	0.931034	0.310345	0.413793	0.862069	0.821429	0.821429	0.793103	0.37931	0.785714
ZJ5	0.571429	0.448276	0.413793	0.689655	0.482759	0.714286	0.517241	0.413793	0.678571	0.714286	0.678571	0.714286	0.413793	0.678571	0.535714	0.678571	0.571429	0.448276	0.678571	0.642857	0.344828	0.37931	0.714286	0.75	0.642857	0.428571	0.642857	0.413793	0.448276	0.482759	0.482759	0.607143	0.344828	0.931034	0.678571	0.678571	0.931034	0.551724	0.862069	0.827586	0.413793	0.896552	0.827586	0.413793	0.642857	0.678571	0.344828	0.896552	0.642857
ZJ50	0.285714	0.785714	0.785714	0.357143	0.714286	0.464286	0.785714	0.678571	0.392857	0.464286	0.428571	0.428571	0.714286	0.428571	0.464286	0.357143	0.392857	0.607143	0.392857	0.428571	0.642857	0.714286	0.428571	0.428571	0.5	0.75	0.357143	0.75	0.535714	0.571429	0.607143	0.321429	0.535714	0.928571	0.392857	0.357143	0.928571	0.678571	0.892857	0.821429	0.678571	0.821429	0.75	0.678571	0.321429	0.357143	0.642857	0.821429	0.285714
ZJ51	0.357143	0.714286	0.642857	0.428571	0.571429	0.428571	0.642857	0.642857	0.428571	0.464286	0.428571	0.428571	0.571429	0.321429	0.392857	0.392857	0.5	0.642857	0.464286	0.321429	0.678571	0.678571	0.464286	0.535714	0.464286	0.714286	0.464286	0.714286	0.535714	0.607143	0.714286	0.321429	0.535714	0.892857	0.464286	0.464286	0.892857	0.714286	0.964286	0.857143	0.607143	0.785714	0.785714	0.607143	0.392857	0.392857	0.75	0.821429	0.464286
ZJ52	0.857143	0.896552	0.931034	0.862069	0.827586	0.857143	0.896552	0.827586	0.892857	0.821429	0.892857	0.892857	0.862069	0.892857	0.821429	0.928571	0.857143	0.827586	0.821429	0.857143	0.862069	0.827586	0.892857	0.892857	0.892857	0.821429	0.821429	0.896552	0.758621	0.827586	0.793103	0.857143	0.896552	0.275862	0.857143	0.857143	0.310345	0.827586	0.275862	0.310345	0.896552	0.448276	0.482759	0.827586	0.857143	0.928571	0.793103	0.344828	0.892857
ZJ53	0.928571	0.965517	0.965517	0.931034	0.896552	0.964286	0.931034	0.931034	0.964286	0.928571	0.964286	0.964286	0.862069	0.964286	0.928571	0.964286	0.928571	0.931034	0.857143	0.892857	0.896552	0.965517	0.928571	0.964286	0.964286	0.928571	0.928571	1	0.862069	0.896552	0.862069	0.928571	0.931034	0.275862	0.821429	0.821429	0.310345	0.862069	0.344828	0.37931	0.965517	0.413793	0.517241	0.896552	0.892857	0.892857	0.862069	0.344828	0.857143
ZJ54	0.928571	0.931034	0.931034	0.931034	0.862069	0.964286	0.896552	0.896552	0.964286	0.928571	0.964286	0.964286	0.827586	0.964286	0.928571	0.928571	0.928571	0.896552	0.857143	0.892857	0.862069	0.931034	0.928571	0.964286	0.928571	0.892857	0.892857	0.965517	0.827586	0.862069	0.827586	0.892857	0.896552	0.206897	0.821429	0.821429	0.310345	0.827586	0.413793	0.37931	0.931034	0.275862	0.448276	0.862069	0.892857	0.892857	0.827586	0.275862	0.857143
ZJ55	0.857143	0.862069	0.931034	0.896552	0.965517	0.892857	1	0.896552	0.892857	0.857143	0.892857	0.892857	0.965517	0.892857	0.857143	0.928571	0.857143	0.931034	0.892857	0.857143	0.827586	0.896552	0.892857	0.892857	0.928571	0.857143	0.857143	0.896552	0.862069	0.931034	0.827586	0.892857	0.862069	0.241379	0.857143	0.857143	0.413793	0.862069	0.344828	0.413793	0.931034	0.413793	0.517241	0.758621	0.857143	0.857143	0.724138	0.413793	0.821429
ZJ56	0.821429	0.931034	0.862069	0.862069	0.931034	0.857143	0.931034	0.965517	0.857143	0.821429	0.857143	0.857143	0.965517	0.857143	0.821429	0.892857	0.821429	0.896552	0.892857	0.857143	0.896552	0.896552	0.892857	0.785714	0.857143	0.892857	0.821429	0.862069	0.896552	0.896552	0.862069	0.857143	0.827586	0.275862	0.892857	0.892857	0.310345	0.827586	0.310345	0.413793	0.827586	0.517241	0.448276	0.862069	0.821429	0.892857	0.827586	0.344828	0.857143
ZJ57	0.928571	0.965517	0.896552	0.965517	0.931034	0.964286	0.965517	1	0.964286	0.928571	0.964286	0.964286	0.965517	0.964286	0.928571	1	0.928571	0.965517	0.857143	0.892857	0.931034	0.931034	0.928571	0.928571	0.928571	0.928571	0.928571	0.931034	0.931034	0.965517	0.896552	0.964286	0.862069	0.103448	0.892857	0.892857	0.172414	0.896552	0.172414	0.344828	0.931034	0.413793	0.551724	0.896552	0.928571	0.964286	0.862069	0.344828	0.928571
ZJ59	0.892857	0.965517	0.965517	0.931034	1	0.928571	1	1	0.928571	0.892857	0.928571	0.928571	0.965517	0.928571	0.892857	0.964286	0.892857	0.965517	0.892857	0.928571	0.896552	0.965517	0.964286	0.892857	0.964286	0.964286	0.892857	0.965517	0.931034	0.931034	0.896552	0.928571	0.862069	0.172414	0.821429	0.821429	0.275862	0.862069	0.344828	0.413793	0.896552	0.37931	0.37931	0.896552	0.892857	0.892857	0.862069	0.275862	0.857143
ZJ6	0.892857	0.827586	0.862069	0.896552	0.896552	0.892857	0.931034	0.931034	0.928571	0.928571	0.892857	0.892857	0.931034	0.892857	0.857143	0.928571	0.892857	0.896552	0.857143	0.892857	0.793103	0.827586	0.928571	0.892857	0.928571	0.857143	0.857143	0.758621	0.793103	0.896552	0.793103	0.892857	0.827586	0.310345	0.785714	0.785714	0.344828	0.896552	0.310345	0.482759	0.862069	0.551724	0.551724	0.793103	0.857143	0.857143	0.793103	0.413793	0.857143
ZJ61	0.928571	0.965517	0.896552	0.931034	0.931034	0.892857	0.965517	1	0.892857	0.892857	0.928571	0.928571	0.965517	0.892857	0.928571	0.964286	0.928571	1	0.857143	0.892857	0.965517	0.931034	0.892857	0.928571	0.892857	0.964286	0.928571	0.931034	0.931034	0.965517	0.931034	0.964286	0.896552	0.206897	0.857143	0.857143	0.137931	0.896552	0.310345	0.448276	0.931034	0.413793	0.551724	0.931034	0.928571	0.857143	0.896552	0.344828	0.892857
ZJ62	0.892857	0.965517	0.931034	0.931034	0.965517	0.928571	1	1	0.928571	0.892857	0.928571	0.928571	1	0.928571	0.892857	0.964286	0.892857	0.965517	0.892857	0.928571	0.931034	0.931034	0.964286	0.892857	0.964286	0.928571	0.892857	0.931034	0.931034	0.931034	0.896552	0.928571	0.862069	0.103448	0.821429	0.821429	0.172414	0.862069	0.137931	0.413793	0.896552	0.448276	0.551724	0.896552	0.892857	0.892857	0.862069	0.344828	0.857143
ZJ63	0.964286	0.965517	0.896552	1	0.931034	1	0.965517	1	1	0.964286	1	1	0.965517	1	0.964286	1	0.964286	0.965517	0.892857	0.928571	0.896552	0.931034	0.964286	0.964286	0.964286	0.928571	0.964286	0.896552	0.896552	0.931034	0.862069	0.964286	0.862069	0.206897	0.857143	0.857143	0.206897	0.931034	0.206897	0.37931	0.931034	0.448276	0.586207	0.896552	0.892857	0.928571	0.827586	0.310345	0.892857
ZJ64	0.714286	0.482759	0.517241	0.655172	0.448276	0.678571	0.37931	0.37931	0.75	0.678571	0.75	0.75	0.37931	0.678571	0.607143	0.678571	0.75	0.448276	0.75	0.75	0.482759	0.448276	0.785714	0.75	0.678571	0.464286	0.642857	0.551724	0.413793	0.413793	0.551724	0.607143	0.448276	0.965517	0.75	0.75	0.965517	0.517241	0.965517	0.862069	0.310345	0.827586	0.793103	0.37931	0.678571	0.678571	0.413793	0.896552	0.785714
ZJ65	0.285714	0.678571	0.607143	0.392857	0.464286	0.428571	0.571429	0.535714	0.428571	0.392857	0.357143	0.357143	0.5	0.357143	0.357143	0.321429	0.464286	0.535714	0.5	0.428571	0.642857	0.607143	0.464286	0.5	0.535714	0.642857	0.428571	0.607143	0.464286	0.535714	0.642857	0.321429	0.535714	0.928571	0.464286	0.464286	0.928571	0.678571	0.928571	0.892857	0.607143	0.857143	0.785714	0.607143	0.392857	0.392857	0.75	0.857143	0.464286
ZJ66	0.571429	0.517241	0.448276	0.724138	0.482759	0.678571	0.517241	0.37931	0.642857	0.714286	0.678571	0.678571	0.37931	0.678571	0.607143	0.678571	0.642857	0.37931	0.642857	0.607143	0.344828	0.37931	0.678571	0.785714	0.642857	0.428571	0.642857	0.517241	0.448276	0.517241	0.482759	0.571429	0.344828	0.896552	0.714286	0.714286	0.896552	0.586207	0.896552	0.862069	0.413793	0.862069	0.827586	0.275862	0.678571	0.714286	0.344828	0.862069	0.678571
ZJ67	0.321429	0.75	0.714286	0.321429	0.642857	0.357143	0.714286	0.678571	0.392857	0.357143	0.357143	0.321429	0.642857	0.357143	0.321429	0.321429	0.25	0.607143	0.464286	0.428571	0.642857	0.678571	0.392857	0.392857	0.5	0.678571	0.285714	0.75	0.571429	0.571429	0.642857	0.321429	0.571429	0.892857	0.357143	0.357143	0.892857	0.642857	0.892857	0.857143	0.642857	0.857143	0.785714	0.642857	0.357143	0.357143	0.714286	0.821429	0.357143
ZJ68	0.928571	0.931034	0.896552	0.965517	0.896552	0.964286	0.965517	0.965517	0.964286	0.928571	0.964286	0.964286	0.931034	0.964286	0.928571	0.964286	0.928571	0.965517	0.857143	0.892857	0.862069	0.896552	0.928571	0.964286	0.964286	0.892857	0.928571	0.896552	0.862069	0.896552	0.862069	0.928571	0.896552	0.137931	0.785714	0.785714	0.241379	0.931034	0.275862	0.310345	0.931034	0.344828	0.551724	0.862069	0.857143	0.857143	0.793103	0.344828	0.821429
ZJ69	0.892857	1	0.965517	0.896552	0.931034	0.928571	0.965517	0.965517	0.928571	0.928571	0.928571	0.928571	0.965517	0.928571	0.892857	0.928571	0.892857	0.931034	0.964286	0.928571	0.931034	0.965517	0.964286	0.892857	0.964286	0.928571	0.892857	0.896552	0.862069	0.862069	0.827586	0.892857	0.896552	0.448276	0.857143	0.857143	0.37931	0.862069	0.310345	0.448276	0.931034	0.413793	0.448276	0.931034	0.821429	0.857143	0.862069	0.344828	0.821429
ZJ7	0.928571	0.827586	0.793103	0.896552	0.827586	0.857143	0.862069	0.931034	0.892857	0.892857	0.892857	0.892857	0.862069	0.857143	0.892857	0.928571	0.928571	0.931034	0.857143	0.892857	0.862069	0.827586	0.892857	0.928571	0.892857	0.892857	0.892857	0.827586	0.896552	0.896552	0.862069	0.928571	0.827586	0.241379	0.857143	0.857143	0.310345	0.896552	0.310345	0.482759	0.827586	0.482759	0.586207	0.827586	0.928571	0.857143	0.862069	0.448276	0.928571
ZJ70	1	1	0.931034	0.965517	0.896552	0.964286	0.931034	0.965517	0.964286	0.964286	1	1	0.931034	0.964286	1	1	1	0.965517	0.928571	0.964286	0.965517	0.965517	0.964286	1	0.964286	0.964286	1	0.931034	0.896552	0.896552	0.862069	1	0.965517	0.310345	0.857143	0.857143	0.275862	0.931034	0.275862	0.413793	0.965517	0.37931	0.517241	0.965517	0.928571	0.857143	0.896552	0.344828	0.892857
ZJ71	0.321429	0.678571	0.714286	0.357143	0.642857	0.392857	0.714286	0.678571	0.428571	0.357143	0.392857	0.357143	0.642857	0.357143	0.321429	0.321429	0.321429	0.642857	0.5	0.392857	0.642857	0.642857	0.428571	0.428571	0.5	0.714286	0.357143	0.714286	0.535714	0.571429	0.678571	0.285714	0.571429	0.892857	0.357143	0.357143	0.892857	0.642857	0.892857	0.857143	0.642857	0.857143	0.785714	0.678571	0.357143	0.392857	0.714286	0.821429	0.357143
ZJ72	0.964286	0.965517	0.896552	1	0.931034	1	0.965517	1	1	0.964286	1	1	0.965517	1	0.964286	1	0.964286	0.965517	0.892857	0.928571	0.896552	0.931034	0.964286	0.964286	0.964286	0.928571	0.964286	0.896552	0.896552	0.931034	0.862069	0.964286	0.862069	0.137931	0.821429	0.821429	0.206897	0.931034	0.275862	0.344828	0.931034	0.37931	0.551724	0.896552	0.892857	0.892857	0.827586	0.344828	0.857143
ZJ73	0.357143	0.714286	0.714286	0.285714	0.571429	0.392857	0.678571	0.642857	0.392857	0.357143	0.321429	0.321429	0.607143	0.357143	0.357143	0.321429	0.392857	0.678571	0.464286	0.428571	0.642857	0.678571	0.392857	0.392857	0.5	0.75	0.428571	0.678571	0.535714	0.535714	0.642857	0.392857	0.642857	0.964286	0.357143	0.357143	0.964286	0.678571	0.928571	0.857143	0.642857	0.857143	0.785714	0.714286	0.357143	0.357143	0.714286	0.857143	0.357143
ZJ74	0.357143	0.714286	0.714286	0.321429	0.607143	0.428571	0.678571	0.642857	0.428571	0.357143	0.357143	0.321429	0.607143	0.357143	0.357143	0.321429	0.392857	0.678571	0.5	0.464286	0.642857	0.678571	0.392857	0.464286	0.535714	0.75	0.428571	0.678571	0.535714	0.535714	0.642857	0.392857	0.607143	0.964286	0.392857	0.392857	0.964286	0.678571	0.928571	0.857143	0.642857	0.857143	0.785714	0.714286	0.357143	0.321429	0.714286	0.857143	0.392857
ZJ75	0.928571	0.896552	0.862069	0.965517	0.931034	0.964286	0.931034	0.931034	0.964286	0.928571	0.964286	0.964286	0.965517	0.964286	0.928571	0.964286	0.928571	0.862069	0.892857	0.928571	0.862069	0.862069	0.964286	0.892857	0.928571	0.857143	0.928571	0.827586	0.862069	0.931034	0.827586	0.928571	0.862069	0.206897	0.821429	0.821429	0.241379	0.862069	0.241379	0.448276	0.862069	0.517241	0.586207	0.827586	0.892857	0.857143	0.793103	0.413793	0.857143
ZJ76251	0.321429	0.714286	0.678571	0.285714	0.571429	0.392857	0.642857	0.607143	0.392857	0.321429	0.321429	0.285714	0.571429	0.25	0.357143	0.285714	0.357143	0.642857	0.5	0.357143	0.678571	0.678571	0.357143	0.428571	0.428571	0.714286	0.392857	0.714286	0.571429	0.571429	0.678571	0.321429	0.571429	0.964286	0.357143	0.357143	0.964286	0.678571	0.928571	0.892857	0.607143	0.892857	0.821429	0.678571	0.357143	0.392857	0.75	0.892857	0.357143
ZJ77	0.785714	0.931034	0.862069	0.827586	0.896552	0.821429	0.965517	0.931034	0.821429	0.785714	0.821429	0.821429	0.931034	0.821429	0.785714	0.857143	0.785714	0.896552	0.857143	0.821429	0.827586	0.862069	0.857143	0.785714	0.857143	0.857143	0.785714	0.827586	0.862069	0.827586	0.862069	0.821429	0.758621	0.310345	0.821429	0.821429	0.37931	0.862069	0.413793	0.413793	0.862069	0.448276	0.448276	0.862069	0.75	0.821429	0.827586	0.310345	0.785714
ZJ78	0.357143	0.785714	0.785714	0.392857	0.678571	0.428571	0.785714	0.75	0.464286	0.464286	0.428571	0.392857	0.714286	0.357143	0.464286	0.392857	0.357143	0.678571	0.392857	0.428571	0.642857	0.714286	0.428571	0.392857	0.571429	0.75	0.357143	0.75	0.535714	0.571429	0.678571	0.392857	0.642857	0.928571	0.321429	0.321429	0.928571	0.678571	0.892857	0.821429	0.714286	0.857143	0.785714	0.678571	0.321429	0.357143	0.714286	0.821429	0.321429
ZJ79	0.285714	0.714286	0.714286	0.321429	0.642857	0.392857	0.714286	0.678571	0.392857	0.357143	0.357143	0.321429	0.642857	0.321429	0.321429	0.321429	0.321429	0.642857	0.464286	0.392857	0.607143	0.678571	0.392857	0.392857	0.5	0.714286	0.357143	0.678571	0.5	0.535714	0.607143	0.321429	0.571429	0.928571	0.321429	0.321429	0.928571	0.642857	0.892857	0.821429	0.642857	0.857143	0.785714	0.678571	0.321429	0.321429	0.678571	0.821429	0.321429
ZJ8	0.857143	0.862069	0.862069	0.862069	0.896552	0.857143	0.931034	0.965517	0.892857	0.857143	0.857143	0.857143	0.931034	0.857143	0.821429	0.892857	0.857143	0.931034	0.857143	0.892857	0.862069	0.862069	0.928571	0.857143	0.928571	0.892857	0.821429	0.862069	0.862069	0.896552	0.862069	0.857143	0.793103	0.241379	0.785714	0.785714	0.275862	0.827586	0.206897	0.482759	0.827586	0.551724	0.586207	0.827586	0.857143	0.857143	0.862069	0.413793	0.857143
ZJ80	0.357143	0.75	0.75	0.392857	0.607143	0.392857	0.678571	0.642857	0.428571	0.321429	0.357143	0.321429	0.607143	0.357143	0.357143	0.321429	0.428571	0.678571	0.5	0.464286	0.678571	0.678571	0.428571	0.535714	0.535714	0.785714	0.428571	0.714286	0.535714	0.535714	0.678571	0.321429	0.571429	0.964286	0.428571	0.428571	0.964286	0.714286	0.928571	0.857143	0.642857	0.857143	0.785714	0.678571	0.392857	0.321429	0.75	0.857143	0.428571
ZJ81	0.535714	0.607143	0.571429	0.5	0.357143	0.535714	0.5	0.428571	0.607143	0.5	0.535714	0.535714	0.428571	0.535714	0.464286	0.464286	0.571429	0.428571	0.535714	0.571429	0.571429	0.5	0.571429	0.607143	0.5	0.571429	0.5	0.535714	0.357143	0.464286	0.607143	0.464286	0.571429	0.964286	0.571429	0.571429	0.964286	0.642857	0.964286	0.892857	0.535714	0.892857	0.857143	0.571429	0.571429	0.607143	0.642857	0.928571	0.607143
ZJ82	0.892857	0.965517	0.896552	0.931034	0.965517	0.928571	0.931034	1	0.928571	0.892857	0.928571	0.928571	0.931034	0.928571	0.892857	0.964286	0.892857	0.931034	0.892857	0.857143	0.896552	0.965517	0.892857	0.857143	0.857143	0.964286	0.892857	0.931034	0.931034	0.965517	0.896552	0.928571	0.896552	0.206897	0.928571	0.928571	0.241379	0.896552	0.206897	0.448276	0.896552	0.37931	0.517241	0.896552	0.892857	0.928571	0.862069	0.241379	0.892857
ZJ83	0.214286	0.75	0.714286	0.321429	0.642857	0.357143	0.714286	0.678571	0.321429	0.321429	0.285714	0.25	0.642857	0.25	0.321429	0.214286	0.321429	0.642857	0.428571	0.321429	0.678571	0.714286	0.357143	0.392857	0.5	0.714286	0.357143	0.75	0.571429	0.607143	0.678571	0.25	0.5	0.928571	0.321429	0.321429	0.928571	0.678571	0.892857	0.857143	0.642857	0.892857	0.821429	0.607143	0.321429	0.357143	0.75	0.857143	0.321429
ZJ87	0.892857	0.965517	0.896552	0.931034	0.931034	0.928571	0.965517	1	0.928571	0.892857	0.928571	0.928571	0.965517	0.928571	0.892857	0.964286	0.892857	0.965517	0.892857	0.857143	0.931034	0.931034	0.892857	0.892857	0.892857	0.928571	0.892857	0.931034	0.931034	0.965517	0.896552	0.928571	0.896552	0.103448	0.928571	0.928571	0.275862	0.896552	0.275862	0.310345	0.931034	0.310345	0.448276	0.896552	0.892857	0.928571	0.862069	0.241379	0.892857
ZJ88	0.892857	0.965517	0.896552	0.931034	0.896552	0.892857	0.931034	0.965517	0.928571	0.857143	0.928571	0.928571	0.931034	0.928571	0.857143	0.964286	0.892857	0.931034	0.892857	0.857143	0.896552	0.896552	0.892857	0.892857	0.857143	0.928571	0.857143	0.896552	0.862069	0.896552	0.862069	0.892857	0.896552	0.137931	0.892857	0.892857	0.344828	0.931034	0.275862	0.310345	0.896552	0.344828	0.482759	0.896552	0.857143	0.892857	0.827586	0.275862	0.857143
ZJ89	0.892857	0.931034	0.931034	0.931034	0.965517	0.928571	1	0.965517	0.928571	0.892857	0.928571	0.928571	1	0.928571	0.892857	0.964286	0.892857	0.931034	0.928571	0.892857	0.862069	0.896552	0.928571	0.892857	0.928571	0.892857	0.892857	0.862069	0.862069	0.931034	0.827586	0.928571	0.862069	0.241379	0.892857	0.892857	0.241379	0.931034	0.206897	0.413793	0.931034	0.413793	0.517241	0.862069	0.857143	0.892857	0.793103	0.275862	0.857143
ZJ9	0.964286	0.965517	0.896552	0.965517	0.931034	0.928571	0.965517	1	0.928571	0.928571	0.964286	0.964286	0.965517	0.928571	0.964286	1	0.964286	1	0.892857	0.928571	0.965517	0.931034	0.928571	0.964286	0.928571	0.964286	0.964286	0.931034	0.965517	0.965517	0.931034	1	0.896552	0.172414	0.892857	0.892857	0.137931	0.931034	0.241379	0.448276	0.931034	0.413793	0.551724	0.931034	0.964286	0.892857	0.896552	0.344828	0.928571
ZJ90	0.857143	0.965517	0.862069	0.896552	0.896552	0.857143	0.896552	0.965517	0.892857	0.821429	0.892857	0.892857	0.931034	0.892857	0.821429	0.928571	0.857143	0.896552	0.857143	0.821429	0.896552	0.896552	0.857143	0.821429	0.785714	0.928571	0.821429	0.862069	0.827586	0.896552	0.862069	0.857143	0.896552	0.206897	0.821429	0.821429	0.344828	0.896552	0.344828	0.37931	0.862069	0.344828	0.551724	0.896552	0.821429	0.821429	0.827586	0.310345	0.785714
ZJ91	0.714286	0.896552	0.896552	0.758621	0.827586	0.785714	0.896552	0.827586	0.785714	0.785714	0.785714	0.785714	0.793103	0.785714	0.75	0.821429	0.75	0.827586	0.785714	0.785714	0.758621	0.862069	0.821429	0.785714	0.857143	0.821429	0.75	0.896552	0.758621	0.724138	0.793103	0.75	0.793103	0.517241	0.714286	0.714286	0.517241	0.793103	0.448276	0.413793	0.862069	0.37931	0.344828	0.827586	0.678571	0.714286	0.793103	0.310345	0.678571
ZJ92	0.857143	0.965517	0.965517	0.862069	0.931034	0.892857	0.896552	0.931034	0.892857	0.857143	0.892857	0.892857	0.931034	0.892857	0.857143	0.892857	0.857143	0.896552	0.928571	0.892857	0.896552	0.965517	0.928571	0.857143	0.928571	0.928571	0.857143	0.931034	0.827586	0.827586	0.827586	0.857143	0.827586	0.517241	0.785714	0.785714	0.551724	0.827586	0.62069	0.448276	0.862069	0.37931	0.344828	0.862069	0.785714	0.785714	0.862069	0.448276	0.75
ZJ93	0.892857	0.896552	0.896552	0.896552	0.896552	0.857143	0.965517	0.931034	0.857143	0.857143	0.892857	0.892857	0.931034	0.857143	0.892857	0.892857	0.892857	0.965517	0.892857	0.928571	0.862069	0.862069	0.928571	0.928571	0.964286	0.892857	0.892857	0.862069	0.862069	0.827586	0.862069	0.892857	0.862069	0.344828	0.75	0.75	0.344828	0.896552	0.37931	0.413793	0.862069	0.37931	0.413793	0.862069	0.821429	0.75	0.793103	0.482759	0.785714
ZJ94	0.642857	0.448276	0.37931	0.655172	0.448276	0.678571	0.482759	0.413793	0.714286	0.714286	0.678571	0.678571	0.37931	0.678571	0.571429	0.678571	0.642857	0.413793	0.678571	0.678571	0.310345	0.344828	0.714286	0.714286	0.678571	0.357143	0.607143	0.448276	0.413793	0.482759	0.482759	0.607143	0.37931	0.862069	0.678571	0.678571	0.862069	0.517241	0.896552	0.862069	0.344828	0.862069	0.827586	0.275862	0.642857	0.678571	0.344828	0.862069	0.714286
ZJ95	0.178571	0.75	0.714286	0.357143	0.642857	0.392857	0.714286	0.607143	0.285714	0.357143	0.321429	0.285714	0.642857	0.285714	0.357143	0.285714	0.285714	0.571429	0.392857	0.25	0.678571	0.714286	0.321429	0.428571	0.464286	0.714286	0.392857	0.75	0.607143	0.642857	0.642857	0.25	0.464286	0.928571	0.392857	0.392857	0.928571	0.714286	0.892857	0.857143	0.678571	0.892857	0.821429	0.642857	0.392857	0.392857	0.714286	0.857143	0.321429
ZJ96	0.857143	0.931034	0.965517	0.827586	0.896552	0.821429	0.931034	0.896552	0.821429	0.857143	0.857143	0.857143	0.862069	0.821429	0.857143	0.857143	0.857143	0.931034	0.928571	0.892857	0.862069	0.931034	0.892857	0.892857	0.928571	0.928571	0.857143	0.896552	0.827586	0.793103	0.827586	0.857143	0.896552	0.482759	0.857143	0.857143	0.413793	0.862069	0.37931	0.482759	0.896552	0.37931	0.344828	0.896552	0.785714	0.75	0.827586	0.275862	0.821429
ZJ97	0.821429	0.862069	0.827586	0.896552	0.862069	0.892857	0.931034	0.862069	0.892857	0.892857	0.892857	0.892857	0.896552	0.892857	0.857143	0.892857	0.857143	0.827586	0.857143	0.857143	0.758621	0.793103	0.892857	0.857143	0.892857	0.785714	0.857143	0.793103	0.793103	0.827586	0.793103	0.821429	0.793103	0.37931	0.821429	0.821429	0.482759	0.862069	0.482759	0.344828	0.862069	0.37931	0.413793	0.793103	0.75	0.821429	0.758621	0.344828	0.785714
[truncated: 196 more columns]
